# Supplementary material for: RNG105/caprin1, an RNA granule protein for dendritic mRNA localization, is essential for long-term memory formation
Source: eLife. 2017 Nov 21;6:e29677. doi: 10.7554/eLife.29677 (PMC5697933; doi:10.7554/eLife.29677)
Supplement: Supplementary file 1. [file elife-29677-supp1.xlsx]

## Sheet: Supplementary file 1
Supplementary file 1. Differential mRNA enrichment analysis between SP and SR of hippocampus - All mRNAs (36,701), Related to Figure 7 and 8
Gene ID	Gene name	Locus	Rng105f/f mice					Camk2a-Cre;Rng105f/f mice
			FPKM (SP)	FPKM (SR)	p value	q value	Significant	FPKM (SP)	FPKM (SR)	p value	q value	Significant
XLOC_000001	Gm16088	1:3044313-3044814	0.121011	0	1	1	no	0	0	1	1	no
XLOC_000002	U6	1:3092096-3092206	0	0	1	1	no	0	0	1	1	no
XLOC_000003	Gm1992	1:3195981-3661579	0	0	1	1	no	0	0	1	1	no
XLOC_000004	U6	1:4519097-4519204	0	0	1	1	no	0	0	1	1	no
XLOC_000005	Lypla1,Tcea1	1:4797868-4887987	38.5312	33.3934	0.1836	0.257626	no	37.0266	33.8146	0.4068	0.546253	no
XLOC_000006	Gm16041	1:4899656-5060366	0.00874273	0	1	1	no	0	0.00762199	1	1	no
XLOC_000007	Gm17101	1:4899656-5060366	0	0	1	1	no	0	0.0192274	1	1	no
XLOC_000008	Atp6v1h	1:5073253-5152630	48.6552	26.6207	5e-05	0.000167608	yes	59.6579	39.6828	0.00015	0.000752722	yes
XLOC_000009	Oprk1	1:5578573-5596212	0.235231	0.121132	1	1	no	0.296847	0.216572	1	1	no
XLOC_000010	Rb1cc1	1:6196277-6266729	29.1454	17.3162	0.00155	0.00390023	yes	35.6306	26.4645	0.04945	0.10447	no
XLOC_000011	Fam150a	1:6349536-6384812	0	0	1	1	no	0	0	1	1	no
XLOC_000012	St18	1:6477311-6851021	1.15171	2.30382	0.0131	0.0259982	yes	1.58716	1.47815	0.78075	0.858495	no
XLOC_000013	Pcmtd1	1:7079000-7163707	37.4345	25.5781	0.0077	0.016274	yes	40.7653	31.5632	0.051	0.107135	no
XLOC_000014	Gm9826	1:7167819-7169118	0.0619711	0.0287592	1	1	no	0.054896	0.0273476	1	1	no
XLOC_000015	SNORA17	1:7255883-7256013	0	0	1	1	no	0	0	1	1	no
XLOC_000016	AC163389.1	1:8351555-9289959	0	0	1	1	no	0	0	1	1	no
XLOC_000017	U6	1:9448750-9448853	0	0	1	1	no	0	0	1	1	no
XLOC_000018	Rrs1	1:9535488-9537535	9.06787	8.29211	0.44935	0.540296	no	9.25509	8.7404	0.62735	0.741774	no
XLOC_000019	Adhfe1	1:9538028-9621256	5.08453	21.142	0.0336	0.059449	no	5.17815	17.3809	0.07465	0.146427	no
XLOC_000020	Gm6161	1:9538028-9621256	0.0417708	0.266336	1	1	no	0.175874	0	1	1	no
XLOC_000021	3110035E14Rik	1:9538028-9621256	149.649	60.1163	5e-05	0.000167608	yes	169.666	81.0073	5e-05	0.000274198	yes
XLOC_000022	1700034P13Rik	1:9708702-9782003	2.10727	1.25134	0.26315	0.348472	no	2.96106	1.7753	0.27885	0.413817	no
XLOC_000023	Sgk3	1:9788210-9892637	2.05962	4.04614	5e-05	0.000167608	yes	1.66838	3.36616	5e-05	0.000274198	yes
XLOC_000024	6030422M02Rik	1:9898718-9932166	0.697937	0.343919	1	1	no	0.917651	0.584374	1	1	no
XLOC_000025	Gm15818	1:9958704-9999217	0	0	1	1	no	0	0	1	1	no
XLOC_000026	Cspp1	1:10028298-10126849	8.03799	6.81414	0.3159	0.405409	no	9.17131	9.15072	0.9897	0.993522	no
XLOC_000027	7SK	1:10127651-10222751	0	0	1	1	no	0	0	1	1	no
XLOC_000028	Gm15603	1:10314800-10710026	0	0	1	1	no	0	0	1	1	no
XLOC_000029	SNORA66	1:10911750-10911841	0	0	1	1	no	0	0	1	1	no
XLOC_000030	Prex2	1:10983545-11293763	3.95327	15.6239	5e-05	0.000167608	yes	3.86151	13.3867	5e-05	0.000274198	yes
XLOC_000031	A830018L16Rik	1:11404185-11965982	8.76933	3.99571	5e-05	0.000167608	yes	10.2955	9.42554	0.51885	0.648413	no
XLOC_000032	U6	1:12365016-12365123	0	0	1	1	no	0	0	1	1	no
XLOC_000033	Gm17644	1:12657643-12663171	0.0222825	0	1	1	no	0	0.0100553	1	1	no
XLOC_000034	Sulf1	1:12708625-12850452	0.238364	0.364098	1	1	no	0.300902	0.667265	1	1	no
XLOC_000035	Xkr9	1:13658851-13691804	0	0.0450766	1	1	no	0	0.0329451	1	1	no
XLOC_000036	7SK	1:13922458-13922766	0	0	1	1	no	0	0	1	1	no
XLOC_000037	AC156988.1	1:14159034-14300281	0	0	1	1	no	0	0	1	1	no
XLOC_000038	Gm9947	1:14743426-14748454	0.228915	0.0787638	1	1	no	0.207817	0.242351	1	1	no
XLOC_000039	Rpl5-ps1	1:14855152-14856046	0.0415244	0	1	1	no	0	0	1	1	no
XLOC_000040	Kcnb2	1:15277339-15706448	2.39318	0.638492	5e-05	0.000167608	yes	2.84586	1.20976	5e-05	0.000274198	yes
XLOC_000041	SNORA17	1:15747912-15748044	0	0	1	1	no	0	0	1	1	no
XLOC_000042	Terf1	1:15795738-15833551	4.15605	2.65214	0.00605	0.0131551	yes	4.32783	4.09394	0.7157	0.811972	no
XLOC_000043	7SK	1:15843942-15882803	0	0	1	1	no	0	0	1	1	no
XLOC_000044	Rdh10	1:16095854-16123815	2.18013	2.91959	0.06645	0.107669	no	2.46963	2.88495	0.29945	0.437273	no
XLOC_000045	Gm7568	1:16218754-16510193	0.0592186	0	1	1	no	0	0.0586532	1	1	no
XLOC_000046	Gm16720	1:16647632-16652359	0	0	1	1	no	0	0.0182668	1	1	no
XLOC_000047	Tmem70	1:16655287-16668356	18.61	11.5026	5e-05	0.000167608	yes	17.6489	12.4204	0.00265	0.00921403	yes
XLOC_000048	Ly96	1:16678536-16699686	1.21347	1.63593	0.4302	0.521647	no	2.3181	2.58421	0.6848	0.788035	no
XLOC_000049	Gdap1	1:17135442-17154352	27.5305	10.3718	5e-05	0.000167608	yes	28.19	16.9395	5e-05	0.000274198	yes
XLOC_000050	SNORA17	1:17510081-17510192	0	0	1	1	no	0	0	1	1	no
XLOC_000051	Pi15	1:17591981-17621019	0.0815855	0.0261414	1	1	no	0.137377	0.0778658	1	1	no
XLOC_000052	Crispld1	1:17666107-17756425	2.26056	0.85239	0.0008	0.00215365	yes	2.30154	0.997477	0.0004	0.00179022	yes
XLOC_000053	Tfap2d	1:19053379-19156427	0.0393043	0	1	1	no	0.0497956	0	1	1	no
XLOC_000054	Tfap2b	1:19198994-19228815	0.010282	0	1	1	no	0	0	1	1	no
XLOC_000055	4930486I03Rik	1:20047859-20608145	0	0	1	1	no	0	0	1	1	no
XLOC_000056	Mir206	1:20669090-20669163	0	0	1	1	no	0	0	1	1	no
XLOC_000057	Mir133b	1:20672849-20672968	0	0	1	1	no	0	0	1	1	no
XLOC_000058	Il17a	1:20720985-20724577	0	0	1	1	no	0	0	1	1	no
XLOC_000059	Paqr8	1:20880690-20929632	22.2553	74.8888	5e-05	0.000167608	yes	17.8845	46.4513	5e-05	0.000274198	yes
XLOC_000060	Efhc1	1:20941706-20980919	0.2815	0.378864	1	1	no	0.335523	0.481938	1	1	no
XLOC_000061	Tmem14a	1:21208655-21220248	21.9798	12.3113	5e-05	0.000167608	yes	28.4846	18.2919	0.0001	0.000522387	yes
XLOC_000062	Gsta3	1:21230669-21255442	0.785631	0.638628	1	1	no	1.69737	0.80421	0.02275	0.0556735	no
XLOC_000063	Gm7094	1:21262483-21262990	0	0	1	1	no	0	0	1	1	no
XLOC_000064	Khdc1a	1:21339721-21342281	0	0	1	1	no	0	0	1	1	no
XLOC_000065	Gm16329	1:21344085-21345197	0	0	1	1	no	0	0	1	1	no
XLOC_000066	Gm16327	1:21354883-21355111	0	0	1	1	no	0	0	1	1	no
XLOC_000067	Khdc1c	1:21358411-21360926	0.0215937	0	1	1	no	0	0.0269696	1	1	no
XLOC_000068	Gm2709	1:21362750-21363845	0	0	1	1	no	0	0	1	1	no
XLOC_000069	Gm16533	1:21369635-21369863	0	0	1	1	no	0	0	1	1	no
XLOC_000070	Khdc1b	1:21373636-21376465	0	0	1	1	no	0	0.013119	1	1	no
XLOC_000071	Gm16328	1:21380986-21381182	0	0	1	1	no	0	0	1	1	no
XLOC_000072	Gm16705	1:21388483-21952611	0.229856	0.0373089	1	1	no	0.123388	0.0724039	1	1	no
XLOC_000073	SNORA17	1:23252049-23252170	0	0	1	1	no	0	0	1	1	no
XLOC_000074	Mir30a	1:23279107-23279178	0	0	1	1	no	0	0	1	1	no
XLOC_000075	Mir30c-2	1:23298539-23298623	0	0	1	1	no	0	0	1	1	no
XLOC_000076	B3gat2	1:23768591-23929156	1.01272	2.89402	0.0057	0.0124813	yes	1.09305	2.34312	0.04975	0.104934	no
XLOC_000077	Col9a1	1:24184448-24259577	0.105895	0.175706	1	1	no	0.0958095	0.19801	1	1	no
XLOC_000078	Lmbrd1	1:24685382-24823144	21.765	23.7202	0.38695	0.478575	no	21.853	22.7494	0.68865	0.791299	no
XLOC_000079	Gm15702	1:25124320-25886552	0	0	1	1	no	0	0	1	1	no
XLOC_000080	U6	1:25124320-25886552	0	0	1	1	no	0	0	1	1	no
XLOC_000081	Gm9884	1:25887501-25888723	0.83172	0.17425	1	1	no	0.456487	0.260533	1	1	no
XLOC_000082	SNORA17	1:26623677-26623783	0	0	1	1	no	0	0	1	1	no
XLOC_000083	Gm11161	1:27099345-27286771	0	0	1	1	no	0	0	1	1	no
XLOC_000084	Gm17684	1:28912032-28912718	0	0	1	1	no	0	0	1	1	no
XLOC_000085	Gm6462	1:28994879-28995185	0	0	1	1	no	0	0	1	1	no
XLOC_000086	AC163659.2	1:29358324-29358424	0	0	1	1	no	0	0	1	1	no
XLOC_000087	AC126798.1	1:30042778-30042888	0	0	1	1	no	0	0	1	1	no
XLOC_000088	Lgsn	1:31197922-31279506	0	0	1	1	no	0	0	1	1	no
XLOC_000089	4930521A18Rik	1:31279683-31281132	0	0	1	1	no	0	0	1	1	no
XLOC_000090	Gm10307	1:31672835-31673507	0.0607794	0.188337	1	1	no	0	0	1	1	no
XLOC_000091	Gm7910	1:31792900-31793737	0	0.0492417	1	1	no	0.0444479	0	1	1	no
XLOC_000092	Khdrbs2	1:32229650-32714583	3.21927	1.25437	0.00095	0.00250356	yes	2.79422	1.36731	0.0141	0.0376299	yes
XLOC_000093	7SK	1:32783483-32783775	0	0	1	1	no	0	0	1	1	no
XLOC_000094	U6	1:33248837-33248947	0	0	1	1	no	0	0	1	1	no
XLOC_000095	U6	1:33350520-33350620	0	0	1	1	no	0	0	1	1	no
XLOC_000096	U6	1:33479577-33479683	0	0	1	1	no	0	0	1	1	no
XLOC_000097	1700001G17Rik	1:33726687-33727557	0.186891	0.254886	1	1	no	0.26732	0.0893842	1	1	no
XLOC_000098	Rab23	1:33776726-33799409	5.76798	5.93305	0.85925	0.892414	no	6.28003	6.349	0.94585	0.967208	no
XLOC_000099	Dst	1:33965124-34365495	12.4644	10.1025	0.0357	0.062626	no	13.755	13.1171	0.6533	0.76267	no
XLOC_000100	Imp4	1:34496695-34502581	6.80388	8.63446	0.1683	0.23913	no	6.26106	8.92703	0.06395	0.129182	no
XLOC_000101	Ptpn18	1:34516590-34532499	0.292928	2.3807	0.0002	0.00060796	yes	0.65106	2.38675	5e-05	0.000274198	yes
XLOC_000102	Prss39	1:34555274-34559907	0	0	1	1	no	0	0	1	1	no
XLOC_000103	Cfc1	1:34592492-34617788	0	0.0615931	1	1	no	0	0.031617	1	1	no
XLOC_000104	Fam123c	1:34636537-34647783	5.80137	2.4045	5e-05	0.000167608	yes	6.42955	3.75995	5e-05	0.000274198	yes
XLOC_000105	Arhgef4	1:34735032-34899910	66.3051	188.497	5e-05	0.000167608	yes	77.2916	145.669	5e-05	0.000274198	yes
XLOC_000106	Plekhb2	1:34906803-34936425	48.0095	81.0887	5e-05	0.000167608	yes	50.1859	63.5898	0.07455	0.146319	no
XLOC_000107	U6	1:35818446-35818551	0	0	1	1	no	0	0	1	1	no
XLOC_000108	Hs6st1	1:36125244-36163291	12.7021	10.683	0.09775	0.150398	no	14.6682	14.8245	0.91505	0.948199	no
XLOC_000109	Arid5a	1:36364577-36380874	2.71354	5.24774	0.0047	0.0105173	yes	1.95354	4.76638	0.00025	0.0011794	yes
XLOC_000110	Fer1l5	1:36473732-36502116	0.536287	0.606109	1	1	no	0.52758	0.663516	1	1	no
XLOC_000111	Cnnm4	1:36528441-36565621	2.38816	1.43752	0.00035	0.0010197	yes	2.59348	2.27503	0.31305	0.452029	no
XLOC_000112	Cnnm3	1:36568711-36585082	6.29349	7.31782	0.3608	0.451797	no	5.86973	6.24721	0.7195	0.814719	no
XLOC_000113	D430040D24Rik	1:36615203-36740028	0	0	1	1	no	0	0.0743903	1	1	no
XLOC_000114	Gm6428	1:36615203-36740028	0	0	1	1	no	0	0	1	1	no
XLOC_000115	AC084389.1	1:36615203-36740028	0	0	1	1	no	0	0	1	1	no
XLOC_000116	Cox5b	1:36748331-36750230	463.501	721.349	0.0001	0.000319835	yes	579.85	829.09	0.00065	0.00274109	yes
XLOC_000117	Zap70	1:36818694-36839663	1.59609	1.06408	0.07035	0.113283	no	1.17114	1.20951	0.8823	0.926123	no
XLOC_000118	n-R5s210	1:37062283-37062402	0	0	1	1	no	0	0	1	1	no
XLOC_000119	Vwa3b	1:37083440-37133841	0.0538421	0.0984327	1	1	no	0.178415	0.072964	1	1	no
XLOC_000120	Vwa3b	1:37210688-37244450	0.500582	0.624318	1	1	no	0.528352	0.714645	1	1	no
XLOC_000121	Cnga3	1:37275180-37320229	0.0391247	0.130127	1	1	no	0.132721	0.0165878	1	1	no
XLOC_000122	Inpp4a	1:37356709-37467581	18.7416	10.1644	5e-05	0.000167608	yes	18.3894	13.4942	0.00385	0.0126424	yes
XLOC_000123	Unc50	1:37487014-37495969	23.2876	19.0023	0.1022	0.156209	no	21.5751	18.7212	0.2576	0.389215	no
XLOC_000124	4930556I23Rik	1:37668521-37776930	4.21156	0.919254	0.5682	0.651744	no	3.56934	1.79326	0.80275	0.874034	no
XLOC_000125	Gm17715	1:37922143-37928233	0.2999	0.0451036	1	1	no	0.450163	0.249898	1	1	no
XLOC_000126	Lipt1	1:37928582-37947256	1.35414	1.25773	0.77125	0.821966	no	1.96439	2.12026	0.76465	0.847243	no
XLOC_000127	Mrpl30	1:37947321-37955380	28.1734	32.6441	0.18995	0.265107	no	31.9847	32.2177	0.9497	0.968706	no
XLOC_000128	Gm15457	1:37990440-38014604	0	0	1	1	no	0	0	1	1	no
XLOC_000129	7SK	1:38030811-38031048	0	0	1	1	no	0	0	1	1	no
XLOC_000130	Eif5b	1:38054854-38186507	10.1632	6.94605	0.0017	0.00423671	yes	11.2309	10.3411	0.5046	0.63648	no
XLOC_000131	Gm16150	1:38234170-38721800	0	0	1	1	no	0	0.352199	1	1	no
XLOC_000132	Gm16151	1:38234170-38721800	0	0	1	1	no	0	0	1	1	no
XLOC_000133	Gm16152	1:38234170-38721800	0.0554681	0	1	1	no	0	0	1	1	no
XLOC_000134	Nms	1:38995993-39007123	0	0.147986	1	1	no	0	0.0384756	1	1	no
XLOC_000135	Pdcl3	1:39044658-39054081	9.9375	13.6221	0.0085	0.0177588	yes	10.5267	13.0216	0.0751	0.147177	no
XLOC_000136	Npas2	1:39250575-39420079	9.70661	11.6822	0.1149	0.172478	no	9.16786	10.7945	0.15505	0.26178	no
XLOC_000137	Gm3617	1:39250575-39420079	0.103322	0	1	1	no	0.0790534	0	1	1	no
XLOC_000138	Rpl31	1:39424695-39535592	150.469	432.816	5e-05	0.000167608	yes	184.474	402.75	5e-05	0.000274198	yes
XLOC_000139	U3	1:39576377-39576591	0	0	1	1	no	0	0	1	1	no
XLOC_000140	D1Bwg0212e	1:39591836-39603726	8.71505	5.82369	0.0004	0.00114832	yes	7.08821	6.62994	0.5589	0.68393	no
XLOC_000141	D930019O06Rik	1:39675250-39714235	3.61548	1.32464	0.03725	0.0649697	no	2.92843	1.50477	0.17635	0.290387	no
XLOC_000142	Map4k4	1:39957757-40083155	16.2989	29.0928	5e-05	0.000167608	yes	16.5964	27.293	5e-05	0.000274198	yes
XLOC_000143	Il1r2	1:40133072-40182064	0.0268907	0.15781	1	1	no	0.12208	0.0854858	1	1	no
XLOC_000144	Il1r1	1:40281924-40373043	0.172482	0.941773	1	1	no	0.293916	0.774403	1	1	no
XLOC_000145	Il1rl2	1:40381471-40422316	0.0175429	0.451286	1	1	no	0.067195	0.385264	1	1	no
XLOC_000146	Il1rl1	1:40486414-40522260	0.0366874	0.107165	1	1	no	0.133742	0.14983	1	1	no
XLOC_000147	Il18r1	1:40522396-40557699	0	0.013196	1	1	no	0	0	1	1	no
XLOC_000148	Il18rap	1:40572206-40608550	0.018589	0.0194981	1	1	no	0.0637583	0.0193148	1	1	no
XLOC_000149	Slc9a4	1:40637071-40687576	5.24131	0.98696	5e-05	0.000167608	yes	7.13277	3.74678	5e-05	0.000274198	yes
XLOC_000150	snoU13	1:40637071-40687576	0	0	1	1	no	0	0	1	1	no
XLOC_000151	Slc9a2	1:40738556-40825730	20.4252	5.40731	5e-05	0.000167608	yes	19.4565	8.46979	5e-05	0.000274198	yes
XLOC_000152	Tmem182	1:40862445-40912789	0.0184188	0	1	1	no	0.0378319	0.0552682	1	1	no
XLOC_000153	Gm9915	1:42286570-42287953	0.123684	0.0267371	1	1	no	0.150178	0.0225157	1	1	no
XLOC_000154	RP23-114H2.1.1	1:42751769-42797813	1.79563	3.55452	0.59735	0.677443	no	2.4812	2.91469	0.88315	0.926716	no
XLOC_000155	Pou3f3	1:42751769-42797813	37.4108	71.2055	5e-05	0.000167608	yes	33.4747	57.0508	5e-05	0.000274198	yes
XLOC_000156	Mrps9	1:42908077-42962527	22.6153	15.9588	0.00225	0.00545085	yes	24.509	18.6268	0.03475	0.0789867	no
XLOC_000157	Gpr45	1:43009718-43011992	2.99762	4.67551	0.0036	0.00829294	yes	4.83914	6.31178	0.0486	0.103009	no
XLOC_000158	Gpr45	1:43088904-43090450	2.15427	0.606773	0.00025	0.000746605	yes	1.99808	1.07019	0.0069	0.0206349	yes
XLOC_000159	AC112941.1	1:43093689-43093774	0	0	1	1	no	0	0	1	1	no
XLOC_000160	8430432A02Rik	1:43104113-43155467	0.261176	0.553546	1	1	no	0.645543	0.228783	1	1	no
XLOC_000161	AI597479	1:43155554-43172792	7.85785	9.09724	0.18215	0.255957	no	8.84454	8.1193	0.4453	0.584026	no
XLOC_000162	Gm8210	1:43246000-43246483	0	0	1	1	no	0	0	1	1	no
XLOC_000163	Nck2	1:43502595-43627360	16.5814	8.97704	5e-05	0.000167608	yes	19.6716	10.4267	5e-05	0.000274198	yes
XLOC_000164	1500015O10Rik	1:43787446-43799423	0.0821113	0.437355	1	1	no	0.290541	0.638005	1	1	no
XLOC_000165	Gm16103	1:43803810-43884645	0	0.048009	1	1	no	0	0	1	1	no
XLOC_000166	SNORA17	1:43959772-43959897	0	0	1	1	no	0	0	1	1	no
XLOC_000167	Tpp2	1:43990846-44059844	12.7292	6.20972	5e-05	0.000167608	yes	14.9741	9.32734	5e-05	0.000274198	yes
XLOC_000168	Bivm	1:44175801-44201615	6.1759	3.43629	0.0024	0.00577912	yes	5.92525	3.56826	0.00585	0.0179788	yes
XLOC_000169	Ercc5	1:44204588-44238105	5.49189	5.47472	0.98215	0.985938	no	5.79274	5.53495	0.7342	0.825661	no
XLOC_000170	Gm15833	1:44260914-44275806	0	0	1	1	no	0	0	1	1	no
XLOC_000171	AC124406.1	1:44528121-44528208	0	0	1	1	no	0	0	1	1	no
XLOC_000172	Gulp1	1:44608355-44853678	0.696488	2.40115	5e-05	0.000167608	yes	0.652608	2.25344	5e-05	0.000274198	yes
XLOC_000173	Gm16102	1:44608355-44853678	0	0	1	1	no	0	0	1	1	no
XLOC_000174	Col3a1	1:45368382-45406551	0.0487252	0.138779	1	1	no	0.12905	0.350397	1	1	no
XLOC_000175	SNORA55	1:45803739-45803870	0	0	1	1	no	0	0	1	1	no
XLOC_000176	RNaseP_nuc	1:45829806-45830009	0	0	1	1	no	0	0	1	1	no
XLOC_000177	Wdr75	1:45852010-45880464	10.8807	5.39412	5e-05	0.000167608	yes	9.82721	7.31309	0.0176	0.0450822	yes
XLOC_000178	AC109305.1	1:45852010-45880464	0	0	1	1	no	0	0	1	1	no
XLOC_000179	Rpl23a-ps1	1:46038392-46038860	0	0	1	1	no	0	0	1	1	no
XLOC_000180	Dnahc7b	1:46123582-46430395	0.201412	0.631668	1	1	no	0.339138	0.608921	1	1	no
XLOC_000181	n-R5s211	1:46431041-46431160	0	0	1	1	no	0	0	1	1	no
XLOC_000182	Dnahc7c	1:46665805-46682956	0	0	1	1	no	0	0	1	1	no
XLOC_000183	AC122246.1	1:49152287-49152729	0	0	1	1	no	0	0	1	1	no
XLOC_000184	C230029F24Rik	1:49301459-49395090	0	0	1	1	no	0	0	1	1	no
XLOC_000185	7SK	1:50616605-50616919	0	0	1	1	no	0	0	1	1	no
XLOC_000186	Tmeff2	1:50957490-51244114	12.595	9.4192	0.01545	0.0299901	yes	13.1462	12.3428	0.57015	0.693648	no
XLOC_000187	AC098743.1	1:50957490-51244114	0	0	1	1	no	0	0	1	1	no
XLOC_000188	Sdpr	1:51345969-51359803	1.19392	3.34278	5e-05	0.000167608	yes	1.27676	2.53782	5e-05	0.000274198	yes
XLOC_000189	Stat4	1:52043991-52164032	0.125709	0.0211875	1	1	no	0.0667062	0.0122509	1	1	no
XLOC_000190	Stat1	1:52176281-52218704	3.57513	3.80275	0.5978	0.677833	no	3.90075	4.57169	0.16055	0.269109	no
XLOC_000191	Tmem194b	1:52687548-52708763	1.06529	1.23461	0.48015	0.570234	no	1.34864	1.4599	0.68225	0.786297	no
XLOC_000192	Hibch	1:52901856-52977830	6.26272	11.6928	0.0008	0.00215365	yes	6.27708	10.3481	0.00445	0.014221	yes
XLOC_000193	Mstn	1:53118506-53124923	0.0152229	0.0157214	1	1	no	0.023415	0.0692693	1	1	no
XLOC_000194	SNORA17	1:53156893-53156994	0	0	1	1	no	0	0	1	1	no
XLOC_000195	Ormdl1	1:53353938-53367153	2.41885	4.2678	0.00065	0.00178526	yes	2.94031	3.99656	0.04225	0.0920113	no
XLOC_000196	Osgepl1	1:53370467-53409596	6.74485	5.63744	0.4061	0.49801	no	8.64225	6.03367	0.08205	0.158408	no
XLOC_000197	Ccdc150	1:54307526-54425571	0.0929113	0.0314491	1	1	no	0.0214833	0.0244893	1	1	no
XLOC_000198	AC151572.1	1:54702183-54983231	0	0	1	1	no	0	0	1	1	no
XLOC_000199	Coq10b	1:55109613-55129545	6.03217	5.85018	0.81925	0.861746	no	6.1042	6.37165	0.747	0.834373	no
XLOC_000200	Hspe1	1:55134678-55148151	75.541	79.5739	0.7796	0.82941	no	83.562	87.3262	0.8217	0.885836	no
XLOC_000201	Gm16581	1:55184140-55185131	0	0.0651932	1	1	no	0.0358679	0	1	1	no
XLOC_000202	Mob4	1:55188074-55211743	18.0897	11.7991	5e-05	0.000167608	yes	15.6477	12.7658	0.1255	0.221769	no
XLOC_000203	Gm10561	1:55227002-55292466	3.63259	14.2005	5e-05	0.000167608	yes	3.40716	11.6697	5e-05	0.000274198	yes
XLOC_000204	Mars2	1:55294020-55296902	1.56817	1.65216	0.7658	0.817593	no	1.6469	1.64448	0.9826	0.988915	no
XLOC_000205	Gm8292	1:55305501-55420313	14.6616	34.3963	5e-05	0.000167608	yes	13.4609	32.3478	5e-05	0.000274198	yes
XLOC_000206	Plcl1	1:55463231-55808646	2.41592	5.02132	5e-05	0.000167608	yes	2.02082	4.04858	5e-05	0.000274198	yes
XLOC_000207	9130024F11Rik	1:56850829-57035494	9.1328	4.40465	0.0042	0.00954069	yes	7.98114	3.89635	0.01745	0.0448128	yes
XLOC_000208	1700066M21Rik	1:57434463-57442267	8.42628	6.25345	0.00945	0.0194851	yes	8.4392	6.83049	0.06155	0.124995	no
XLOC_000209	9430016H08Rik	1:57445080-57474797	4.65448	3.69006	0.13065	0.192652	no	4.61114	4.07561	0.3984	0.537863	no
XLOC_000210	U1	1:57524713-57524870	0	0	1	1	no	0	0	1	1	no
XLOC_000211	Spats2l	1:57831005-58005241	9.16957	4.81895	0.0005	0.00140846	yes	9.52023	6.30186	0.0388	0.0860405	no
XLOC_000212	snoU13	1:57831005-58005241	0	0	1	1	no	0	0	1	1	no
XLOC_000213	Sgol2	1:58011944-58082743	0.102058	0.151487	1	1	no	0.214388	0.187772	1	1	no
XLOC_000214	Aox1	1:58086774-58163257	0.836977	3.76127	5e-05	0.000167608	yes	0.894602	3.32327	5e-05	0.000274198	yes
XLOC_000215	Aox3	1:58169973-58257542	0.206694	0.144199	1	1	no	0.0737279	0.140082	1	1	no
XLOC_000216	Aox4	1:58267240-58436108	0.0245878	0.0410718	1	1	no	0.434268	0.085002	1	1	no
XLOC_000217	Aox3l1	1:58267240-58436108	0	0	1	1	no	0	0.0124742	1	1	no
XLOC_000218	Bzw1	1:58449979-58463392	31.6687	31.852	0.95455	0.965603	no	30.4825	29.4086	0.72155	0.8164	no
XLOC_000219	Nif3l1	1:58487837-58561953	5.84291	4.69992	0.2876	0.374856	no	7.10535	5.83426	0.3001	0.437952	no
XLOC_000220	Gm15834	1:58561991-58643167	0.250604	0.263692	1	1	no	0.227925	0.236585	1	1	no
XLOC_000221	Ndufb3	1:58643227-58652808	72.2432	73.8835	0.82525	0.866557	no	82.688	83.1319	0.96105	0.977292	no
XLOC_000222	Gm10068	1:58703451-58705161	0.0191838	0	1	1	no	0	0	1	1	no
XLOC_000223	Cflar	1:58768351-58815728	3.60139	10.7001	5e-05	0.000167608	yes	3.78554	8.11396	5e-05	0.000274198	yes
XLOC_000224	Casp8	1:58852217-58904347	0.99345	4.23651	5e-05	0.000167608	yes	0.935001	3.46012	5e-05	0.000274198	yes
XLOC_000225	Stradb	1:59030365-59052559	11.2207	9.20045	0.1321	0.194431	no	12.3315	11.3042	0.46225	0.599005	no
XLOC_000226	SNORA17	1:59107349-59151744	0	0	1	1	no	0	0	1	1	no
XLOC_000227	Cdk15	1:59313749-59409837	0.210182	0.190171	1	1	no	0.314256	0.21805	1	1	no
XLOC_000228	Fzd7	1:59538990-59543791	0.398406	1.39439	5e-05	0.000167608	yes	0.407858	1.25694	5e-05	0.000274198	yes
XLOC_000229	Gm973	1:59573107-59691352	0.796365	3.25124	5e-05	0.000167608	yes	0.830593	3.25044	5e-05	0.000274198	yes
XLOC_000230	7SK	1:59573107-59691352	0	0	1	1	no	0	0	1	1	no
XLOC_000231	Nop58	1:59741852-59768968	8.32658	4.72077	5e-05	0.000167608	yes	8.81439	5.81855	0.0003	0.0013861	yes
XLOC_000232	Snord70	1:59741852-59768968	0	0	1	1	no	0	0	1	1	no
XLOC_000233	SNORD70	1:59741852-59768968	0	0	1	1	no	0	0	1	1	no
XLOC_000234	SNORD11	1:59741852-59768968	0	0	1	1	no	0	0	1	1	no
XLOC_000235	Snord11	1:59741852-59768968	0	0	1	1	no	0	0	1	1	no
XLOC_000236	Bmpr2	1:59821480-59927703	8.92053	3.80155	5e-05	0.000167608	yes	8.66927	5.41363	5e-05	0.000274198	yes
XLOC_000237	Fam117b	1:59969849-60042190	10.3767	6.88057	0.0013	0.00333163	yes	11.122	7.84719	0.0008	0.00328518	yes
XLOC_000238	Carf	1:60133711-60207876	4.11791	1.191	0.0002	0.00060796	yes	4.20015	1.73058	0.00945	0.0269169	yes
XLOC_000239	Gm15464	1:60133711-60207876	0	0	1	1	no	0.123289	0	1	1	no
XLOC_000240	Nbeal1	1:60237442-60395172	1.20583	1.14461	0.7392	0.797336	no	1.10323	1.26576	0.3479	0.487352	no
XLOC_000241	Cyp20a1	1:60400166-60444904	3.30767	8.38991	5e-05	0.000167608	yes	3.38181	7.29339	5e-05	0.000274198	yes
XLOC_000242	Abi2	1:60466538-60537999	38.0335	23.8955	5e-05	0.000167608	yes	41.1243	27.9201	0.00015	0.000752722	yes
XLOC_000243	Gm11576	1:60540079-60623948	0	0	1	1	no	0	0	1	1	no
XLOC_000244	Gm11577	1:60757715-60758781	0	0	1	1	no	0	0	1	1	no
XLOC_000245	Eif4a-ps4	1:60760775-60761993	3.19839	1.84793	0.0101	0.0206749	yes	3.22003	1.59055	0.00155	0.00582909	yes
XLOC_000246	Cd28	1:60773643-60830203	0.00912842	0.0220349	1	1	no	0.0144124	0.0381589	1	1	no
XLOC_000247	2310016D23Rik	1:60833508-60860634	0	0	1	1	no	0	0	1	1	no
XLOC_000248	Gm11609	1:60833508-60860634	0	0	1	1	no	0	0	1	1	no
XLOC_000249	Gm11581	1:60865959-60866786	0.0536689	0	1	1	no	0	0	1	1	no
XLOC_000250	Ctla4	1:60943843-60972676	0.0411181	0.049071	1	1	no	0.138136	0.0168687	1	1	no
XLOC_000251	Rpl18-ps1	1:60943843-60972676	0	0	1	1	no	0	0	1	1	no
XLOC_000252	Icos	1:61034770-61057164	0.26726	0.124037	1	1	no	0.106889	0.12481	1	1	no
XLOC_000253	Rpl17-ps1	1:61132490-61133069	0	0	1	1	no	0	0	1	1	no
XLOC_000254	Gm11587	1:61363479-61364590	0	0	1	1	no	0	0	1	1	no
XLOC_000255	9530026F06Rik	1:61435275-61452748	0	0	1	1	no	0	0	1	1	no
XLOC_000256	Gm11588	1:61496944-61526319	0	0	1	1	no	0	0	1	1	no
XLOC_000257	U6	1:61527284-61527387	0	0	1	1	no	0	0	1	1	no
XLOC_000258	Pard3b	1:61685397-62688858	0.375922	1.11141	0.00055	0.00153205	yes	0.30943	0.94573	1	1	no
XLOC_000259	Gm11599	1:62707412-62708290	0	0	1	1	no	0	0.132509	1	1	no
XLOC_000260	Nrp2	1:62749858-62865269	2.94587	2.01539	0.00255	0.0061023	yes	1.99873	2.45809	0.10575	0.194239	no
XLOC_000261	SNORA17	1:63004991-63223396	0	0	1	1	no	0	0	1	1	no
XLOC_000262	Gm11601	1:63004991-63223396	0	0	1	1	no	0	0	1	1	no
XLOC_000263	Gm11603	1:63004991-63223396	0	0	1	1	no	0	0	1	1	no
XLOC_000264	Gm11602	1:63004991-63223396	1.46225	1.52967	0.95365	0.964922	no	1.64275	1.41459	0.8659	0.91503	no
XLOC_000265	Eef1b2	1:63223398-63227060	147.831	258.856	5e-05	0.000167608	yes	179.397	245.139	0.00785	0.02301	yes
XLOC_000266	SNORD51	1:63223398-63227060	0	0	1	1	no	0	0	1	1	no
XLOC_000267	Snora41	1:63223398-63227060	0	0	1	1	no	0	0	1	1	no
XLOC_000268	AL645950.1	1:63229264-63261117	22.8629	0	1	1	no	0	0	1	1	no
XLOC_000269	Gm11607	1:63229264-63261117	0	0	1	1	no	0	0	1	1	no
XLOC_000270	Zdbf2	1:63319799-63361150	1.15908	0.385689	5e-05	0.000167608	yes	0.930087	0.641852	1	1	no
XLOC_000271	Adam23	1:63492464-63643089	27.7756	16.2748	5e-05	0.000167608	yes	28.4713	21.853	0.03585	0.0809771	no
XLOC_000272	Gm12748	1:63669424-63733501	0	0	1	1	no	0	0	1	1	no
XLOC_000273	Fastkd2	1:63777187-63801229	6.17509	4.58789	0.13755	0.201268	no	7.52278	5.9108	0.151	0.25671	no
XLOC_000274	Gm13754	1:63964421-63982506	0	0	1	1	no	0	0	1	1	no
XLOC_000275	Gm13749	1:64011300-64015573	0.091534	0	1	1	no	0.0984242	0.03803	1	1	no
XLOC_000276	Gm17427	1:64076020-64168856	3.75423	3.93282	0.7837	0.832938	no	3.95715	3.94541	0.9828	0.98904	no
XLOC_000277	Gm13748	1:64076020-64168856	0	0	1	1	no	0	0	1	1	no
XLOC_000278	Gm13750	1:64196774-64197239	0	0	1	1	no	0	0	1	1	no
XLOC_000279	AC167197.1	1:64442907-64442977	0	0	1	1	no	0	0	1	1	no
XLOC_000280	Creb1	1:64579377-64651121	6.23178	3.56151	0.02845	0.0514723	no	5.81768	5.42249	0.67105	0.777191	no
XLOC_000281	Ccnyl1	1:64726444-64772218	3.2104	3.07711	0.76405	0.816339	no	2.81989	3.21595	0.35095	0.490357	no
XLOC_000282	Gm8550	1:65059262-65079333	0	0	1	1	no	0	0	1	1	no
XLOC_000283	Pikfyve	1:65233323-65320586	3.24394	1.39047	5e-05	0.000167608	yes	3.19257	1.75165	5e-05	0.000274198	yes
XLOC_000284	Pth2r	1:65328629-65435818	0.131556	0.0264601	1	1	no	0	0.0426462	1	1	no
XLOC_000285	Gm8805	1:65599255-65599568	0	0	1	1	no	0	0	1	1	no
XLOC_000286	Crygf	1:65973095-65974881	0	0	1	1	no	0	0	1	1	no
XLOC_000287	Gm15659	1:66079658-66079999	0	0	1	1	no	0	0	1	1	no
XLOC_000288	Gm8812	1:66109538-66109950	0	0	1	1	no	0	0	1	1	no
XLOC_000289	Mtap2	1:66221846-66489157	223.402	503.963	5e-05	0.000167608	yes	224.019	556.067	0.0002	0.000965961	yes
XLOC_000290	SNORA26	1:66221846-66489157	0	0	1	1	no	0	0	1	1	no
XLOC_000291	U1	1:66221846-66489157	0	0	1	1	no	0	0	1	1	no
XLOC_000292	Unc80	1:66514940-66746440	26.2148	25.5231	0.88345	0.91102	no	27.9502	25.4953	0.60775	0.725071	no
XLOC_000293	Rpe	1:66747404-66864169	7.07036	7.28305	0.8504	0.885168	no	7.85678	7.72407	0.9247	0.953433	no
XLOC_000294	Gm15789	1:66747404-66864169	0.104119	0.0447251	1	1	no	0.155384	0.0892974	1	1	no
XLOC_000295	U7	1:66877412-66909851	0	0	1	1	no	0	0	1	1	no
XLOC_000296	SNORA17	1:66913370-66913500	0	0	1	1	no	0	0	1	1	no
XLOC_000297	Gm15826	1:66998402-67000043	0	0	1	1	no	0	0	1	1	no
XLOC_000298	Cps1	1:67169599-67277833	0.0291174	0.0376603	1	1	no	0.0233311	0.0579723	1	1	no
XLOC_000299	Gm15668	1:67295773-67370183	0	0	1	1	no	0	0	1	1	no
XLOC_000300	SNORA17	1:67295773-67370183	0	0	1	1	no	0	0	1	1	no
XLOC_000301	Kif22-ps	1:67631626-67633610	0	0	1	1	no	0	0	1	1	no
XLOC_000302	AC101752.1	1:67663548-67663626	0	0	1	1	no	0	0	1	1	no
XLOC_000303	Gm15669	1:67839054-67851898	0	0	1	1	no	0	0	1	1	no
XLOC_000304	AC101833.1	1:68020249-68020351	0	0	1	1	no	0	0	1	1	no
XLOC_000305	Gm15671	1:68051659-68072470	0	0	1	1	no	0	0	1	1	no
XLOC_000306	Spag16	1:69873561-70771706	0.0515273	0.0413628	1	1	no	0.0515447	0.0884785	1	1	no
XLOC_000307	U6	1:69873561-70771706	0	0	1	1	no	0	0	1	1	no
XLOC_000308	Vwc2l	1:70772288-70931971	0.181824	0.0902371	1	1	no	0.20061	0.0984805	1	1	no
XLOC_000309	Atic	1:71603723-71626205	8.02518	8.81206	0.473	0.563369	no	8.54544	9.88411	0.2642	0.39688	no
XLOC_000310	Apol7d	1:71632093-71709417	0	0.183944	1	1	no	0	0	1	1	no
XLOC_000311	Gm5528	1:72050861-72051344	0	0	1	1	no	0	0	1	1	no
XLOC_000312	U2	1:72272813-72273004	0	2.25118	1	1	no	0	0	1	1	no
XLOC_000313	D230017M19Rik	1:72283038-72330888	1.49556	1.2134	0.41195	0.503731	no	1.59903	1.84525	0.5179	0.647537	no
XLOC_000314	AC120136.2	1:72283038-72330888	0	0	1	1	no	0	0	1	1	no
XLOC_000315	AC120136.1	1:72283038-72330888	0	0	1	1	no	0	0	1	1	no
XLOC_000316	AC120136.3	1:72283038-72330888	0	2.49178	1	1	no	0	0	1	1	no
XLOC_000317	Tmem169	1:72330942-72349678	5.37872	2.57273	5e-05	0.000167608	yes	6.71633	4.09468	0.0001	0.000522387	yes
XLOC_000318	Xrcc5	1:72353994-72441526	3.38364	4.95887	0.00445	0.01003	yes	3.60331	4.62876	0.0668	0.133754	no
XLOC_000319	Gm15843	1:72473685-72583504	0	0	1	1	no	0	0	1	1	no
XLOC_000320	Smarcal1	1:72629824-72679708	11.4629	10.9103	0.68925	0.756378	no	12.4413	10.4139	0.09935	0.185126	no
XLOC_000321	Rpl37a	1:72757833-72760383	185.628	586.538	5e-05	0.000167608	yes	227.106	496.451	5e-05	0.000274198	yes
XLOC_000322	Igfbp2	1:72871076-72899048	9.00695	14.7382	0.0003	0.000884331	yes	7.65347	11.5072	0.0023	0.00814526	yes
XLOC_000323	5S_rRNA	1:73810283-73810409	0	0	1	1	no	0	0	1	1	no
XLOC_000324	Rufy4	1:74172114-74194797	0.017658	0.0892981	1	1	no	0	0.12842	1	1	no
XLOC_000325	Cxcr2	1:74200562-74207812	0.0338138	0.0499936	1	1	no	0.0210584	0.0367931	1	1	no
XLOC_000326	U6	1:74259386-74259493	0	0	1	1	no	0	0	1	1	no
XLOC_000327	Arpc2	1:74283070-74314783	316.5	161.043	5e-05	0.000167608	yes	292.666	175.541	5e-05	0.000274198	yes
XLOC_000328	Gpbar1	1:74325123-74326198	0	0.0360245	1	1	no	0	0	1	1	no
XLOC_000329	Pnkd	1:74331503-74400268	96.6421	81.5666	0.15485	0.222673	no	101.838	84.6099	0.15755	0.265209	no
XLOC_000330	Gm216	1:74408681-74415895	0.679195	1.05362	1	1	no	0.726391	1.39479	0.0075	0.0221741	yes
XLOC_000331	Slc11a1	1:74421776-74432636	1.04724	4.56609	0.00015	0.000467559	yes	1.56074	3.34343	0.0109	0.0303032	yes
XLOC_000332	Ctdsp1	1:74438082-74443859	5.33769	21.5452	5e-05	0.000167608	yes	6.25082	17.9993	5e-05	0.000274198	yes
XLOC_000333	Mir26b	1:74438082-74443859	0	0	1	1	no	0	0	1	1	no
XLOC_000334	Vil1	1:74455949-74634820	0.0624313	0.377536	1	1	no	0.149365	0.147353	1	1	no
XLOC_000335	Rqcd1	1:74455949-74634820	6.29925	4.85053	0.25845	0.343031	no	7.04401	5.37407	0.2258	0.351295	no
XLOC_000336	Plcd4	1:74455949-74634820	3.19217	11.6378	5e-05	0.000167608	yes	3.15973	12.3154	5e-05	0.000274198	yes
XLOC_000337	Bcs1l	1:74634862-74639017	10.847	9.32739	0.2628	0.348117	no	11.617	11.4758	0.93525	0.960021	no
XLOC_000338	Stk36	1:74648018-74683468	0.744177	0.97411	1	1	no	1.04148	1.05984	0.9421	0.964462	no
XLOC_000339	Ttll4	1:74708318-74748406	3.01455	2.44508	0.2248	0.305164	no	2.74934	2.76596	0.96925	0.981789	no
XLOC_000340	Cyp27a1	1:74760147-74784464	0.50575	1.44656	0.0008	0.00215365	yes	0.403827	1.4008	0.00015	0.000752722	yes
XLOC_000341	Wnt6	1:74818465-74831893	0.0403858	0	1	1	no	0	0.014327	1	1	no
XLOC_000342	Wnt10a	1:74838089-74850753	0.27123	0.13396	1	1	no	0.336638	0.303364	1	1	no
XLOC_000343	Gm16582	1:74897468-74926527	0	0	1	1	no	0.0179453	0	1	1	no
XLOC_000344	Cdk5r2	1:74897468-74926527	145.143	236.744	5e-05	0.000167608	yes	129.704	187.823	0.00125	0.00485397	yes
XLOC_000345	Gm15841	1:74948644-74982173	0	0	1	1	no	0.0882833	0	1	1	no
XLOC_000346	Fam134a	1:75139359-75144483	60.8905	42.0684	0.00015	0.000467559	yes	62.6617	50.3491	0.0318	0.0736203	no
XLOC_000347	Zfand2b	1:75165219-75168203	19.8056	13.2147	0.00475	0.0106013	yes	18.8682	11.6149	0.0007	0.00292161	yes
XLOC_000348	Ankzf1	1:75188708-75207353	8.11962	6.59735	0.1558	0.223812	no	8.98517	7.85498	0.3518	0.491175	no
XLOC_000349	Stk16	1:75207412-75215828	33.8033	53.5901	0.2382	0.320152	no	37.6781	46.1143	0.64705	0.75768	no
XLOC_000350	Dnajb2	1:75233039-75241379	10.9113	19.5474	5e-05	0.000167608	yes	12.893	19.7591	0.0003	0.0013861	yes
XLOC_000351	Des	1:75356903-75371587	0.305236	0.800958	1	1	no	0.217451	0.559783	1	1	no
XLOC_000352	Speg	1:75371871-75428895	44.7798	73.6703	0.00065	0.00178526	yes	49.6264	63.8128	0.08985	0.170404	no
XLOC_000353	Gmppa	1:75432504-75439754	17.2295	21.7641	0.1026	0.156726	no	21.9764	21.1208	0.7721	0.853242	no
XLOC_000354	Accn4	1:75447010-75470918	0.54347	1.99791	5e-05	0.000167608	yes	0.623173	1.68781	5e-05	0.000274198	yes
XLOC_000355	Tmem198	1:75471143-75503027	19.5598	17.1018	0.5916	0.672357	no	19.1826	16.4414	0.5049	0.636673	no
XLOC_000356	Inha	1:75503651-75506941	3.21488	4.72865	0.02005	0.037831	yes	2.59337	3.90229	0.0169	0.0437113	yes
XLOC_000357	Stk11ip	1:75518103-75533910	7.64486	6.3461	0.354	0.444942	no	8.84035	8.88715	0.9823	0.988766	no
XLOC_000358	Gm15183	1:75538785-75539133	0	0	1	1	no	0	0	1	1	no
XLOC_000359	Slc4a3	1:75542840-75558747	18.2126	17.9614	0.9326	0.949827	no	18.1034	22.0576	0.2301	0.356322	no
XLOC_000360	Gm15180	1:75564657-75565149	0	0	1	1	no	0	0	1	1	no
XLOC_000361	Gm15182	1:75621228-75622904	0	0	1	1	no	0	0	1	1	no
XLOC_000362	Gm5257	1:75632964-75633754	0	0	1	1	no	0	0	1	1	no
XLOC_000363	5S_rRNA	1:77141327-77141421	0	0	1	1	no	0	0	1	1	no
XLOC_000364	Sgpp2	1:78306920-78485434	0.679655	1.02625	1	1	no	0.874913	1.33528	0.23755	0.365334	no
XLOC_000365	Mogat1	1:78494380-78534748	0.543771	0.39016	1	1	no	0.178188	0.588008	1	1	no
XLOC_000366	Acsl3,Utp14b	1:78654399-78703562	73.7874	162.017	5e-05	0.000167608	yes	66.4278	140.076	5e-05	0.000274198	yes
XLOC_000367	Kcne4	1:78813501-78816599	0.0615906	0.26096	1	1	no	0.133789	0.390954	1	1	no
XLOC_000368	Mrpl44	1:79698836-79778020	12.0431	8.57831	0.0887	0.138377	no	11.4282	8.02186	0.07305	0.144203	no
XLOC_000369	U6	1:80132040-80132147	0	0	1	1	no	0	0	1	1	no
XLOC_000370	9430031J16Rik	1:81073524-81338339	4.09275	1.44738	5e-05	0.000167608	yes	4.51929	2.48634	5e-05	0.000274198	yes
XLOC_000371	Gm9747	1:82229675-82287991	1.84936	2.67802	0.05205	0.0871715	no	2.3483	2.66516	0.4724	0.60808	no
XLOC_000372	Rhbdd1	1:82313026-82441941	1.29349	3.29195	5e-05	0.000167608	yes	1.30129	2.49933	5e-05	0.000274198	yes
XLOC_000373	Col4a3	1:82583495-82748969	0.119276	0.14135	1	1	no	0.0555392	0.106122	1	1	no
XLOC_000374	n-R5s213	1:82583495-82748969	0	0	1	1	no	0	0	1	1	no
XLOC_000375	Mff	1:82583495-82748969	109.532	83.6124	0.091	0.141498	no	116.71	93.7943	0.1714	0.283709	no
XLOC_000376	Agfg1	1:82836020-82892850	11.4234	6.39135	0.00245	0.00588397	yes	11.8781	7.75836	0.00785	0.02301	yes
XLOC_000377	Ccl20	1:83113340-83115742	0	0	1	1	no	0	0	1	1	no
XLOC_000378	Wdr69	1:83156326-83207149	0.114867	0	1	1	no	0.0247364	0.149241	1	1	no
XLOC_000379	Gm6374	1:83250713-83404775	0	0	1	1	no	0.0498208	0	1	1	no
XLOC_000380	AC158909.1	1:83792486-83792607	0	0	1	1	no	0	0	1	1	no
XLOC_000381	SNORA17	1:83918492-83918616	0	0	1	1	no	0	0	1	1	no
XLOC_000382	Mir5126	1:84366415-84692796	0	0	1	1	no	0	0	1	1	no
XLOC_000383	Fbxo36	1:84836415-84897062	1.30892	2.57477	0.0118	0.0237396	yes	2.45617	3.43021	0.1153	0.207498	no
XLOC_000384	Gm15433	1:84960243-84961134	0	0	1	1	no	0	0	1	1	no
XLOC_000385	Rpl19-ps1	1:84989264-85286414	0.0940764	0.158625	1	1	no	0.225987	0.142431	1	1	no
XLOC_000386	Gm2389	1:84989264-85286414	0	0	1	1	no	0	0	1	1	no
XLOC_000387	Gm10553	1:84989264-85286414	0	0	1	1	no	0	0	1	1	no
XLOC_000388	A530040E14Rik	1:84989264-85286414	0.0743668	0.0929055	1	1	no	0.0156898	0.0515866	1	1	no
XLOC_000389	Gm16038	1:84989264-85286414	0	0	1	1	no	0	0	1	1	no
XLOC_000390	Gm6264	1:84989264-85286414	2.69879	3.5219	0.28235	0.368993	no	2.6473	3.37264	0.3896	0.529835	no
XLOC_000391	Gm7609	1:84989264-85286414	0.257561	0.0524777	1	1	no	0.147508	0	1	1	no
XLOC_000392	Gm16028	1:84989264-85286414	0	0	1	1	no	0	0	1	1	no
XLOC_000393	Gm16026	1:84989264-85286414	0	0.0893948	1	1	no	0.0281148	0.0297129	1	1	no
XLOC_000394	Gm16025	1:85305233-85339190	0	0	1	1	no	0	0	1	1	no
XLOC_000395	Gm7592	1:87407707-87465775	0.0148089	0	1	1	no	0.0150916	0.0153885	1	1	no
XLOC_000396	Gm16094	1:87495860-87496414	0	0.435693	1	1	no	0	0	1	1	no
XLOC_000397	Sp140	1:87496952-87606573	1.04116	1.8808	0.18175	0.255451	no	1.66287	2.4737	0.3619	0.500917	no
XLOC_000398	Sp100	1:87496952-87606573	0.880996	2.56249	0.0026	0.00620449	yes	0.894281	2.73162	0.00135	0.00518804	yes
XLOC_000399	AC161342.1	1:87613657-87675218	0	0	1	1	no	0	0	1	1	no
XLOC_000400	AC161342.2	1:87681287-87681535	0	0	1	1	no	0	0	1	1	no
XLOC_000401	Cab39	1:87690015-87748151	48.0672	35.7405	0.0027	0.00641432	yes	52.5732	40.5424	0.00925	0.0264632	yes
XLOC_000402	Itm2c	1:87790855-87805250	378.244	219.232	5e-05	0.000167608	yes	333.671	243.215	0.02525	0.0607505	no
XLOC_000403	4933407L21Rik	1:87825057-87857630	0.857932	1.32968	1	1	no	0.923923	1.31315	0.32845	0.467821	no
XLOC_000404	Spata3	1:87913390-87926533	0.768135	2.96069	5e-05	0.000167608	yes	0.467105	1.78928	0.00325	0.0109346	yes
XLOC_000405	2810459M11Rik	1:87942437-87952031	2.72424	12.3156	5e-05	0.000167608	yes	3.35469	10.7366	5e-05	0.000274198	yes
XLOC_000406	Armc9,Psmd1	1:87960961-88197950	46.7053	28.6891	5e-05	0.000167608	yes	53.9026	39.1964	0.00745	0.0220413	yes
XLOC_000407	SNORA26	1:87960961-88197950	0	0	1	1	no	0	0	1	1	no
XLOC_000408	B3gnt7	1:88199795-88203878	0.078602	0.364388	1	1	no	0.232199	0.435037	1	1	no
XLOC_000409	Gm5258	1:88219841-88220168	0	0	1	1	no	0	0	1	1	no
XLOC_000410	C130036L24Rik	1:88256148-88270366	0.72073	1.03621	1	1	no	0.692337	0.560374	1	1	no
XLOC_000411	1700019O17Rik	1:88322945-88324538	0.0222159	0	1	1	no	0	0	1	1	no
XLOC_000412	Rpl30-ps6	1:88370233-88370581	0	0	1	1	no	0	0	1	1	no
XLOC_000413	Ptma	1:88423310-88427273	210.706	289.839	0.00175	0.00434519	yes	236.655	278.046	0.1266	0.223289	no
XLOC_000414	Cops7b	1:88479478-88503553	5.73395	5.61362	0.89855	0.922951	no	5.56687	6.03952	0.58505	0.706485	no
XLOC_000415	Dis3l2	1:88600378-88946672	7.96751	5.40137	0.0007	0.00190658	yes	8.57983	6.71273	0.0287	0.0676853	no
XLOC_000416	Akp3	1:89021582-89024487	0	0	1	1	no	0	0	1	1	no
XLOC_000417	Prss56	1:89083239-89084978	0	0	1	1	no	0	0.0385777	1	1	no
XLOC_000418	Chrnd	1:89087226-89096644	0	0	1	1	no	0	0	1	1	no
XLOC_000419	Chrng	1:89102385-89108410	0	0	1	1	no	0	0	1	1	no
XLOC_000420	Eif4e2	1:89110488-89137063	22.4494	21.0527	0.72675	0.787815	no	23.3742	18.818	0.29165	0.42841	no
XLOC_000421	U6	1:89147722-89147823	0	0	1	1	no	0	0	1	1	no
XLOC_000422	Efhd1	1:89160937-89207414	5.09468	14.9278	5e-05	0.000167608	yes	3.42393	10.9847	5e-05	0.000274198	yes
XLOC_000423	Gigyf2	1:89223572-89347371	18.6439	11.6847	0.0011	0.00286103	yes	20.9979	16.7873	0.09125	0.172581	no
XLOC_000424	3110079O15Rik	1:89366838-89372034	0.328108	0	1	1	no	0	0.168086	1	1	no
XLOC_000425	Neu2	1:89373408-89494420	0.257977	0.329607	1	1	no	0.45847	0.2218	1	1	no
XLOC_000426	Gm17181	1:89373408-89494420	0	0	1	1	no	0	0	1	1	no
XLOC_000427	Inpp5d	1:89516886-89617082	3.25563	14.0256	5e-05	0.000167608	yes	2.79275	10.3498	5e-05	0.000274198	yes
XLOC_000428	Atg16l1	1:89652444-89689003	17.6053	8.8834	5e-05	0.000167608	yes	16.9213	11.4545	0.0007	0.00292161	yes
XLOC_000429	SCARNA6	1:89652444-89689003	0	1.73655	1	1	no	0	0	1	1	no
XLOC_000430	Scarna6	1:89652444-89689003	0.360131	0.613877	1	1	no	0	0.368954	1	1	no
XLOC_000431	5830472F04Rik	1:89693041-89693392	0	0	1	1	no	0	0	1	1	no
XLOC_000432	Sag	1:89700254-89741733	1.22861	2.68216	0.00045	0.00127891	yes	1.24572	2.81804	0.00015	0.000752722	yes
XLOC_000433	Dgkd	1:89749861-89841064	15.5152	14.3236	0.42825	0.519875	no	15.8293	12.6734	0.0271	0.0644263	no
XLOC_000434	AC087801.1	1:89912498-89912608	0	0	1	1	no	0	0	1	1	no
XLOC_000435	Gm5832	1:89918955-89920537	0.0221694	0	1	1	no	0	0	1	1	no
XLOC_000436	Gm15375	1:89921785-89922634	0	0	1	1	no	0	0	1	1	no
XLOC_000437	Ugt1a1,Ugt1a10,Ugt1a2,Ugt1a5,Ugt1a6a,Ugt1a6b,Ugt1a7c,Ugt1a8,Ugt1a9	1:89951962-90116577	0.969215	5.54546	5e-05	0.000167608	yes	1.00247	2.81033	5e-05	0.000274198	yes
XLOC_000438	Gm15373	1:89951962-90116577	0	0	1	1	no	0	0	1	1	no
XLOC_000439	Gm15372	1:89951962-90116577	0	0	1	1	no	0	0	1	1	no
XLOC_000440	Gm15370	1:89951962-90116577	0	0	1	1	no	0	0	1	1	no
XLOC_000441	Gm15369	1:89951962-90116577	0	0	1	1	no	0	0	1	1	no
XLOC_000442	Gm15374	1:89951962-90116577	0	0	1	1	no	0	0	1	1	no
XLOC_000443	Gm15371	1:89951962-90116577	0	0	1	1	no	0	0	1	1	no
XLOC_000444	Gm15368	1:89951962-90116577	0	0	1	1	no	0	0	1	1	no
XLOC_000445	Gm15376	1:89951962-90116577	0	0	1	1	no	0	0	1	1	no
XLOC_000446	Heatr7b1	1:90123560-90174208	0.160348	0.221959	1	1	no	0.176328	0.192478	1	1	no
XLOC_000447	Trpm8	1:90174235-90285868	0	0	1	1	no	0	0	1	1	no
XLOC_000448	Spp2	1:90303535-90323013	0	0.0744903	1	1	no	0	0	1	1	no
XLOC_000449	Sh3bp4	1:90966989-91051643	8.44702	7.3908	0.2805	0.366952	no	8.40771	7.5853	0.36275	0.50188	no
XLOC_000450	Agap1	1:91351380-91791857	6.98074	14.3867	5e-05	0.000167608	yes	7.43102	12.5048	5e-05	0.000274198	yes
XLOC_000451	5S_rRNA	1:91351380-91791857	0	0	1	1	no	0	0	1	1	no
XLOC_000452	7SK	1:91351380-91791857	0	0	1	1	no	0	0	1	1	no
XLOC_000453	D130058E05Rik	1:91824536-91829865	0	0	1	1	no	0	0	1	1	no
XLOC_000454	Cxcr7	1:92100554-92113326	3.44665	3.24658	0.67165	0.740825	no	4.68515	4.81988	0.81905	0.884373	no
XLOC_000455	Cops8	1:92499999-92509916	37.0055	28.5607	0.0116	0.0233926	yes	39.6903	29.0974	0.00315	0.0106533	yes
XLOC_000456	Gm9991	1:92571735-92576368	0	0	1	1	no	0	0	1	1	no
XLOC_000457	Mlph	1:92811661-92847719	0.419773	2.4174	5e-05	0.000167608	yes	0.428997	1.61138	5e-05	0.000274198	yes
XLOC_000458	Prlh	1:92849684-92850589	0	0	1	1	no	0	0	1	1	no
XLOC_000459	Lrrfip1	1:92895303-93025521	28.5593	13.6882	5e-05	0.000167608	yes	27.2221	18.9084	0.00035	0.00158721	yes
XLOC_000460	Rbm44	1:93041679-93067372	0	0.00872103	1	1	no	0.00811115	0.0082655	1	1	no
XLOC_000461	Ramp1	1:93076398-93121773	24.4996	38.6213	5e-05	0.000167608	yes	27.2647	34.0285	0.03665	0.0824118	no
XLOC_000462	Ube2f	1:93146887-93185454	15.4233	16.1922	0.7062	0.771395	no	16.1593	12.5481	0.0596	0.121719	no
XLOC_000463	Gm7785	1:93192621-93193513	0.303284	0.27692	1	1	no	0.169908	0.596479	1	1	no
XLOC_000464	Scly	1:93193779-93217678	4.9728	6.31939	0.0725	0.116231	no	5.10438	6.05931	0.1774	0.291746	no
XLOC_000465	Espnl	1:93218651-93244883	0.0228236	0.0511305	1	1	no	0.0289784	0.0238241	1	1	no
XLOC_000466	Klhl30	1:93247592-93258993	0	0	1	1	no	0	0	1	1	no
XLOC_000467	Fam132b	1:93263006-93270793	0	0.0121654	1	1	no	0.0113178	0	1	1	no
XLOC_000468	Traf3ip1	1:93391244-93425880	3.42149	3.01804	0.346	0.436694	no	3.99064	3.39348	0.20195	0.322134	no
XLOC_000469	Asb1	1:93437141-93456167	4.77925	5.30584	0.3485	0.439241	no	5.43051	5.45722	0.9618	0.977672	no
XLOC_000470	Twist2	1:93698037-93744605	1.04503	0.222625	1	1	no	1.29826	0.327843	0.00345	0.0115121	yes
XLOC_000471	Gm17418	1:93829333-94044970	0.00923259	0.00954006	1	1	no	0	0.0170859	1	1	no
XLOC_000472	Olfr1413	1:94469701-94470783	0	0	1	1	no	0	0	1	1	no
XLOC_000473	Olfr1412	1:94484908-94485874	0	0	1	1	no	0	0	1	1	no
XLOC_000474	Olfr1411	1:94493097-94494069	0	0	1	1	no	0	0	1	1	no
XLOC_000475	Olfr1410	1:94504415-94505424	0	0	1	1	no	0	0	1	1	no
XLOC_000476	Olfr12	1:94516457-94517578	0	0	1	1	no	0	0	1	1	no
XLOC_000477	Gpc1	1:94728221-94756775	24.8862	21.6068	0.15215	0.219409	no	29.5795	27.0221	0.3683	0.508152	no
XLOC_000478	Mir149	1:94728221-94756775	0	0	1	1	no	0	0	1	1	no
XLOC_000479	Dusp28	1:94803565-94807341	8.65796	18.4263	5e-05	0.000167608	yes	9.29756	14.1693	0.0009	0.00364629	yes
XLOC_000480	Rnpepl1	1:94807981-94817415	6.56206	10.9681	5e-05	0.000167608	yes	6.35135	9.02446	0.00215	0.00769583	yes
XLOC_000481	Capn10	1:94830952-94844518	10.4341	10.0132	0.78775	0.836406	no	11.347	10.4303	0.6041	0.722042	no
XLOC_000482	Gpr35	1:94869695-94882968	0.0213866	0.111346	1	1	no	0.0467762	0.218278	1	1	no
XLOC_000483	Aqp12	1:94902910-94908846	0.0325205	0	1	1	no	0	0	1	1	no
XLOC_000484	Agxt	1:95031821-95041984	0	0	1	1	no	0	0	1	1	no
XLOC_000485	E030010N08Rik	1:95112475-95127649	0.00989428	0	1	1	no	0.0106202	0.010281	1	1	no
XLOC_000486	Sned1	1:95132417-95202492	0.43446	2.36685	0.001	0.00262287	yes	0.336251	1.58893	0.0004	0.00179022	yes
XLOC_000487	Ppp1r7	1:95205346-95270066	15.3988	7.15601	0.00125	0.00321317	yes	12.2544	8.00198	0.06035	0.123	no
XLOC_000488	U6	1:95205346-95270066	0	0	1	1	no	0	0	1	1	no
XLOC_000489	Ano7	1:95270472-95300079	0.039662	0.0469925	1	1	no	0.00981053	0.0313752	1	1	no
XLOC_000490	Gm17415	1:95302516-95375385	0.208064	0	1	1	no	0.0470806	0	1	1	no
XLOC_000491	40422	1:95375540-95406837	13.9569	31.2609	5e-05	0.000167608	yes	15.3209	28.6057	0.0001	0.000522387	yes
XLOC_000492	Farp2	1:95408655-95532299	1.30492	1.31499	0.99055	0.992417	no	1.52435	1.7909	0.79665	0.869724	no
XLOC_000493	AC131316.1	1:95549076-95549367	0	0	1	1	no	0	0	1	1	no
XLOC_000494	Bok	1:95582270-95592339	6.37869	33.3028	5e-05	0.000167608	yes	11.8406	28.8188	5e-05	0.000274198	yes
XLOC_000495	Atg4b	1:95601967-95686372	14.3527	12.4433	0.2422	0.324707	no	16.2021	12.6859	0.0428	0.0929443	no
XLOC_000496	Ing5	1:95700541-95718678	2.78036	2.40375	0.259	0.343654	no	2.75718	2.08514	0.0339	0.0773522	no
XLOC_000497	D2hgdh	1:95721816-95748925	2.77696	4.07443	0.0055	0.0120848	yes	3.54715	4.35893	0.1254	0.221654	no
XLOC_000498	Gal3st2	1:95757920-95773071	0	0	1	1	no	0	0.010139	1	1	no
XLOC_000499	Gm9994	1:95824363-95839221	0	0	1	1	no	0	0	1	1	no
XLOC_000500	Gm7889	1:95879622-95882396	0	0	1	1	no	0	0	1	1	no
XLOC_000501	Gm6086	1:95887085-95908118	0.0159691	0.0164963	1	1	no	0.038356	0.0393323	1	1	no
XLOC_000502	Neu4	1:95917069-95924903	1.59495	7.22656	5e-05	0.000167608	yes	1.60598	5.50123	5e-05	0.000274198	yes
XLOC_000503	Gm17386	1:96048773-96049705	14.4534	5.89513	5e-05	0.000167608	yes	13.2885	10.1062	0.06555	0.13182	no
XLOC_000504	Fam174a	1:97210204-97231861	21.1335	21.3021	0.94045	0.955431	no	23.5427	21.2178	0.3247	0.463954	no
XLOC_000505	Gm15427	1:97395141-97395805	3.5835	11.7651	5e-05	0.000167608	yes	4.76885	8.4954	0.00305	0.0103772	yes
XLOC_000506	AC102463.1	1:98199722-98199832	0	0	1	1	no	0	0	1	1	no
XLOC_000507	U6	1:98513675-98513782	0	0	1	1	no	0	0	1	1	no
XLOC_000508	SNORA17	1:98658607-98658735	0	0	1	1	no	0	0	1	1	no
XLOC_000509	Gm5101	1:98768797-98777807	0.266363	0.202771	1	1	no	0.42103	0.333977	1	1	no
XLOC_000510	Gm6430	1:98921089-98923123	0	0.0352237	1	1	no	0.0330544	0	1	1	no
XLOC_000511	Gin1	1:99602624-99690286	4.01632	3.26737	0.4461	0.537655	no	4.86938	3.641	0.2737	0.407851	no
XLOC_000512	7SK	1:99691690-99992223	0	0	1	1	no	0	0	1	1	no
XLOC_000513	U6	1:99691690-99992223	0	0	1	1	no	0	0	1	1	no
XLOC_000514	Slco6d1	1:100317700-100413565	0	0	1	1	no	0	0	1	1	no
XLOC_000515	Gm3555	1:100317700-100413565	0	0	1	1	no	0.0246555	0.0614793	1	1	no
XLOC_000516	AC102227.1	1:100446027-100446137	0	0	1	1	no	0	0	1	1	no
XLOC_000517	U6	1:100913940-100914040	0	0	1	1	no	0	0	1	1	no
XLOC_000518	Cntnap5b	1:101669341-102382519	1.40325	0.203928	5e-05	0.000167608	yes	1.41108	0.655737	0.0001	0.000522387	yes
XLOC_000519	AC111074.1	1:102758369-102758478	0	0	1	1	no	0	0	1	1	no
XLOC_000520	7SK	1:106382533-106382863	0	0	1	1	no	0	0	1	1	no
XLOC_000521	AC101970.1	1:106641246-106641336	0	0	1	1	no	0	0	1	1	no
XLOC_000522	Cdh20	1:106665105-106892058	1.58178	5.20799	5e-05	0.000167608	yes	1.55041	4.49799	5e-05	0.000274198	yes
XLOC_000523	U7	1:106665105-106892058	0	0	1	1	no	0	0	1	1	no
XLOC_000524	Gm17634	1:107173493-107258201	0.0283184	0.123697	1	1	no	0	0.117283	1	1	no
XLOC_000525	Gm3608	1:107352559-107353433	0.100309	0	1	1	no	0.0874568	0.250076	1	1	no
XLOC_000526	AC132082.1	1:107417715-107555585	0	0	1	1	no	0	0	1	1	no
XLOC_000527	2310035C23Rik	1:107560437-107651708	9.55219	4.62567	5e-05	0.000167608	yes	11.3856	6.97718	5e-05	0.000274198	yes
XLOC_000528	Gm10193	1:107661020-107661251	0	0	1	1	no	0	0	1	1	no
XLOC_000529	Tnfrsf11a	1:107677299-107744558	0.177554	0.715271	1	1	no	0.227276	0.621788	1	1	no
XLOC_000530	U6	1:107842130-107842237	0	0	1	1	no	0	0	1	1	no
XLOC_000531	Zcchc2	1:107886982-107930651	4.39048	3.24018	0.011	0.0222848	yes	3.59721	3.3107	0.4966	0.629443	no
XLOC_000532	Phlpp1	1:108068328-108290827	20.7765	32.5187	5e-05	0.000167608	yes	21.2239	29.9057	0.001	0.00399171	yes
XLOC_000533	D630008O14Rik	1:108434754-108610851	0.157249	0.851079	1	1	no	0.379051	0.619193	1	1	no
XLOC_000534	Serpinb5	1:108757749-108779925	0	0.0272604	1	1	no	0.0382514	0	1	1	no
XLOC_000535	Serpinb12	1:108831025-108853657	0	0	1	1	no	0	0.0211443	1	1	no
XLOC_000536	Serpinb13	1:108877560-108897772	0	0	1	1	no	0	0	1	1	no
XLOC_000537	Serpinb11	1:109258505-109277052	0	0	1	1	no	0	0	1	1	no
XLOC_000538	Serpinb7	1:109296231-109349266	0	0	1	1	no	0.0176742	0.0360685	1	1	no
XLOC_000539	Serpinb10-ps,Serpinb2	1:109407999-109445848	0.0705663	0	1	1	no	0	0	1	1	no
XLOC_000540	Serpinb8	1:109486582-109505486	0.643304	0.295112	1	1	no	0.674166	0.713762	1	1	no
XLOC_000541	Gm15389	1:109583584-109590091	0	0	1	1	no	0	0	1	1	no
XLOC_000542	SNORA17	1:109789550-109789682	0	0	1	1	no	0	0	1	1	no
XLOC_000543	7SK	1:111701336-111701621	0	0	1	1	no	0	0	1	1	no
XLOC_000544	Cdh7	1:111878903-112036734	2.10064	0.859631	0.00065	0.00178526	yes	2.55078	1.71063	0.06315	0.127765	no
XLOC_000545	SNORA68	1:114364487-114364623	0	0	1	1	no	0	0	1	1	no
XLOC_000546	Cntnap5a	1:117581332-118478603	1.56227	0.39926	5e-05	0.000167608	yes	1.3554	0.723739	0.0003	0.0013861	yes
XLOC_000547	U1	1:119432877-119433041	0	0	1	1	no	0	0	1	1	no
XLOC_000548	Mki67ip	1:120218415-120230399	13.597	7.99854	0.00025	0.000746605	yes	13.7817	10.0615	0.00955	0.0271482	yes
XLOC_000549	Clasp1	1:120285634-120506009	8.82578	6.81656	0.0102	0.0208462	yes	9.9276	9.16852	0.43425	0.573339	no
XLOC_000550	Gm11102	1:120285634-120506009	0	0	1	1	no	0	0	1	1	no
XLOC_000551	Tfcp2l1	1:120524521-120581744	0.163237	1.08068	1	1	no	0.231574	1.044	0.04085	0.0896534	no
XLOC_000552	Tmem185b	1:121423001-121424801	5.21897	4.37101	0.2161	0.295493	no	5.35406	4.88338	0.51535	0.645404	no
XLOC_000553	U6	1:121426787-121426891	0	0	1	1	no	0	0	1	1	no
XLOC_000554	Gm3851	1:121554620-121734190	0	0.284691	1	1	no	0	0	1	1	no
XLOC_000555	Gm8338	1:121554620-121734190	0	0	1	1	no	0	0	1	1	no
XLOC_000556	Gm17973	1:121819917-121893811	0	0	1	1	no	0	0	1	1	no
XLOC_000557	Sctr	1:121903556-121960105	0.098325	0.586375	1	1	no	0.128401	0.721705	1	1	no
XLOC_000558	3110009E18Rik	1:122017763-122084766	1.47836	1.75224	0.6738	0.742554	no	3.74947	1.83117	0.0298	0.0697983	no
XLOC_000559	C1ql2	1:122237158-122239748	0.17389	1.76797	0.00485	0.010798	yes	0.326996	1.16433	0.0007	0.00292161	yes
XLOC_000560	En1	1:122498994-122505873	0	0.0104915	1	1	no	0	0.00720848	1	1	no
XLOC_000561	B230209K01Rik	1:122983981-123017533	0.744413	2.68765	5e-05	0.000167608	yes	0.751376	2.35864	0.00015	0.000752722	yes
XLOC_000562	Ccdc93	1:123327625-123403037	4.55875	4.01172	0.28055	0.366979	no	4.96264	5.3391	0.50995	0.641299	no
XLOC_000563	Gm8217	1:123406418-123425042	0	0	1	1	no	0	0	1	1	no
XLOC_000564	U1	1:124407125-124407274	0	0	1	1	no	0	0	1	1	no
XLOC_000565	SNORA48	1:124449749-124449893	0	0	1	1	no	0	0	1	1	no
XLOC_000566	AC107678.1	1:124991960-124992020	0	0	1	1	no	0	0	1	1	no
XLOC_000567	Gm10543	1:125228715-125942989	0.373895	0.141861	1	1	no	0.278985	0.392153	1	1	no
XLOC_000568	U6	1:126387432-126387536	0	0	1	1	no	0	0	1	1	no
XLOC_000569	Slc35f5	1:127457592-127492261	8.25038	6.8531	0.11335	0.170433	no	9.32533	7.36315	0.0419	0.0914022	no
XLOC_000570	Gpr39	1:127573571-127809678	0	0	1	1	no	0	0	1	1	no
XLOC_000571	Mgat5	1:129101562-129380281	5.45797	5.68723	0.7351	0.794055	no	5.14743	5.88632	0.27145	0.405382	no
XLOC_000572	AC131793.1	1:129101562-129380281	0	0	1	1	no	0	0	1	1	no
XLOC_000573	snoU6-53	1:129101562-129380281	0	0	1	1	no	0	0	1	1	no
XLOC_000574	Acmsd	1:129625989-129664141	0.0146169	0	1	1	no	0	0	1	1	no
XLOC_000575	Ccnt2	1:129670740-129704638	12.0514	7.1877	5e-05	0.000167608	yes	13.4889	9.53143	0.00445	0.014221	yes
XLOC_000576	Rab3gap1	1:129765349-129840445	20.8432	12.6266	0.0003	0.000884331	yes	23.9622	17.0204	0.00105	0.00417207	yes
XLOC_000577	Rpl28-ps1	1:129850760-129999624	8.09115	14.2304	0.21625	0.295603	no	8.3732	12.2763	0.39745	0.536859	no
XLOC_000578	R3hdm1	1:129999882-130134312	57.6253	27.8391	5e-05	0.000167608	yes	51.6679	33.7641	5e-05	0.000274198	yes
XLOC_000579	Mir128-1	1:129999882-130134312	0	0	1	1	no	0	0	1	1	no
XLOC_000580	Ubxn4	1:130140757-130175954	22.2279	17.0024	0.0078	0.0164526	yes	25.1559	20.2849	0.03375	0.0770912	no
XLOC_000581	SNORA70	1:130386616-130386750	0	0	1	1	no	0	0	1	1	no
XLOC_000582	Thsd7b	1:131169878-132115855	3.34571	1.31217	5e-05	0.000167608	yes	3.8813	3.21728	0.23965	0.367477	no
XLOC_000583	Gm15674	1:132285102-132334491	0.0596707	0	1	1	no	0.0526062	0.083959	1	1	no
XLOC_000584	Gm16083	1:132335603-132453652	0.0385737	0.11829	1	1	no	0.0996889	0.0929304	1	1	no
XLOC_000585	Yod1	1:132585619-132625830	1.38894	0.876637	0.213	0.292193	no	1.66696	0.994374	0.13285	0.232295	no
XLOC_000586	AA986860	1:132628552-132641198	0.706266	0.923214	1	1	no	0.617579	0.856606	1	1	no
XLOC_000587	Fcamr	1:132697478-132720661	0	0.0205438	1	1	no	0	0	1	1	no
XLOC_000588	Pigr	1:132723260-132748826	0.122526	0.0434341	1	1	no	0.0164115	0.127159	1	1	no
XLOC_000589	Faim3	1:132762245-132777367	0.376386	0.233921	1	1	no	0.190958	0.149669	1	1	no
XLOC_000590	Il10	1:132916421-132921551	0	0	1	1	no	0	0	1	1	no
XLOC_000591	Eif2d	1:133049757-133141835	10.8228	12.2166	0.4821	0.571804	no	12.2142	10.4726	0.42955	0.569273	no
XLOC_000592	Fam72a	1:133424479-133436449	0.294624	0.61927	1	1	no	0.267626	0.467695	1	1	no
XLOC_000593	Avpr1b	1:133495815-133508577	0.0273989	0.0477952	1	1	no	0.0460698	0.108908	1	1	no
XLOC_000594	Ctse	1:133534882-133572080	0	0	1	1	no	0	0.0574834	1	1	no
XLOC_000595	5430435G22Rik	1:133585271-133610119	0.373854	0.941799	1	1	no	0.65488	0.565325	1	1	no
XLOC_000596	Slc26a9	1:133640598-133668081	0	0	1	1	no	0.0134053	0.0059249	1	1	no
XLOC_000597	Pm20d1	1:133693957-133718050	0.50841	1.43369	0.02795	0.0507116	no	0.549894	1.50319	0.0345	0.0785145	no
XLOC_000598	AC161805.1	1:133722551-133722622	0	0	1	1	no	0	0	1	1	no
XLOC_000599	Slc41a1	1:133724069-133745442	14.9482	23.0377	5e-05	0.000167608	yes	15.8169	23.2917	0.00205	0.00739286	yes
XLOC_000600	Rab7l1	1:133763800-133769464	2.93028	6.07213	0.0002	0.00060796	yes	4.11972	5.33556	0.15475	0.261546	no
XLOC_000601	Nucks1	1:133807034-133832898	19.2445	13.9973	0.00155	0.00390023	yes	20.4829	15.7822	0.01015	0.0286035	yes
XLOC_000602	Slc45a3	1:133867185-133879540	0.0529749	0.338549	1	1	no	0.19736	0.233239	1	1	no
XLOC_000603	Elk4	1:133904183-133964639	8.40117	9.2081	0.64625	0.7192	no	8.43108	8.25954	0.92855	0.95571	no
XLOC_000604	Gm17288	1:133904183-133964639	0	0	1	1	no	0	0.0209655	1	1	no
XLOC_000605	U6	1:133997215-133997331	0	0	1	1	no	0	0	1	1	no
XLOC_000606	Lemd1	1:134088012-134153958	0	0.219036	1	1	no	0.039274	0	1	1	no
XLOC_000607	Mir135b	1:134088012-134153958	0	0	1	1	no	0	0	1	1	no
XLOC_000608	Gm7241	1:134181023-134181386	0	0	1	1	no	0	0	1	1	no
XLOC_000609	Klhdc8a	1:134195202-134203934	0.221774	0.316987	1	1	no	0.313949	0.500737	1	1	no
XLOC_000610	Nuak2	1:134212702-134230065	0.103172	0.465972	1	1	no	0.173777	0.376331	1	1	no
XLOC_000611	Gm15849	1:134252891-134287858	0	0	1	1	no	0	0	1	1	no
XLOC_000612	Dstyk	1:134314029-134373622	8.47639	5.38583	5e-05	0.000167608	yes	8.73831	5.9192	0.00025	0.0011794	yes
XLOC_000613	Rbbp5	1:134373943-134402242	11.3584	6.9463	5e-05	0.000167608	yes	12.2063	8.93755	0.00445	0.014221	yes
XLOC_000614	Tmem81	1:134402806-134405214	1.3885	1.77277	0.2305	0.31151	no	1.09756	1.8499	0.0126	0.0341884	yes
XLOC_000615	Lrrn2	1:134776849-134836582	91.5325	38.7223	5e-05	0.000167608	yes	93.0159	53.724	5e-05	0.000274198	yes
XLOC_000616	Pik3c2b	1:134942243-135005264	2.1492	1.25565	0.0002	0.00060796	yes	1.93228	1.43535	0.02955	0.0693252	no
XLOC_000617	Ppp1r15b	1:135027719-135036377	9.28642	9.03576	0.804	0.84991	no	9.19149	9.73659	0.59765	0.716574	no
XLOC_000618	Plekha6	1:135142673-135200012	7.98224	2.94838	5e-05	0.000167608	yes	7.91444	5.00998	5e-05	0.000274198	yes
XLOC_000619	Golt1a,Kiss1	1:135206399-135226478	0.111285	0.0249407	1	1	no	0.133961	0.232693	1	1	no
XLOC_000620	Ren1	1:135247086-135256902	0.103233	0.143698	1	1	no	0.0951074	0.0484973	1	1	no
XLOC_000621	Etnk2	1:135260148-135276913	0.219463	0.257427	1	1	no	0.196389	0.453127	1	1	no
XLOC_000622	SNORA32	1:135497799-135497932	0	0	1	1	no	0	0	1	1	no
XLOC_000623	Gm17713	1:135506987-135510999	0	0	1	1	no	0	0.144177	1	1	no
XLOC_000624	Gm15851	1:135793772-135817991	0	0	1	1	no	0	0	1	1	no
XLOC_000625	Fmod	1:135933830-135944854	0.00993964	0.129774	1	1	no	0.192914	0.601974	1	1	no
XLOC_000626	Gm8618	1:136005914-136006417	0	0.101414	1	1	no	0	0.293814	1	1	no
XLOC_000627	Chit1	1:136007818-136048117	0	0	1	1	no	0.0198276	0.0358938	1	1	no
XLOC_000628	Chi3l1	1:136078752-136086758	3.72452	17.2287	5e-05	0.000167608	yes	4.45214	13.7866	5e-05	0.000274198	yes
XLOC_000629	Mybph	1:136090024-136132008	0.0178673	0.0709694	1	1	no	0.0175336	0.113144	1	1	no
XLOC_000630	Myog	1:136186580-136189124	0	0.0653198	1	1	no	0	0.143557	1	1	no
XLOC_000631	4933406M09Rik	1:136282516-136287560	0	0	1	1	no	0	0	1	1	no
XLOC_000632	Cyb5r1	1:136302357-136308317	14.3971	7.9455	5e-05	0.000167608	yes	14.8792	11.3889	0.03245	0.0748186	no
XLOC_000633	Adipor1	1:136311954-136329928	16.6651	24.543	0.0002	0.00060796	yes	19.332	26.3518	0.002	0.00724875	yes
XLOC_000634	Klhl12	1:136352107-136387595	10.5229	5.63045	5e-05	0.000167608	yes	10.9746	7.30612	0.00065	0.00274109	yes
XLOC_000635	Rabif	1:136391224-136406451	7.06796	5.68396	0.067	0.108436	no	8.25414	6.51296	0.0398	0.0878235	no
XLOC_000636	SNORA61	1:136391224-136406451	0	0	1	1	no	0	0	1	1	no
XLOC_000637	Gm15454	1:136414606-136415258	0	0.0836938	1	1	no	0	0	1	1	no
XLOC_000638	Kdm5b	1:136456747-136529454	9.89547	5.80064	5e-05	0.000167608	yes	9.6426	6.81636	0.0016	0.00599631	yes
XLOC_000639	Syt2	1:136605876-136649726	1.65176	0.498255	5e-05	0.000167608	yes	2.23713	1.60483	0.01155	0.03171	yes
XLOC_000640	AC131591.1	1:136651234-136852519	0	0	1	1	no	0	0	1	1	no
XLOC_000641	Ube2t	1:136859141-136870739	0.126135	0.306996	1	1	no	0.255469	0.192833	1	1	no
XLOC_000642	Ptpn7	1:137029301-137041897	0	0	1	1	no	0.0115474	0.027481	1	1	no
XLOC_000643	Arl8a	1:137043400-137052846	109.711	99.4669	0.3413	0.431531	no	120.389	118.074	0.85375	0.908906	no
XLOC_000644	Gm15445	1:137043400-137052846	1.08147	0.37346	1	1	no	0.871988	0.482558	1	1	no
XLOC_000645	Gm4204	1:137129021-137129801	2.71006	1.89982	0.17165	0.243212	no	2.94521	2.73038	0.7458	0.833589	no
XLOC_000646	Gm16606	1:137145137-137180661	0.253698	0.247161	1	1	no	0.158782	0.357941	1	1	no
XLOC_000647	Lmod1	1:137221383-137264642	0.106501	0.557272	1	1	no	0.153066	0.381058	1	1	no
XLOC_000648	Gm4793	1:137331156-137496527	0.695711	0.30208	1	1	no	0.977961	0.463954	0.38925	0.529525	no
XLOC_000649	Csrp1	1:137616637-137648809	63.2898	273.755	5e-05	0.000167608	yes	50.462	163.458	5e-05	0.000274198	yes
XLOC_000650	Phlda3	1:137662695-137665713	2.98255	6.5697	5e-05	0.000167608	yes	3.82795	5.85831	0.00555	0.017146	yes
XLOC_000651	Tnni1	1:137679641-137707566	0.559848	2.23966	0.0004	0.00114832	yes	1.38501	2.04809	0.2033	0.32377	no
XLOC_000652	Lad1	1:137715174-137729918	0.259881	1.30294	5e-05	0.000167608	yes	0.214379	1.01604	1	1	no
XLOC_000653	Tnnt2	1:137737451-137748837	0.430471	0.513624	1	1	no	0.397667	0.314653	1	1	no
XLOC_000654	Tmem9	1:137904795-137931607	26.1521	21.9085	0.11935	0.178277	no	30.307	28.0107	0.49515	0.628402	no
XLOC_000655	Cacna1s	1:137949326-138016399	0.105116	0.776197	1	1	no	0.32691	0.543113	1	1	no
XLOC_000656	Kif21b	1:138027965-138074575	6.06187	8.30122	0.0079	0.0166305	yes	6.5183	8.0359	0.0564	0.116262	no
XLOC_000657	Gm17643	1:138110107-138130841	0.065941	0.0227237	1	1	no	0.0415864	0.0215867	1	1	no
XLOC_000658	Gm17543	1:138155490-138242681	3.40768	1.72013	0.3604	0.451473	no	3.84831	2.41079	0.5315	0.659592	no
XLOC_000659	Ddx59	1:138308492-138336735	4.02725	2.89513	0.048	0.081296	no	3.43585	2.81351	0.2235	0.348803	no
XLOC_000660	Kif14	1:138364534-138428088	0.01945	0.0148886	1	1	no	0.0314002	0.0738165	1	1	no
XLOC_000661	Zfp281	1:138521477-138526630	8.68863	3.69772	5e-05	0.000167608	yes	10.8343	5.15045	5e-05	0.000274198	yes
XLOC_000662	Gm16880	1:138592787-138622305	0.0289312	0	1	1	no	0	0	1	1	no
XLOC_000663	AC125186.1	1:138592787-138622305	0	0	1	1	no	0	0	1	1	no
XLOC_000664	SNORA17	1:139630894-139631010	0	0	1	1	no	0	0	1	1	no
XLOC_000665	A130050O07Rik	1:139824746-139826850	0	0	1	1	no	0	0	1	1	no
XLOC_000666	Mir181a-1	1:139863031-139863118	0	0	1	1	no	0	0	1	1	no
XLOC_000667	Mir181b-1	1:139863215-139863295	0	0	1	1	no	0	0	1	1	no
XLOC_000668	Atp6v1g3	1:140170314-140186037	0	0	1	1	no	0.016914	0	1	1	no
XLOC_000669	Dennd1b	1:140860012-141072620	1.52926	1.52066	0.9831	0.986814	no	1.98166	1.57454	0.30115	0.439139	no
XLOC_000670	4930596I21Rik	1:140860012-141072620	0	0	1	1	no	0	0	1	1	no
XLOC_000671	Zbtb41	1:141318959-141349582	2.01682	3.51554	5e-05	0.000167608	yes	2.32214	3.0447	0.0156	0.0409189	yes
XLOC_000672	Aspm	1:141351349-141390667	0.042577	0.109713	1	1	no	0.0290651	0.0565912	1	1	no
XLOC_000673	F13b	1:141398283-141420333	0	0	1	1	no	0	0.0123022	1	1	no
XLOC_000674	U6	1:141568180-141568284	0	0	1	1	no	0	0	1	1	no
XLOC_000675	U6	1:141683559-141683663	0	0	1	1	no	0	0	1	1	no
XLOC_000676	SNORA55	1:141701944-141915481	0	0	1	1	no	0	0	1	1	no
XLOC_000677	Kcnt2	1:142142792-142508640	4.89999	1.47983	5e-05	0.000167608	yes	5.91654	2.64021	5e-05	0.000274198	yes
XLOC_000678	U6	1:143194676-143194783	0	0	1	1	no	0	0	1	1	no
XLOC_000679	Y_RNA	1:143210931-143211041	0	0	1	1	no	0	0	1	1	no
XLOC_000680	B3galt2	1:145445926-145550023	7.62705	2.82379	5e-05	0.000167608	yes	10.1713	5.96883	0.00045	0.00198866	yes
XLOC_000681	Gm6397	1:145445926-145550023	0.0350667	0	1	1	no	0.06933	0	1	1	no
XLOC_000682	Glrx2	1:145586158-145596806	34.646	30.7267	0.42	0.511711	no	40.261	32.3641	0.13785	0.238821	no
XLOC_000683	Uchl5	1:145624407-145654596	15.8095	12.1871	0.0202	0.0380971	yes	14.5242	12.3976	0.15775	0.265374	no
XLOC_000684	snoU109	1:145624407-145654596	0	0	1	1	no	0	0	1	1	no
XLOC_000685	Gm5263	1:148267563-148268004	0.510489	0	1	1	no	0.339544	1.20352	1	1	no
XLOC_000686	Fam5c	1:148342758-148749602	2.70056	6.44844	5e-05	0.000167608	yes	2.13994	5.76633	5e-05	0.000274198	yes
XLOC_000687	Gm15583	1:148342758-148749602	0	0	1	1	no	0.00894448	0.00811456	1	1	no
XLOC_000688	n-R5s219	1:151676747-151808420	0	0	1	1	no	0	0	1	1	no
XLOC_000689	Ptgs2	1:151947253-151955140	3.14366	0.532605	5e-05	0.000167608	yes	5.2952	3.11942	5e-05	0.000274198	yes
XLOC_000690	Pdc	1:152166546-152181035	0	0	1	1	no	0.0596639	0	1	1	no
XLOC_000691	Tpr	1:152208434-152313295	38.9774	30.2947	0.3918	0.483495	no	37.9862	35.5853	0.77115	0.85241	no
XLOC_000692	Ska2l-ps	1:152396446-152396809	0	0	1	1	no	0	0	1	1	no
XLOC_000693	RP23-454G7.1.1	1:152410656-152840565	0	0.0272035	1	1	no	0	0	1	1	no
XLOC_000694	Y_RNA	1:153160676-153160758	0	0	1	1	no	0	0	1	1	no
XLOC_000695	Ivns1abp	1:153191498-153211575	30.4787	43.9664	0.0002	0.00060796	yes	30.9532	39.4718	0.0169	0.0437113	yes
XLOC_000696	1190005F20Rik	1:153275777-153305312	10.3063	6.45614	0.0002	0.00060796	yes	11.5138	8.83895	0.01805	0.0459992	yes
XLOC_000697	Fam129a	1:153418315-153569069	0.594389	0.409915	1	1	no	0.281269	0.658261	1	1	no
XLOC_000698	Edem3	1:153602503-153669458	7.96766	5.09495	5e-05	0.000167608	yes	8.02611	6.33729	0.02225	0.054635	no
XLOC_000699	Glt25d2	1:154246959-154357825	1.89976	2.41622	0.08545	0.133995	no	1.9459	2.07976	0.63825	0.75037	no
XLOC_000700	Apobec4	1:154363888-154613481	0	0	1	1	no	0	0	1	1	no
XLOC_000701	Arpc5	1:154613671-154622727	107.002	50.9265	5e-05	0.000167608	yes	111.149	59.9531	5e-05	0.000274198	yes
XLOC_000702	Ncf2	1:154655019-154684120	1.00068	4.41595	5e-05	0.000167608	yes	1.14739	3.55664	5e-05	0.000274198	yes
XLOC_000703	Nmnat2	1:154802230-154966390	17.8956	15.4886	0.1515	0.218694	no	18.1879	17.4582	0.68745	0.790187	no
XLOC_000704	Gm8818	1:155066051-155179916	0	0	1	1	no	0	0	1	1	no
XLOC_000705	1700012A16Rik	1:155272291-155299704	0.968205	0.677071	1	1	no	1.54886	0.924764	0.0538	0.11186	no
XLOC_000706	SNORA4	1:155272291-155299704	0	0	1	1	no	0	0	1	1	no
XLOC_000707	Rgs8	1:155500154-155544797	11.0918	9.72405	0.2263	0.306809	no	12.6123	10.9747	0.20175	0.321933	no
XLOC_000708	Rgs16	1:155587478-155592598	0.586827	1.30134	0.0021	0.00512641	yes	0.611132	1.27047	0.0022	0.0078424	yes
XLOC_000709	Rnasel	1:155596555-155611351	0.651313	1.31089	0.00375	0.00860429	yes	0.711562	1.17491	0.033	0.0757642	no
XLOC_000710	Gm5531	1:155696671-155764441	0.118319	0.202614	1	1	no	0.0756655	0.217969	1	1	no
XLOC_000711	Teddm1	1:155696671-155764441	0.0309449	0	1	1	no	0	0	1	1	no
XLOC_000712	Glul	1:155696671-155764441	379.03	1846.06	5e-05	0.000167608	yes	315.217	1177.96	5e-05	0.000274198	yes
XLOC_000713	A930039A15Rik	1:155696671-155764441	1.04841	2.79443	0.2648	0.350184	no	0.436287	1.86746	0.2244	0.349787	no
XLOC_000714	Zfp648	1:156051226-156052804	0.130245	0.0563173	1	1	no	0.0420665	0.079931	1	1	no
XLOC_000715	Stx6	1:157005832-157050647	37.5602	30.047	0.03465	0.0610443	no	42.133	29.9701	0.00145	0.00551042	yes
XLOC_000716	AC116712.1	1:157122830-157264545	0	0	1	1	no	0	0	1	1	no
XLOC_000717	Acbd6	1:157405249-157534363	25.2162	24.3562	0.75585	0.810293	no	28.8015	24.3741	0.1301	0.22844	no
XLOC_000718	U2	1:157692095-157820020	0	0	1	1	no	0	0	1	1	no
XLOC_000719	Tor1aip2	1:157851728-157915991	15.2748	20.5602	0.20755	0.28567	no	15.8141	21.654	0.12525	0.221449	no
XLOC_000720	Nphs2	1:158240857-158258166	0	0.0446882	1	1	no	0.0106855	0.0195495	1	1	no
XLOC_000721	Gm2000	1:158295059-158330121	1.03016	3.07575	0.0947	0.146465	no	1.05621	2.08719	0.1457	0.24933	no
XLOC_000722	Gm10031	1:158454361-158455283	0.121058	0	1	1	no	0.10793	0.132543	1	1	no
XLOC_000723	Abl2	1:158488916-158579699	7.57502	6.52884	0.40585	0.497847	no	8.0097	6.57615	0.26885	0.402192	no
XLOC_000724	Gm15428	1:158723642-158723975	0	0	1	1	no	0	0	1	1	no
XLOC_000725	Angptl1	1:158734296-158869757	0.353948	0.945239	1	1	no	0.377826	1.16732	0.13395	0.23359	no
XLOC_000726	2810025M15Rik	1:159065313-159350366	4.60212	8.01917	0.1519	0.219148	no	4.79305	6.59438	0.4492	0.587527	no
XLOC_000727	BC026585	1:159388710-159419191	3.02474	12.4599	5e-05	0.000167608	yes	4.82273	13.1623	5e-05	0.000274198	yes
XLOC_000728	Sec16b	1:159428005-159498556	0.0698841	0.139741	1	1	no	0.0581302	0.117207	1	1	no
XLOC_000729	Astn1	1:160292470-160621917	38.7277	19.9048	5e-05	0.000167608	yes	39.7684	30.1195	0.00685	0.0204995	yes
XLOC_000730	Mir488	1:160292470-160621917	0	0	1	1	no	0	0	1	1	no
XLOC_000731	Rfwd2	1:161162456-161277711	9.57149	11.2041	0.1248	0.185182	no	9.38617	10.0867	0.4781	0.613473	no
XLOC_000732	Scarna3a	1:161162456-161277711	0	0	1	1	no	0	0	1	1	no
XLOC_000733	Gm10530	1:161544879-161615006	0	0.144956	1	1	no	0	0.103054	1	1	no
XLOC_000734	Tnr	1:161667640-161855053	8.34162	3.61339	5e-05	0.000167608	yes	7.25756	4.82543	0.00025	0.0011794	yes
XLOC_000735	4930523C07Rik	1:161974514-162008559	0.781699	0.852884	1	1	no	0.520735	0.728676	1	1	no
XLOC_000736	Mrps14	1:162125345-162132301	17.1501	20.6546	0.25785	0.342377	no	21.745	18.4314	0.2925	0.429368	no
XLOC_000737	SNORA17	1:162149304-162723069	0	0	1	1	no	0	0	1	1	no
XLOC_000738	Gm6177	1:162823250-162823715	0	0	1	1	no	0	0	1	1	no
XLOC_000739	Rc3h1	1:162836548-162905109	2.6385	2.8784	0.4399	0.531438	no	2.65909	2.68896	0.92505	0.953667	no
XLOC_000740	Serpinc1	1:162908736-162933141	0	0	1	1	no	0	0.0136806	1	1	no
XLOC_000741	Gas5,SNORD24,SNORD44,SNORD74,SNORD75,SNORD77,SNORD78,SNORD79,SNORD81,Snord47	1:162938924-162968670	224.925	626.456	5e-05	0.000167608	yes	307.77	629.548	5e-05	0.000274198	yes
XLOC_000742	Cenpl	1:163000897-163016855	0.196635	0.425001	1	1	no	0.52639	0.753754	1	1	no
XLOC_000743	Ankrd45	1:163072821-163099237	8.07714	5.348	0.02915	0.0525301	no	12.6948	8.83512	0.05475	0.113364	no
XLOC_000744	Tnfsf4	1:163325580-163348337	0	0	1	1	no	0	0	1	1	no
XLOC_000745	Tnfsf18	1:163424785-163435421	0	0	1	1	no	0	0	1	1	no
XLOC_000746	Pigc	1:163872216-164410074	4.918	4.74575	0.909	0.930549	no	6.60984	5.33479	0.54255	0.669152	no
XLOC_000747	2810442N19Rik	1:163872216-164410074	0	0	1	1	no	0	0	1	1	no
XLOC_000748	Dnm3os	1:163872216-164410074	0.0117539	0	1	1	no	0	0	1	1	no
XLOC_000749	Gm16101	1:163872216-164410074	0	0	1	1	no	0	0	1	1	no
XLOC_000750	Gm10176	1:163872216-164410074	0.241764	0.375092	1	1	no	0.437888	0.336531	1	1	no
XLOC_000751	Vamp4	1:164500645-164529215	44.2981	30.737	0.0048	0.0106998	yes	43.7355	31.2717	0.01185	0.03239	yes
XLOC_000752	Myoc	1:164569280-164588304	0.098142	0.889971	1	1	no	0	0.267478	1	1	no
XLOC_000753	SNORA40	1:165048357-165048479	0	0	1	1	no	0	0	1	1	no
XLOC_000754	Gm20471	1:165175246-165243841	0	0	1	1	no	0	0	1	1	no
XLOC_000755	U6atac	1:165315039-165333772	0	0	1	1	no	0	0	1	1	no
XLOC_000756	Gm2343	1:165659699-165660741	0	0	1	1	no	0	0	1	1	no
XLOC_000757	Kifap3	1:165709713-165847240	60.1556	26.3465	5e-05	0.000167608	yes	71.1873	44.294	5e-05	0.000274198	yes
XLOC_000758	Scyl3	1:165859230-165924927	5.85122	5.07242	0.3999	0.491683	no	6.85635	5.29096	0.1483	0.252947	no
XLOC_000759	2810422O20Rik	1:165925019-165927374	2.09126	1.74956	0.38155	0.473273	no	2.53119	2.40981	0.79155	0.865956	no
XLOC_000760	Sele	1:165978364-165987808	0.0113507	0.019237	1	1	no	0	0	1	1	no
XLOC_000761	Sell	1:165992206-166010916	0.0286062	0.0258702	1	1	no	0	0.0282096	1	1	no
XLOC_000762	Selp	1:166045394-166150408	0.0242724	0	1	1	no	0	0	1	1	no
XLOC_000763	F5	1:166045394-166150408	0.013785	0.0700978	1	1	no	0.0580138	0.199309	1	1	no
XLOC_000764	Gm16588	1:166045394-166150408	0	0	1	1	no	0	0	1	1	no
XLOC_000765	Slc19a2	1:166179176-166195516	5.29207	2.87717	0.0002	0.00060796	yes	6.23254	4.38863	0.00765	0.0225254	yes
XLOC_000766	4930455F23Rik	1:166205715-166217978	13.242	8.09795	0.0001	0.000319835	yes	13.7258	10.5365	0.0231	0.056445	no
XLOC_000767	Nme7	1:166243009-166334805	7.74412	16.7018	5e-05	0.000167608	yes	8.61717	13.802	0.0017	0.00631644	yes
XLOC_000768	Gm16608	1:166433437-166445013	0	0	1	1	no	0	0	1	1	no
XLOC_000769	Dpt	1:166726862-166754397	0.061679	0.134375	1	1	no	0.0421235	0.0581404	1	1	no
XLOC_000770	AC133891.1	1:166954475-166954587	0	0	1	1	no	0	0	1	1	no
XLOC_000771	Gpr161	1:167232755-167253061	17.6131	3.35756	5e-05	0.000167608	yes	15.7183	5.79875	5e-05	0.000274198	yes
XLOC_000772	SNORA17	1:167259641-167390596	0	0	1	1	no	0	0	1	1	no
XLOC_000773	Brp44	1:167391167-167411345	47.2487	37.1937	0.0836	0.131547	no	45.5422	38.1885	0.1541	0.260786	no
XLOC_000774	Adcy10	1:167415313-167506905	0.00541041	0.00652649	1	1	no	0	0	1	1	no
XLOC_000775	Creg1	1:167693876-167705439	8.58238	20.087	5e-05	0.000167608	yes	8.74468	19.532	5e-05	0.000274198	yes
XLOC_000776	Cd247	1:167711205-167932809	0.0484019	0.0257175	1	1	no	0.0899171	0	1	1	no
XLOC_000777	Gm17444	1:167933088-167968389	0	0	1	1	no	0	0	1	1	no
XLOC_000778	Gpa33	1:168060368-168096641	0	0	1	1	no	0	0	1	1	no
XLOC_000779	Ildr2	1:168184269-168246954	10.8112	8.15963	0.00545	0.0119894	yes	9.37026	9.72497	0.7155	0.811873	no
XLOC_000780	Tada1	1:168309227-168339994	10.602	7.71195	0.10775	0.163302	no	9.3722	7.83775	0.4335	0.572465	no
XLOC_000781	mmu-mir-1194	1:168550492-168550613	0	0	1	1	no	0	0	1	1	no
XLOC_000782	Gm4954	1:168692275-168700616	0	0	1	1	no	0	0	1	1	no
XLOC_000783	Fam78b	1:168931547-169021433	6.71431	5.45736	0.0883	0.137837	no	7.63833	6.70881	0.2801	0.415056	no
XLOC_000784	Tmco1	1:169238800-169264109	6.06817	7.62194	0.0372	0.0648914	no	6.4902	7.59469	0.1402	0.242118	no
XLOC_000785	U6	1:169279155-169279262	0	0	1	1	no	0	0	1	1	no
XLOC_000786	Aldh9a1	1:169280121-169298661	6.22163	18.6402	5e-05	0.000167608	yes	5.81719	12.3334	5e-05	0.000274198	yes
XLOC_000787	Rxrg	1:169528514-169569754	1.59767	0.883589	0.00925	0.0191191	yes	1.06282	1.27976	0.3982	0.537649	no
XLOC_000788	Lmx1a	1:169619369-169778872	0	0	1	1	no	0	0	1	1	no
XLOC_000789	RP23-45N11.1.1	1:170045374-170362401	0	0	1	1	no	0	0	1	1	no
XLOC_000790	Rgs5	1:171585631-171625944	12.3922	29.4435	5e-05	0.000167608	yes	14.4548	36.759	5e-05	0.000274198	yes
XLOC_000791	1700084C01Rik	1:171858778-171864784	2.54201	12.0135	5e-05	0.000167608	yes	2.42451	9.8974	5e-05	0.000274198	yes
XLOC_000792	3110045C21Rik	1:171899539-172040632	0.467471	0.452299	1	1	no	0.470332	0.630985	1	1	no
XLOC_000793	4930500M09Rik	1:172123550-172145687	1.63257	1.41177	0.93085	0.948549	no	2.90867	1.69633	0.76145	0.845427	no
XLOC_000794	Sh2d1b2	1:172162879-172183739	0	0	1	1	no	0	0	1	1	no
XLOC_000795	Sh2d1b1	1:172207506-172216900	0	0.0138899	1	1	no	0.012924	0	1	1	no
XLOC_000796	1700015E13Rik	1:172231276-172519992	0	0	1	1	no	0.100765	0	1	1	no
XLOC_000797	Olfml2b	1:172574662-172612920	17.169	5.96335	5e-05	0.000167608	yes	21.3934	8.34247	5e-05	0.000274198	yes
XLOC_000798	Gm9929	1:172798775-172815671	1.0646	0.675837	1	1	no	1.10204	0.777973	0.38245	0.522737	no
XLOC_000799	Fcgr4	1:172949050-172959892	0.0355364	0.357469	1	1	no	0.254397	0.284396	1	1	no
XLOC_000800	U1	1:172949050-172959892	0	0	1	1	no	0	0	1	1	no
XLOC_000801	1700009P17Rik	1:173044048-173057098	0.728968	1.66687	0.00985	0.0202346	yes	0.59931	2.54582	5e-05	0.000274198	yes
XLOC_000802	Mpz	1:173080841-173091261	0	0.0293129	1	1	no	0	0	1	1	no
XLOC_000803	Nr1i3	1:173144100-173152645	0.112039	0.103437	1	1	no	0.126065	0.156717	1	1	no
XLOC_000804	Apoa2	1:173155184-173156510	1.40898	1.17466	0.68875	0.756025	no	1.53529	2.4452	0.16345	0.273194	no
XLOC_000805	Adamts4	1:173180551-173190768	1.42587	2.35652	0.00075	0.0020289	yes	1.03424	2.20919	5e-05	0.000274198	yes
XLOC_000806	B4galt3	1:173200458-173211317	20.2963	12.3391	0.01245	0.0248902	yes	18.1059	13.6424	0.19965	0.31917	no
XLOC_000807	SNORA40	1:173238177-173238268	0	0	1	1	no	0	0	1	1	no
XLOC_000808	Dedd	1:173259275-173275777	4.72426	7.64229	0.1649	0.234979	no	5.8408	5.95591	0.95565	0.972942	no
XLOC_000809	Pfdn2	1:173275800-173290929	98.9461	167.985	0.0001	0.000319835	yes	107.941	167.744	0.0089	0.0256425	yes
XLOC_000810	Pvrl4	1:173300229-173318729	1.12084	2.03535	0.00065	0.00178526	yes	1.8308	2.16921	0.2593	0.391238	no
XLOC_000811	Arhgap30	1:173319084-173340429	0.654786	3.15933	5e-05	0.000167608	yes	0.645256	2.44939	5e-05	0.000274198	yes
XLOC_000812	Tstd1,Usf1	1:173341443-173350483	40.0126	32.9264	0.1631	0.232804	no	50.2445	35.5818	0.0205	0.0511398	no
XLOC_000813	F11r	1:173367665-173394734	2.36273	11.0755	5e-05	0.000167608	yes	2.34578	10.7371	5e-05	0.000274198	yes
XLOC_000814	Alyref2	1:173432926-173434881	2.41924	3.24547	0.1236	0.183594	no	2.50382	2.81444	0.532	0.660083	no
XLOC_000815	Gm9765	1:173445363-173447053	0	0	1	1	no	0	0	1	1	no
XLOC_000816	Cd244	1:173489323-173515449	0	0	1	1	no	0.00817844	0.031202	1	1	no
XLOC_000817	Cd48	1:173612139-173635389	0.146059	1.28826	0.15635	0.224552	no	0.272722	1.37033	0.01045	0.0292586	yes
XLOC_000818	Gm15431	1:173641218-173641413	0	1.03169	1	1	no	0	0	1	1	no
XLOC_000819	Slamf1	1:173697257-173731315	0.0497429	0.058529	1	1	no	0.0559615	0.139738	1	1	no
XLOC_000820	Cd84	1:173769827-173820849	0.882364	5.29778	5e-05	0.000167608	yes	1.16595	4.29399	5e-05	0.000274198	yes
XLOC_000821	Gm10521	1:173825794-173828368	0	0.129629	1	1	no	0.0131091	0.0366924	1	1	no
XLOC_000822	Slamf6	1:173847645-173879083	0.0454388	0.628059	1	1	no	0.17321	0.291262	1	1	no
XLOC_000823	Copa	1:173996143-174052461	44.0352	36.7285	0.12225	0.181885	no	42.9915	41.0487	0.70335	0.802303	no
XLOC_000824	Pex19	1:174056885-174066624	24.0819	29.1406	0.08515	0.133672	no	25.8302	26.8157	0.72575	0.819582	no
XLOC_000825	Dcaf8	1:174078145-174126524	32.4118	29.8796	0.4342	0.525598	no	33.3723	29.6066	0.2431	0.37167	no
XLOC_000826	Gm17224	1:174140024-174150026	0.341443	0.123713	1	1	no	0.39075	0.0854885	1	1	no
XLOC_000827	Igsf8	1:174191771-174249972	91.3419	43.2373	0.15995	0.228974	no	89.6028	60.1216	0.2968	0.434111	no
XLOC_000828	Kcnj10	1:174271340-174304216	25.742	94.8699	5e-05	0.000167608	yes	23.8736	80.6888	5e-05	0.000274198	yes
XLOC_000829	Pigm	1:174306661-174314230	1.71254	1.48214	0.26525	0.350561	no	1.89304	1.50707	0.07315	0.144312	no
XLOC_000830	Slamf9	1:174405488-174408706	0.172894	1.17782	1	1	no	0.266662	0.655986	1	1	no
XLOC_000831	Igsf9	1:174411918-174429009	0.168646	0.276025	1	1	no	0.211994	0.462333	1	1	no
XLOC_000832	Tagln2	1:174430177-174437511	2.3741	10.2474	5e-05	0.000167608	yes	3.0623	9.91375	5e-05	0.000274198	yes
XLOC_000833	Ccdc19	1:174451174-174493848	1.18654	0.732609	1	1	no	1.91566	0.695676	0.0026	0.0090766	yes
XLOC_000834	Vsig8	1:174451174-174493848	0.102201	0.290191	1	1	no	0.179102	0.299023	1	1	no
XLOC_000835	Crp	1:174628186-174630097	0	0	1	1	no	0	0	1	1	no
XLOC_000836	Olfr16	1:174886898-174887948	0	0	1	1	no	0	0	1	1	no
XLOC_000837	Olfr1407-ps1	1:175080261-175080503	0	0	1	1	no	0	0	1	1	no
XLOC_000838	Olfr218	1:175133488-175134430	0	0	1	1	no	0	0	1	1	no
XLOC_000839	Olfr1404	1:175145737-175146771	0	0	1	1	no	0	0	1	1	no
XLOC_000840	Olfr418-ps1	1:175200277-175201268	0	0	1	1	no	0	0	1	1	no
XLOC_000841	Aim2	1:175264384-175396171	1.20017	3.69089	0.13465	0.197523	no	1.24664	2.74005	0.3996	0.539203	no
XLOC_000842	Pyhin1	1:175560989-175578059	0.0290885	0.0482705	1	1	no	0.0274158	0.0550959	1	1	no
XLOC_000843	Pydc3	1:175604041-175628523	0	0.0202333	1	1	no	0.0303632	0	1	1	no
XLOC_000844	Olfr433	1:175972063-175973067	0	0	1	1	no	0	0	1	1	no
XLOC_000845	Olfr432	1:175980505-175981444	0	0	1	1	no	0	0	1	1	no
XLOC_000846	Olfr430	1:175999430-176000384	0	0	1	1	no	0	0	1	1	no
XLOC_000847	Olfr429	1:176019168-176020111	0	0	1	1	no	0	0	1	1	no
XLOC_000848	Olfr427	1:176029590-176030538	0	0	1	1	no	0	0	1	1	no
XLOC_000849	Olfr424	1:176066876-176067824	0	0	1	1	no	0	0	1	1	no
XLOC_000850	Olfr421	1:176081611-176082661	0	0	1	1	no	0	0	1	1	no
XLOC_000851	Olfr420	1:176088852-176089898	0	0	1	1	no	0	0	1	1	no
XLOC_000852	Spna1	1:176102906-176178581	0	0	1	1	no	0	0.003282	1	1	no
XLOC_000853	1810030J14Rik	1:176260648-176263004	0	0	1	1	no	0	0	1	1	no
XLOC_000854	Olfr417	1:176299049-176299979	0	0	1	1	no	0	0.0772481	1	1	no
XLOC_000855	Olfr248	1:176321176-176322186	0	0	1	1	no	0	0	1	1	no
XLOC_000856	Olfr414	1:176360560-176361515	0	0	1	1	no	0	0	1	1	no
XLOC_000857	Olfr220	1:176378755-176379733	0	0	1	1	no	0	0	1	1	no
XLOC_000858	Fmn2	1:176431955-176752848	12.0688	13.611	0.2369	0.318808	no	13.887	15.8364	0.19655	0.315495	no
XLOC_000859	Kmo	1:177530504-177592247	0	0.0446631	1	1	no	0.043567	0.0107481	1	1	no
XLOC_000860	Wdr64	1:177628723-177745865	0	0	1	1	no	0	0	1	1	no
XLOC_000861	U2	1:177628723-177745865	0	0	1	1	no	0	0	1	1	no
XLOC_000862	Exo1	1:177810908-177841527	0.0410169	0.0725219	1	1	no	0.0330161	0.0310896	1	1	no
XLOC_000863	U6	1:177810908-177841527	0	0	1	1	no	0	0	1	1	no
XLOC_000864	U6	1:178630747-178630855	0	0	1	1	no	0	0	1	1	no
XLOC_000865	7SK	1:178663783-178744198	0	0	1	1	no	0	0	1	1	no
XLOC_000866	Sdccag8	1:178744790-179188334	14.2968	15.4256	0.8446	0.880568	no	15.3891	12.8216	0.62485	0.739633	no
XLOC_000867	AC144905.1	1:178744790-179188334	0	0	1	1	no	0	0	1	1	no
XLOC_000868	Zfp238	1:179374791-179380891	189.408	109.889	5e-05	0.000167608	yes	192.579	121.481	5e-05	0.000274198	yes
XLOC_000869	1700016C15Rik	1:179659944-179683455	0	0	1	1	no	0	0	1	1	no
XLOC_000870	Gm16585	1:179693092-179726642	0	0	1	1	no	0	0	1	1	no
XLOC_000871	Gm16432	1:179921565-180102835	1.07105	0.256867	1	1	no	1.17723	0.64928	0.0063	0.0190732	yes
XLOC_000872	Pppde1	1:180117547-180182729	4.79756	5.40554	0.3237	0.413624	no	4.96853	5.13746	0.7736	0.853739	no
XLOC_000873	Gm9982	1:180186233-180187426	0.361318	0.521197	1	1	no	0.295102	0.275217	1	1	no
XLOC_000874	Fam36a	1:180249260-180267928	17.7175	21.5819	0.81305	0.857062	no	17.7141	28.039	0.55755	0.682851	no
XLOC_000875	Gm17323	1:180279676-180279831	0	0	1	1	no	0	0	1	1	no
XLOC_000876	U6	1:180320949-180321055	0	0	1	1	no	0	0	1	1	no
XLOC_000877	Efcab2	1:180336011-180413378	2.23842	4.38042	5e-05	0.000167608	yes	2.34229	4.43884	5e-05	0.000274198	yes
XLOC_000878	Kif26b	1:180459255-180862986	0.262344	0.259821	1	1	no	0.15752	0.228249	1	1	no
XLOC_000879	U1	1:180459255-180862986	0	0	1	1	no	0	0	1	1	no
XLOC_000880	Gm15480	1:181458185-181476398	0	0.0965457	1	1	no	0	0	1	1	no
XLOC_000881	Cnst	1:181476500-181557609	6.91202	4.06169	5e-05	0.000167608	yes	7.93697	5.38291	0.00035	0.00158721	yes
XLOC_000882	Sccpdh	1:181598340-181617320	29.8977	38.34	0.0152	0.0295813	yes	28.8624	29.9918	0.70875	0.806881	no
XLOC_000883	Gm10518	1:181625427-181734807	0.25804	0.146031	1	1	no	0.348343	0.151662	1	1	no
XLOC_000884	Cdc42bpa	1:181890602-182129733	47.1213	48.7986	0.8669	0.898311	no	43.5817	45.2919	0.86785	0.915688	no
XLOC_000885	Itpkb	1:182257101-182354933	4.69281	9.19887	5e-05	0.000167608	yes	4.83917	9.44048	5e-05	0.000274198	yes
XLOC_000886	Parp1	1:182499085-182531384	28.9648	13.2498	5e-05	0.000167608	yes	27.9256	16.9983	5e-05	0.000274198	yes
XLOC_000887	Lin9	1:182571497-182620816	0.995278	0.953268	1	1	no	1.16498	1.02571	0.49875	0.631368	no
XLOC_000888	Acbd3	1:182656173-182684334	8.60194	7.69982	0.30815	0.397096	no	7.88887	8.8037	0.31675	0.455751	no
XLOC_000889	Gm17275	1:182730962-182746990	2.36594	3.05358	0.6429	0.716111	no	2.50352	2.12472	0.763	0.846463	no
XLOC_000890	Gm16067	1:182730962-182746990	0.142423	0.188367	1	1	no	0.154683	0.120488	1	1	no
XLOC_000891	U6	1:182762899-182763007	0	0	1	1	no	0	0	1	1	no
XLOC_000892	BC031781	1:182781281-182798228	5.70553	3.75482	0.00105	0.00274161	yes	5.62501	3.68646	0.00095	0.00382028	yes
XLOC_000893	Lefty2	1:182823238-182829234	0.916625	0.399608	1	1	no	0.90742	0.592637	1	1	no
XLOC_000894	Pycr2	1:182834404-182838218	15.0063	10.0309	0.001	0.00262287	yes	14.9453	10.7567	0.0053	0.0164676	yes
XLOC_000895	Lefty1	1:182865152-182868531	35.2361	14.256	5e-05	0.000167608	yes	38.3944	16.5785	5e-05	0.000274198	yes
XLOC_000896	Tmem63a	1:182872474-182905243	3.29484	10.1479	5e-05	0.000167608	yes	3.23686	8.60674	5e-05	0.000274198	yes
XLOC_000897	9130409I23Rik	1:182981367-182990798	0	0	1	1	no	0.016785	0	1	1	no
XLOC_000898	Cnih4	1:183081061-183099125	10.0424	14.974	0.08375	0.131734	no	10.951	14.9885	0.13725	0.238036	no
XLOC_000899	A430110L20Rik	1:183156206-183158621	0.569938	0.508279	1	1	no	0.415345	0.351399	1	1	no
XLOC_000900	Cnih3	1:183282758-183390772	29.7523	10.4537	5e-05	0.000167608	yes	29.8772	18.33	5e-05	0.000274198	yes
XLOC_000901	Dnahc14	1:183669118-183699805	0.0162034	0	1	1	no	0.0845162	0.0149544	1	1	no
XLOC_000902	Srp9	1:184054867-184062538	49.7742	45.633	0.3966	0.488238	no	52.934	53.1068	0.97635	0.986138	no
XLOC_000903	Trp53bp2	1:184339302-184392563	5.69182	16.6608	5e-05	0.000167608	yes	5.44549	11.8872	5e-05	0.000274198	yes
XLOC_000904	Gm16721	1:184397390-184447655	0	0	1	1	no	0	0	1	1	no
XLOC_000905	Capn8	1:184495137-184562483	0	0.0228312	1	1	no	0	0	1	1	no
XLOC_000906	Susd4	1:184693990-184826729	41.6531	36.288	0.1679	0.238614	no	50.7226	43.9308	0.1541	0.260786	no
XLOC_000907	Tlr5	1:184884918-184906175	0.176597	0.457261	1	1	no	0.0292681	0.26982	1	1	no
XLOC_000908	Dusp10	1:185837180-185899515	0.71909	0.520635	1	1	no	0.548788	0.679917	1	1	no
XLOC_000909	Rpl21-ps1	1:186441126-186441609	0	0	1	1	no	0	0	1	1	no
XLOC_000910	4930488B22Rik	1:186536375-186542868	0	0	1	1	no	0	0	1	1	no
XLOC_000911	Rab3gap2	1:187028046-187153275	7.49733	4.23331	0.0007	0.00190658	yes	7.92891	5.35857	0.0301	0.0703741	no
XLOC_000912	Snora36b	1:187028046-187153275	0	0	1	1	no	0	0	1	1	no
XLOC_000913	Mir194-1	1:187028046-187153275	0	0	1	1	no	0	0	1	1	no
XLOC_000914	Mir215	1:187028046-187153275	0	0	1	1	no	154.367	0	1	1	no
XLOC_000915	Bpnt1	1:187156027-187181656	24.501	17.0578	0.0143	0.0280179	yes	21.6596	17.2819	0.0403	0.088716	no
XLOC_000916	Eprs	1:187186973-187252234	14.3724	14.6821	0.82795	0.868391	no	14.8381	14.4822	0.8061	0.87636	no
XLOC_000917	Slc30a10	1:187270994-187292641	3.11391	3.78203	0.13635	0.199741	no	2.9012	3.60814	0.08825	0.168056	no
XLOC_000918	5S_rRNA	1:187947079-187947185	0	0	1	1	no	0	0	1	1	no
XLOC_000919	SNORA70	1:188447064-188529871	0	0	1	1	no	0	0	1	1	no
XLOC_000920	A430105J06Rik	1:188573274-188576800	0.235794	0.279295	1	1	no	0.332913	0.229531	1	1	no
XLOC_000921	D1Pas1	1:188791294-188794506	0.0192772	0	1	1	no	0	0	1	1	no
XLOC_000922	1700007P06Rik	1:188868526-189039344	1.4664	0	0.10585	0.160862	no	0.964188	0.571517	1	1	no
XLOC_000923	Gpatch2	1:189039386-189175583	3.22306	3.30385	0.84355	0.879905	no	3.69156	3.50236	0.67375	0.779276	no
XLOC_000924	Esrrg	1:189432669-190038764	1.64108	0.915346	0.00685	0.0146572	yes	2.00071	1.4055	0.0374	0.0836064	no
XLOC_000925	Ush2a	1:190085901-190788920	0.0522654	0.00253174	1	1	no	0	0	1	1	no
XLOC_000926	U6	1:190085901-190788920	0	0	1	1	no	0	0	1	1	no
XLOC_000927	mmu-mir-1194	1:191217228-191217349	0	0	1	1	no	0	0	1	1	no
XLOC_000928	Ptpn14	1:191552146-191700574	0.471524	0.825862	1	1	no	0.540124	0.856507	1	1	no
XLOC_000929	Gm17566	1:191941916-192041155	0.188145	1.22071	0.09695	0.149384	no	0.0465985	0.520454	1	1	no
XLOC_000930	Angel2	1:192748990-192770841	14.146	12.161	0.23175	0.312867	no	15.1847	12.3893	0.1093	0.199379	no
XLOC_000931	1700022P22Rik	1:192860700-192866821	0.156756	0	1	1	no	0	0.110127	1	1	no
XLOC_000932	Nsl1	1:192886890-192908437	0.439598	0.411166	1	1	no	0.36543	0.360143	1	1	no
XLOC_000933	Batf3	1:192922292-192932822	0.486901	1.36793	1	1	no	0.112129	0.809674	1	1	no
XLOC_000934	7SK	1:193020784-193020892	0	0	1	1	no	0	0	1	1	no
XLOC_000935	D730003I15Rik	1:193048352-193049565	1.7597	6.68055	0.0005	0.00140846	yes	2.6506	6.05599	0.00285	0.00979673	yes
XLOC_000936	Tmem206	1:193149790-193174793	2.67695	4.24839	0.00205	0.00501395	yes	2.6855	4.28053	0.00155	0.00582909	yes
XLOC_000937	Ints7	1:193399641-193446551	3.14398	2.70404	0.24615	0.329172	no	4.41609	3.52858	0.05935	0.121304	no
XLOC_000938	Lpgat1	1:193541712-193608134	23.3934	14.7284	0.0004	0.00114832	yes	25.4395	20.9397	0.0914	0.172814	no
XLOC_000939	Nek2	1:193645322-193656929	0.56603	0.0837376	1	1	no	0.371646	0.357207	1	1	no
XLOC_000940	Slc30a1	1:193714111-193737126	4.80676	5.25287	0.43315	0.524625	no	5.53638	5.84694	0.62725	0.741731	no
XLOC_000941	Rd3	1:193801269-193810273	0	0.0219835	1	1	no	0	0.0529233	1	1	no
XLOC_000942	Gm16621	1:193821310-193974895	0	0	1	1	no	0	0.0311842	1	1	no
XLOC_000943	Gm10516	1:193821310-193974895	1.73731	1.90164	0.73465	0.79377	no	1.94352	2.07525	0.8153	0.881789	no
XLOC_000944	Kcnh1	1:194014665-194334041	3.23687	1.53909	5e-05	0.000167608	yes	4.68346	3.67206	0.02975	0.0697314	no
XLOC_000945	U5	1:194336709-194597413	0	0	1	1	no	0	0	1	1	no
XLOC_000946	Gm15867	1:194670624-194682660	0.760621	0.247484	1	1	no	0.642806	0.491906	1	1	no
XLOC_000947	A130010J15Rik,Irf6	1:194979305-195027897	1.33788	1.49379	0.6991	0.765147	no	1.57161	1.67115	0.7924	0.866467	no
XLOC_000948	Gm15872	1:194979305-195027897	0	0	1	1	no	0	0	1	1	no
XLOC_000949	4930570N18Rik	1:195029232-195090248	0	0	1	1	no	0.210189	0	1	1	no
XLOC_000950	1600010F14Rik	1:195029232-195090248	0	0	1	1	no	0	0	1	1	no
XLOC_000951	Lamb3	1:195128150-195170072	0.144629	0.176182	1	1	no	0.268605	0.150659	1	1	no
XLOC_000952	Plxna2	1:196446022-196643063	11.9092	4.65731	5e-05	0.000167608	yes	12.6856	8.80915	0.00075	0.0031024	yes
XLOC_000953	Mir3962	1:196648194-196648258	0	0	1	1	no	0	0	1	1	no
XLOC_000954	7SK	1:196684850-196685144	0	0	1	1	no	0	0	1	1	no
XLOC_000955	Cd34	1:196765014-196864102	31.7098	16.6002	5e-05	0.000167608	yes	29.9003	20.4415	0.00235	0.00830197	yes
XLOC_000956	A330023F24Rik,Mir29b-2,Mir29c	1:196765014-196864102	3.43631	2.19309	0.22115	0.3013	no	4.24633	3.29174	0.39315	0.532545	no
XLOC_000957	AC109145.1	1:197054471-197054592	0	0	1	1	no	0	0	1	1	no
XLOC_000958	Xkr4	1:3195981-3661579	4.91736	1.32041	5e-05	0.000167608	yes	4.75654	2.07633	5e-05	0.000274198	yes
XLOC_000959	U7	1:3668960-3669024	0	0	1	1	no	0	0	1	1	no
XLOC_000960	U7	1:3773817-3773879	0	0	1	1	no	0	0	1	1	no
XLOC_000961	Rp1	1:4334223-4350473	0	0	1	1	no	0	0	1	1	no
XLOC_000962	Sox17	1:4481008-4486494	0.686403	2.54022	5e-05	0.000167608	yes	0.725119	2.37189	5e-05	0.000274198	yes
XLOC_000963	U6	1:4713357-4713460	0	0	1	1	no	0	0	1	1	no
XLOC_000964	Mrpl15	1:4763286-4775820	23.9992	18.554	0.04755	0.0806088	no	22.2769	18.0808	0.1077	0.197152	no
XLOC_000965	Gm6104	1:4797868-4887987	0.100763	0.152064	1	1	no	0.0945212	0.0867992	1	1	no
XLOC_000966	Rgs20	1:4899656-5060366	8.64653	36.9812	5e-05	0.000167608	yes	9.3404	30.482	5e-05	0.000274198	yes
XLOC_000967	Gm17100	1:4899656-5060366	0.327917	0	1	1	no	0.66642	0	1	1	no
XLOC_000968	AC103663.1	1:5634725-5634826	0	0	1	1	no	0	0	1	1	no
XLOC_000969	Npbwr1	1:5903787-5907479	0.883947	0.336304	1	1	no	0.510571	0.307778	1	1	no
XLOC_000970	4732440D04Rik	1:6196277-6266729	0.603123	0.141438	1	1	no	0.395312	0.202961	1	1	no
XLOC_000971	4732440D04Rik	1:6196277-6266729	0	0	1	1	no	0	0	1	1	no
XLOC_000972	Gm16899	1:7339486-7387882	0.747984	0.991105	1	1	no	0.808466	0.831768	1	1	no
XLOC_000973	Sntg1	1:8351555-9289959	8.5746	3.69925	5e-05	0.000167608	yes	10.4228	4.58692	5e-05	0.000274198	yes
XLOC_000974	Gm16284	1:8351555-9289959	0	0	1	1	no	0.144742	0.124724	1	1	no
XLOC_000975	AC102703.1	1:8351555-9289959	0	0	1	1	no	0	0	1	1	no
XLOC_000976	Gm15452	1:8351555-9289959	0	0	1	1	no	0	0	1	1	no
XLOC_000977	Gm6152	1:8351555-9289959	0	0	1	1	no	0	0	1	1	no
XLOC_000978	Gm7493	1:8351555-9289959	0	0	1	1	no	0	0	1	1	no
XLOC_000979	2610203C22Rik	1:9538028-9621256	1.37987	2.55186	0.67945	0.747231	no	1.40097	2.37125	0.763	0.846463	no
XLOC_000980	Mybl1	1:9657495-9690290	0.382599	0.505294	1	1	no	0.490401	0.500173	1	1	no
XLOC_000981	Vcpip1	1:9708702-9782003	8.14425	4.13362	5e-05	0.000167608	yes	10.7032	7.21005	0.0001	0.000522387	yes
XLOC_000982	Gm6195	1:9788210-9892637	0	0	1	1	no	0	0	1	1	no
XLOC_000983	U6	1:9788210-9892637	0	0	1	1	no	0	0	1	1	no
XLOC_000984	Snord87	1:9932543-9932630	0	0	1	1	no	0	0	1	1	no
XLOC_000985	Gm10567	1:9950251-9952890	0.0237937	0.164262	1	1	no	0.10913	0.154572	1	1	no
XLOC_000986	Ppp1r42	1:9958704-9999217	0.700384	0.446957	1	1	no	0.740958	0.370328	1	1	no
XLOC_000987	U6	1:9999894-9999998	0	0	1	1	no	0	0	1	1	no
XLOC_000988	Cops5	1:10014682-10028208	23.1401	21.803	0.58255	0.664618	no	21.3561	19.3752	0.37535	0.515526	no
XLOC_000989	Arfgef1	1:10127651-10222751	16.2031	8.73116	5e-05	0.000167608	yes	14.6471	9.91191	0.0017	0.00631644	yes
XLOC_000990	Cpa6	1:10314800-10710026	0.0462038	0.0240831	1	1	no	0.140966	0.0681018	1	1	no
XLOC_000991	Gm15604	1:10314800-10710026	0	0	1	1	no	0	0	1	1	no
XLOC_000992	U6	1:10314800-10710026	0	0	1	1	no	0	0	1	1	no
XLOC_000993	SNORA40	1:10983545-11293763	0	0	1	1	no	0	0	1	1	no
XLOC_000994	Slco5a1	1:12856629-12981258	0.250542	0.25366	1	1	no	0.243883	0.299914	1	1	no
XLOC_000995	Prdm14	1:13103537-13117244	0	0	1	1	no	0	0.0127532	1	1	no
XLOC_000996	Ncoa2	1:13129185-13364164	10.4205	6.60199	0.0036	0.00829294	yes	12.0102	7.66627	0.02205	0.0542464	no
XLOC_000997	U6	1:13129185-13364164	0	0	1	1	no	0	0	1	1	no
XLOC_000998	Tram1	1:13554782-13579945	8.20352	13.5676	5e-05	0.000167608	yes	8.09151	12.4731	5e-05	0.000274198	yes
XLOC_000999	Lactb2	1:13614925-13650627	4.75933	5.46308	0.3522	0.442985	no	5.19666	5.67313	0.50875	0.640223	no
XLOC_001000	SNORA17	1:13764414-13764545	0	0	1	1	no	0	0	1	1	no
XLOC_001001	Eya1	1:14159034-14300281	2.66334	8.06185	5e-05	0.000167608	yes	2.50629	6.18291	5e-05	0.000274198	yes
XLOC_001002	Msc	1:14743426-14748454	0.579127	0.355071	1	1	no	0.527057	0.308524	1	1	no
XLOC_001003	Smt3h2-ps4	1:14829949-14830237	0	0	1	1	no	0	0.591691	1	1	no
XLOC_001004	Trpa1	1:14862728-14908943	0.0361867	0.0253086	1	1	no	0	0	1	1	no
XLOC_001005	SNORA17	1:15009120-15009240	0	0	1	1	no	0	0	1	1	no
XLOC_001006	Gm10566	1:15258879-15259878	0.144451	0.12693	1	1	no	0.109478	0.161899	1	1	no
XLOC_001007	SNORA17	1:15277339-15706448	0	0	1	1	no	0	0	1	1	no
XLOC_001008	Gm106	1:15843942-15882803	0.149748	0.169752	1	1	no	0.12749	0.0856347	1	1	no
XLOC_001009	4930444P10Rik	1:16056059-16083406	0.162842	0.0192925	1	1	no	0.303017	0.236205	1	1	no
XLOC_001010	Rpl7	1:16091375-16094743	156.142	269.698	5e-05	0.000167608	yes	171.965	242.24	0.00085	0.00346532	yes
XLOC_001011	Stau2	1:16218754-16510193	44.8868	56.1023	0.08415	0.132314	no	43.5717	53.4611	0.0844	0.161839	no
XLOC_001012	Ube2w	1:16559862-16609570	28.0091	15.9185	5e-05	0.000167608	yes	30.5208	19.2204	5e-05	0.000274198	yes
XLOC_001013	Tceb1	1:16632846-16646946	59.9745	77.2807	0.01225	0.0245404	yes	73.5694	86.4506	0.11425	0.20618	no
XLOC_001014	Gm5828	1:16757094-16760241	0	0	1	1	no	0	0	1	1	no
XLOC_001015	Jph1	1:16987544-17087879	10.9332	2.95049	5e-05	0.000167608	yes	11.6447	4.29283	5e-05	0.000274198	yes
XLOC_001016	Gm16070	1:17666107-17756425	0.0573824	0.0863115	1	1	no	0.266268	0.0370109	1	1	no
XLOC_001017	Crisp4	1:18105271-18135983	0	0	1	1	no	0	0	1	1	no
XLOC_001018	Defb44-ps	1:18200133-18213645	0	0	1	1	no	0	0	1	1	no
XLOC_001019	Defb18	1:18226553-18227524	0	0	1	1	no	0	0	1	1	no
XLOC_001020	Defb41,Gm15386	1:18241060-18255219	0	0	1	1	no	0	0	1	1	no
XLOC_001021	SNORA17	1:18959842-18959914	0	0	1	1	no	0	0	1	1	no
XLOC_001022	Gm15825	1:19053379-19156427	0	0.0437186	1	1	no	0	0.106061	1	1	no
XLOC_001023	Gm10075	1:19053379-19156427	8.76811	7.6434	0.4863	0.575555	no	7.32654	8.68274	0.37305	0.513181	no
XLOC_001024	SNORD29	1:19503935-19504000	0	0	1	1	no	0	0	1	1	no
XLOC_001025	AC163028.1	1:19911390-19911480	0	0	1	1	no	0	0	1	1	no
XLOC_001026	Pkhd1	1:20047859-20608145	0	0	1	1	no	0	0	1	1	no
XLOC_001027	Gm15795	1:20047859-20608145	0	0	1	1	no	0	0	1	1	no
XLOC_001028	U6	1:20047859-20608145	0	0	1	1	no	0	0	1	1	no
XLOC_001029	Il17f	1:20767231-20774351	0	0	1	1	no	0	0.0617315	1	1	no
XLOC_001030	Mcm3	1:20793054-20810359	0.547668	2.5473	5e-05	0.000167608	yes	0.616006	1.64037	5e-05	0.000274198	yes
XLOC_001031	SNORA17	1:20832615-20832747	0	0	1	1	no	0	0	1	1	no
XLOC_001032	6720483E21Rik	1:20878730-20880554	0.258159	0.32857	1	1	no	0.375266	0.130526	1	1	no
XLOC_001033	SNORA17	1:20880690-20929632	0	0	1	1	no	0	0	1	1	no
XLOC_001034	Tram2	1:20986376-21069310	0.0978368	0.271741	1	1	no	0.127675	0.318273	1	1	no
XLOC_001035	Gm4956	1:21275326-21288393	0	0	1	1	no	0.0302775	0.0294811	1	1	no
XLOC_001036	Kcnq5	1:21388483-21952611	5.90544	3.84046	0.00025	0.000746605	yes	7.49809	6.63931	0.24745	0.37677	no
XLOC_001037	Gm7658	1:21388483-21952611	0.0312668	0	1	1	no	0	0	1	1	no
XLOC_001038	Rims1	1:22276331-22911673	21.4433	24.2165	0.28465	0.371542	no	30.7091	38.8174	0.04675	0.0998865	no
XLOC_001039	4933415F23Rik	1:23107311-23109092	0.0183259	0.0245827	1	1	no	0	0.0169026	1	1	no
XLOC_001040	Gm6420	1:23262825-23263245	0	0	1	1	no	0	0	1	1	no
XLOC_001041	Ogfrl1	1:23373262-23390014	24.2329	18.8691	0.0128	0.0254821	yes	26.8295	24.4854	0.37285	0.513014	no
XLOC_001042	Smap1	1:23768591-23929156	42.2297	26.4108	0.00085	0.00227243	yes	39.8197	31.3567	0.0556	0.114831	no
XLOC_001043	1110058L19Rik	1:24002777-24012495	18.1244	13.6773	0.0557	0.0923266	no	19.6838	14.4116	0.03365	0.0769033	no
XLOC_001044	Fam135a	1:24017596-24107180	3.83396	4.23756	0.36675	0.457944	no	3.89688	3.90558	0.98485	0.990413	no
XLOC_001045	Col19a1	1:24268728-24594311	0.62987	1.53206	5e-05	0.000167608	yes	0.73637	2.08689	5e-05	0.000274198	yes
XLOC_001046	SNORA64	1:24268728-24594311	0	0	1	1	no	0	0	1	1	no
XLOC_001047	Gm10222	1:24619242-24619539	1.34518	3.16645	0.2017	0.278942	no	0	2.72454	5e-05	0.000274198	yes
XLOC_001048	Gm10925	1:24620813-24621627	280.155	0	1	1	no	262.656	0	1	1	no
XLOC_001049	Bai3	1:25124320-25886552	52.9937	17.7425	5e-05	0.000167608	yes	50.8972	28.2299	5e-05	0.000274198	yes
XLOC_001050	U6	1:25124320-25886552	0	0	1	1	no	0	0	1	1	no
XLOC_001051	4931408C20Rik	1:26738658-26744305	0	0	1	1	no	0	0	1	1	no
XLOC_001052	n-R5s209	1:27015947-27016066	0	0	1	1	no	0	0	1	1	no
XLOC_001053	Gm7846	1:28637342-28637618	0	0	1	1	no	0	0	1	1	no
XLOC_001054	Gm597	1:28832988-28837097	0	0	1	1	no	0	0	1	1	no
XLOC_001055	Gm5697	1:28857082-28859566	0	0	1	1	no	0	0	1	1	no
XLOC_001056	Y_RNA	1:29337808-29337920	0	0	1	1	no	0	0	1	1	no
XLOC_001057	AC130205.1	1:29341451-29341520	0	0	1	1	no	0	0	1	1	no
XLOC_001058	AC163659.1	1:29418119-29418215	0	0	1	1	no	0	0	1	1	no
XLOC_001059	Gm9898	1:30775398-30776806	0	0	1	1	no	0	0.0482758	1	1	no
XLOC_001060	Phf3	1:30859186-30930539	13.4959	8.34205	5e-05	0.000167608	yes	14.2718	10.4775	0.008	0.0233759	yes
XLOC_001061	Ptp4a1	1:30997147-31006615	19.6265	16.149	0.08305	0.13081	no	19.8327	17.9426	0.38275	0.522927	no
XLOC_001062	Gm5698	1:31033794-31035810	0	0	1	1	no	0	0	1	1	no
XLOC_001063	Gm9458	1:31043069-31043798	0	0	1	1	no	0	0	1	1	no
XLOC_001064	Gm5699	1:31054711-31056750	0	0	1	1	no	0	0	1	1	no
XLOC_001065	4931428L18Rik	1:31197922-31279506	0	0	1	1	no	0	0	1	1	no
XLOC_001066	SNORA17	1:31316437-31316564	0	0	1	1	no	0	0	1	1	no
XLOC_001067	U6	1:31713476-31713583	0	0	1	1	no	0	0	1	1	no
XLOC_001068	U6	1:32229650-32714583	0	0	1	1	no	0	0	1	1	no
XLOC_001069	Gm9839	1:32229650-32714583	0	0.0313235	1	1	no	0	0.0674022	1	1	no
XLOC_001070	Gm5415	1:32229650-32714583	0.08955	0.196719	1	1	no	0.0508166	0.55883	1	1	no
XLOC_001071	U7	1:32229650-32714583	0	0	1	1	no	0	0	1	1	no
XLOC_001072	Prim2	1:33510655-33726631	2.58575	3.23328	0.2142	0.293335	no	2.76404	3.85777	0.08105	0.15685	no
XLOC_001073	Bag2	1:33802328-33814639	3.48883	2.79374	0.1629	0.232597	no	3.53303	3.57901	0.93245	0.957801	no
XLOC_001074	Zfp451	1:33817316-33871440	6.02127	4.16384	0.01565	0.0303367	yes	7.03933	4.94402	0.01485	0.0392527	yes
XLOC_001075	Gm15455	1:33892743-33895759	0	0.0134731	1	1	no	0	0	1	1	no
XLOC_001076	Bend6	1:33908896-33964661	30.1824	31.5767	0.6628	0.733219	no	27.8277	35.0905	0.03575	0.0807934	no
XLOC_001077	U6	1:33965124-34365495	0	0	1	1	no	0	0	1	1	no
XLOC_001078	Gm16750	1:33965124-34365495	0.0825394	0.0659077	1	1	no	0.113425	0.0366312	1	1	no
XLOC_001079	Gm11158	1:34428990-34460294	0	0	1	1	no	0	0	1	1	no
XLOC_001080	Mir5103	1:34489965-34490044	0	0	1	1	no	0	0	1	1	no
XLOC_001081	Ccdc115	1:34493515-34496517	10.2939	8.41196	0.10085	0.154534	no	11.7412	11.0859	0.6274	0.741774	no
XLOC_001082	Prss40	1:34592492-34617788	0	0	1	1	no	0	0	1	1	no
XLOC_001083	1700101I19Rik	1:34636068-34636458	0	0	1	1	no	0	0	1	1	no
XLOC_001084	Fam168b	1:34735032-34899910	44.6879	58.2864	0.1447	0.210115	no	45.1668	46.8242	0.8402	0.899661	no
XLOC_001085	SNORA17	1:35235800-35235929	0	0	1	1	no	0	0	1	1	no
XLOC_001086	Uggt1	1:36198374-36301150	5.81764	4.40119	0.02765	0.0502244	no	5.32758	5.53452	0.7408	0.829729	no
XLOC_001087	Neurl3	1:36321446-36330270	0.131309	0.585439	1	1	no	0.223356	0.597539	1	1	no
XLOC_001088	4632411B12Rik	1:36392574-36426026	10.5327	13.8337	0.00795	0.0167165	yes	10.0826	13.8553	0.00175	0.00646709	yes
XLOC_001089	Lman2l	1:36473732-36502116	19.2266	14.3216	0.01115	0.0225636	yes	20.2821	15.331	0.0111	0.0307277	yes
XLOC_001090	Ankrd23	1:36587378-36592584	0.627249	1.27157	0.00715	0.0152302	yes	0.593006	1.114	0.0532	0.110861	no
XLOC_001091	Ankrd39	1:36595017-36604046	1.51304	2.02696	0.13945	0.203534	no	1.48625	1.93961	0.1762	0.290176	no
XLOC_001092	Sema4c	1:36605486-36615194	2.25626	2.08386	0.66925	0.739072	no	2.11165	2.36015	0.5283	0.657187	no
XLOC_001093	Fam178b	1:36615203-36740028	0.187847	0.25283	1	1	no	0	0.233737	1	1	no
XLOC_001094	Actr1b	1:36756046-36771267	75.2433	59.8701	0.0538	0.0896315	no	82.7801	68.0934	0.0842	0.161575	no
XLOC_001095	Tmem131	1:36849035-36996372	15.6503	8.02576	5e-05	0.000167608	yes	16.5941	10.7747	0.00015	0.000752722	yes
XLOC_001096	Rpl12-ps1	1:37014737-37015362	0	0	1	1	no	0	0	1	1	no
XLOC_001097	4930439A04Rik	1:37356709-37467581	0	0	1	1	no	0	0	1	1	no
XLOC_001098	6330578E17Rik	1:37473928-37486948	21.9331	41.8676	5e-05	0.000167608	yes	24.089	35.9779	0.0001	0.000522387	yes
XLOC_001099	Mgat4a	1:37496184-37597861	5.97047	4.55666	0.02765	0.0502244	no	6.0698	4.90648	0.12375	0.219155	no
XLOC_001100	4930594C11Rik	1:37496184-37597861	0	0	1	1	no	0	0.0189364	1	1	no
XLOC_001101	2010300C02Rik	1:37668521-37776930	141.493	139.466	0.8988	0.922951	no	147.877	117.673	0.04765	0.101326	no
XLOC_001102	Tsga10	1:37811416-37922143	5.28441	3.01022	0.0001	0.000319835	yes	6.55712	4.18413	0.0001	0.000522387	yes
XLOC_001103	Mitd1	1:37928582-37947256	4.17159	5.19866	0.27555	0.361403	no	5.79546	5.456	0.809	0.878385	no
XLOC_001104	Lyg2	1:37962765-37973338	0	0	1	1	no	0	0.0113311	1	1	no
XLOC_001105	Lyg1	1:37990440-38014604	0	0	1	1	no	0	0	1	1	no
XLOC_001106	Txndc9	1:38040711-38054191	30.6957	25.4392	0.11065	0.166884	no	26.446	25.343	0.724	0.818317	no
XLOC_001107	Rev1	1:38054854-38186507	6.01816	3.6843	0.0427	0.0733717	no	5.93764	4.20462	0.2397	0.36751	no
XLOC_001108	Aff3	1:38234170-38721800	16.1419	14.7909	0.4324	0.523966	no	15.8079	16.6381	0.6467	0.757563	no
XLOC_001109	Lonrf2	1:38850513-38892935	20.52	11.9663	5e-05	0.000167608	yes	22.2656	18.142	0.0444	0.0956993	no
XLOC_001110	Chst10	1:38920721-38955005	13.5975	15.01	0.3462	0.436903	no	13.4548	14.2479	0.5782	0.700547	no
XLOC_001111	Gm20428	1:39250575-39420079	0	0	1	1	no	0	0	1	1	no
XLOC_001112	Tbc1d8	1:39424695-39535592	2.05785	2.0723	0.98935	0.991605	no	2.15804	2.09701	0.9575	0.974266	no
XLOC_001113	Rnf149	1:39604414-39634250	11.8124	11.3939	0.74045	0.798414	no	10.7476	11.4077	0.5835	0.705072	no
XLOC_001114	Snord89	1:39604414-39634250	0	0	1	1	no	0	0	1	1	no
XLOC_001115	SNORA33	1:39604414-39634250	0	0	1	1	no	0	0	1	1	no
XLOC_001116	Creg2	1:39675250-39714235	43.6137	12.4445	5e-05	0.000167608	yes	35.4952	17.8312	5e-05	0.000274198	yes
XLOC_001117	Rfx8	1:39722150-39777842	0.362475	0.239251	1	1	no	0.362907	0.354593	1	1	no
XLOC_001118	Gm3646	1:39861027-39861189	0	0	1	1	no	0	0	1	1	no
XLOC_001119	Gm16894	1:40133072-40182064	0.357043	0.296014	1	1	no	0.365295	0.414873	1	1	no
XLOC_001120	Mfsd9	1:40828882-40847532	2.06699	1.62403	0.1206	0.179786	no	2.60682	2.22852	0.2795	0.414451	no
XLOC_001121	2610017I09Rik	1:42705006-42724517	137.782	243.386	0.0063	0.0136313	yes	116.834	176.168	0.09735	0.182104	no
XLOC_001122	RP23-71K9.1.1	1:42749784-42751670	9.67086	7.7276	0.0919	0.142706	no	7.47636	7.84012	0.72865	0.821858	no
XLOC_001123	SNORA17	1:42908077-42962527	0	0	1	1	no	0	0	1	1	no
XLOC_001124	Tgfbrap1	1:43104113-43155467	9.95788	10.0249	0.94825	0.960983	no	9.57131	9.88394	0.76245	0.84632	no
XLOC_001125	Fhl2	1:43179918-43220806	29.4966	9.15217	5e-05	0.000167608	yes	24.9996	9.28027	5e-05	0.000274198	yes
XLOC_001126	Uxs1	1:43803810-43884645	35.8655	15.78	5e-05	0.000167608	yes	38.0959	23.6154	0.00045	0.00198866	yes
XLOC_001127	AC125134.1	1:43975621-43975731	0	0	1	1	no	0	0	1	1	no
XLOC_001128	A530098C11Rik	1:44066252-44076879	0.0426999	0.0397274	1	1	no	0.0454195	0.0318041	1	1	no
XLOC_001129	Gm15838	1:44066252-44076879	0	0	1	1	no	0	0	1	1	no
XLOC_001130	Gm8251	1:44112796-44118781	0	0	1	1	no	0	0.00521986	1	1	no
XLOC_001131	1700029F09Rik,Kdelc1	1:44143457-44175653	5.87426	5.12549	0.43685	0.528154	no	5.80783	5.47937	0.7019	0.801352	no
XLOC_001132	4832428D23Rik	1:44260914-44275806	0	0	1	1	no	0.00948169	0.0100183	1	1	no
XLOC_001133	Col5a2	1:45431165-45560127	0.857164	1.16383	0.2382	0.320152	no	2.03745	4.23005	0.00015	0.000752722	yes
XLOC_001134	U6	1:45742300-45742407	0	0	1	1	no	0	0	1	1	no
XLOC_001135	Gm5526	1:45914176-45914632	0.960091	0.693654	1	1	no	0.760964	0	1	1	no
XLOC_001136	Gm5269	1:45946369-45947118	0	0	1	1	no	0	0	1	1	no
XLOC_001137	Slc40a1	1:45964914-45982439	1.5104	6.02605	5e-05	0.000167608	yes	1.64073	5.02981	5e-05	0.000274198	yes
XLOC_001138	Gm3852	1:46068601-46068865	0	0	1	1	no	0	0	1	1	no
XLOC_001139	Gm4776	1:46076916-46087314	0	0	1	1	no	0	0	1	1	no
XLOC_001140	Slc39a10	1:46864388-46910891	21.1931	10.0697	5e-05	0.000167608	yes	21.0807	15.8799	0.00465	0.0147802	yes
XLOC_001141	Gm4852	1:47422487-47423216	0	0	1	1	no	0	0	1	1	no
XLOC_001142	AC134426.1	1:47806122-47806243	0	0	1	1	no	0	0	1	1	no
XLOC_001143	7SK	1:47808142-47808412	0	0	1	1	no	0	0	1	1	no
XLOC_001144	U1	1:48519016-48519137	0	0	1	1	no	0	0	1	1	no
XLOC_001145	Obfc2a	1:51526341-51535243	3.49191	1.65085	0.0001	0.000319835	yes	3.4307	1.99066	0.0004	0.00179022	yes
XLOC_001146	Myo1b	1:51806608-51972915	1.64078	4.42414	5e-05	0.000167608	yes	2.37585	3.90449	0.0063	0.0190732	yes
XLOC_001147	Gm8420	1:51997493-51998105	0	0	1	1	no	0	0	1	1	no
XLOC_001148	Gm3940	1:52043991-52164032	0	0	1	1	no	0	0.187866	1	1	no
XLOC_001149	Gls	1:52220291-52290076	79.5961	30.6362	5e-05	0.000167608	yes	87.8415	59.2654	0.0163	0.0424296	yes
XLOC_001150	U6	1:52501279-52501388	0	0	1	1	no	0	0	1	1	no
XLOC_001151	Nab1	1:52514137-52557523	4.68948	10.4098	5e-05	0.000167608	yes	5.15538	8.21309	0.0006	0.00255846	yes
XLOC_001152	Mfsd6	1:52713129-52784306	19.8752	8.52737	5e-05	0.000167608	yes	19.3824	12.6798	5e-05	0.000274198	yes
XLOC_001153	Inpp1	1:52846256-52874532	11.0268	9.1975	0.5693	0.652712	no	12.5446	7.31255	0.06665	0.133516	no
XLOC_001154	Gm16107	1:52901856-52977830	0	0	1	1	no	0	0	1	1	no
XLOC_001155	1700019D03Rik	1:52979167-53020104	1.49454	3.04605	5e-05	0.000167608	yes	1.56607	2.18566	0.02475	0.0596801	no
XLOC_001156	1700019A02Rik	1:53215420-53244461	0	0	1	1	no	0	0	1	1	no
XLOC_001157	Pms1	1:53246030-53353862	1.21279	0.855737	0.1595	0.228458	no	1.54328	1.30218	0.503	0.63514	no
XLOC_001158	Asnsd1	1:53370467-53409596	6.22902	8.00897	0.19455	0.270609	no	7.38292	8.46388	0.44555	0.584105	no
XLOC_001159	AC122925.1	1:53500114-53500239	0	0	1	1	no	0	0	1	1	no
XLOC_001160	Dnahc7a	1:53604022-53622541	0	0	1	1	no	0	0	1	1	no
XLOC_001161	Stk17b	1:53812349-53842068	0.851345	3.21443	5e-05	0.000167608	yes	0.55437	2.30015	5e-05	0.000274198	yes
XLOC_001162	Hecw2	1:53863725-54252012	3.93968	2.10427	0.00115	0.00297893	yes	4.64551	2.84044	0.0039	0.0127807	yes
XLOC_001163	U1	1:53863725-54252012	0	0	1	1	no	0	0	1	1	no
XLOC_001164	U6	1:54305945-54306052	0	0	1	1	no	0	0	1	1	no
XLOC_001165	Gtf3c3	1:54454424-54495815	5.93503	2.81359	5e-05	0.000167608	yes	6.03051	4.04262	0.0013	0.00502412	yes
XLOC_001166	Pgap1	1:54529843-54532810	1.59644	1.5147	0.75205	0.807466	no	1.36293	1.84791	0.0648	0.130595	no
XLOC_001167	Pgap1	1:54537549-54614526	0.734761	0.53469	1	1	no	0.622218	0.670717	1	1	no
XLOC_001168	Ankrd44	1:54702183-54983231	0.602358	2.08348	5e-05	0.000167608	yes	0.624518	1.63649	5e-05	0.000274198	yes
XLOC_001169	Sf3b1	1:55042012-55084322	42.1081	25.855	5e-05	0.000167608	yes	41.4371	29.1546	0.0005	0.00218144	yes
XLOC_001170	Hspd1	1:55134678-55148151	54.7852	41.145	0.02825	0.0511467	no	63.0034	46.0234	0.0152	0.0399908	yes
XLOC_001171	Gm6822	1:55217583-55217897	0	0	1	1	no	0	0	1	1	no
XLOC_001172	Rftn2	1:55227002-55292466	6.28611	26.2387	5e-05	0.000167608	yes	5.90682	20.7203	5e-05	0.000274198	yes
XLOC_001173	Boll	1:55305501-55420313	0	0.092093	1	1	no	0.0121449	0.0123806	1	1	no
XLOC_001174	Gm6644	1:55463231-55808646	0.237057	0.188182	1	1	no	0.230216	0.422797	1	1	no
XLOC_001175	Hsfy2	1:56692896-56694295	0	0	1	1	no	0	0	1	1	no
XLOC_001176	Satb2	1:56850829-57035494	8.89316	1.89489	5e-05	0.000167608	yes	7.79318	2.66883	5e-05	0.000274198	yes
XLOC_001177	AC101777.1	1:57055998-57056119	0	0	1	1	no	0	0	1	1	no
XLOC_001178	4930558J18Rik	1:57416065-57434348	0.0169471	0	1	1	no	0	0.0259987	1	1	no
XLOC_001179	1110034B05Rik	1:57445080-57474797	9.71124	10.5909	0.69835	0.764523	no	9.62994	8.56874	0.5585	0.683631	no
XLOC_001180	SNORA17	1:57479087-57479217	0	0	1	1	no	0	0	1	1	no
XLOC_001181	Gm17234	1:57831005-58005241	0	0	1	1	no	0	0	1	1	no
XLOC_001182	Kctd18	1:58011944-58082743	5.69428	6.15132	0.61305	0.690764	no	6.24044	5.92738	0.76415	0.84705	no
XLOC_001183	SNORA17	1:58169973-58257542	0	0	1	1	no	0	0	1	1	no
XLOC_001184	Gm15759	1:58267240-58436108	0	0	1	1	no	0.00885252	0	1	1	no
XLOC_001185	Clk1	1:58467032-58480910	56.9366	51.6898	0.37655	0.468181	no	62.1776	55.3813	0.2818	0.416957	no
XLOC_001186	Ppil3	1:58487837-58561953	11.9685	7.63165	0.113	0.169986	no	12.0217	8.8436	0.28665	0.422834	no
XLOC_001187	Orc2	1:58487837-58561953	7.77113	5.87506	0.133	0.195507	no	7.00888	7.17164	0.90355	0.940679	no
XLOC_001188	U6	1:58487837-58561953	0	0	1	1	no	0	0	1	1	no
XLOC_001189	Fam126b	1:58561991-58643167	9.4554	3.6356	5e-05	0.000167608	yes	11.406	6.524	0.00205	0.00739286	yes
XLOC_001190	Als2cr12	1:58714960-58752833	0	0.0281385	1	1	no	0	0	1	1	no
XLOC_001191	Trak2	1:58957292-59030274	21.755	30.5477	0.0034	0.0078706	yes	30.0014	34.5591	0.188	0.30501	no
XLOC_001192	Als2cr11	1:59053966-59060287	0	0	1	1	no	0.0485999	0.0965394	1	1	no
XLOC_001193	Gm17570	1:59060794-59062069	0	0	1	1	no	0.0287229	0.0279545	1	1	no
XLOC_001194	Als2cr11	1:59107349-59151744	0	0	1	1	no	0	0	1	1	no
XLOC_001195	Als2cr4	1:59157437-59177203	10.2761	7.69386	0.01635	0.0315546	yes	12.2502	9.68276	0.0456	0.0978315	no
XLOC_001196	Als2,Mpp4	1:59177779-59294075	7.4819	4.43418	5e-05	0.000167608	yes	9.09492	6.18368	0.00025	0.0011794	yes
XLOC_001197	Gm17453	1:59545323-59549449	0	0.0269603	1	1	no	0.00920634	0.0448087	1	1	no
XLOC_001198	Sumo1	1:59696277-59727678	69.6697	48.9997	0.0007	0.00190658	yes	73.9027	59.6162	0.03135	0.072838	no
XLOC_001199	Ica1l	1:60045913-60099931	7.7654	5.67649	0.00575	0.01258	yes	8.0397	6.35948	0.0354	0.0801976	no
XLOC_001200	Wdr12	1:60133711-60207876	8.97195	5.17955	0.00065	0.00178526	yes	9.90368	5.63729	0.0001	0.000522387	yes
XLOC_001201	Raph1	1:60540079-60623948	3.54713	0.71886	5e-05	0.000167608	yes	3.51043	1.34617	5e-05	0.000274198	yes
XLOC_001202	Gm11575	1:60540079-60623948	0	0	1	1	no	0	0	1	1	no
XLOC_001203	Gm11578	1:60649094-60649553	0.558564	0.569926	1	1	no	0.110549	0.227164	1	1	no
XLOC_001204	AL683804.1	1:60670541-60670647	0	0	1	1	no	0	0	1	1	no
XLOC_001205	Gm11579	1:60833508-60860634	0.0469849	0	1	1	no	0	0	1	1	no
XLOC_001206	Gm11582	1:61005073-61005309	0	0	1	1	no	0	0	1	1	no
XLOC_001207	Gm11590	1:61178221-61180848	0	0	1	1	no	0	0	1	1	no
XLOC_001208	Gm11591	1:61253384-61254086	0	0	1	1	no	0	0	1	1	no
XLOC_001209	4930587A21Rik	1:61663516-61667723	0	0	1	1	no	0	0	1	1	no
XLOC_001210	4930448K12Rik	1:61685397-62688858	0	0	1	1	no	0	0.0560977	1	1	no
XLOC_001211	Gm12747	1:61685397-62688858	0	0	1	1	no	0	0	1	1	no
XLOC_001212	Gm11610	1:61685397-62688858	0	0	1	1	no	0	0	1	1	no
XLOC_001213	Gm11600	1:62703268-62704362	0	0	1	1	no	0	0	1	1	no
XLOC_001214	Ino80d	1:63004991-63223396	2.1385	1.6874	0.2681	0.353851	no	2.66165	2.09803	0.2729	0.406986	no
XLOC_001215	Ndufs1	1:63004991-63223396	43.4159	32.9864	0.01575	0.0305028	yes	50.3748	39.3893	0.03425	0.0779866	no
XLOC_001216	Gpr1	1:63229264-63261117	0.188588	0.163352	1	1	no	0.457299	0.22509	1	1	no
XLOC_001217	Gm11608	1:63313421-63319694	0	0	1	1	no	0	0	1	1	no
XLOC_001218	AL669947.1	1:63319799-63361150	0	0	1	1	no	0	0	1	1	no
XLOC_001219	U6	1:63319799-63361150	0	0	1	1	no	0	0	1	1	no
XLOC_001220	Gm11606	1:63404007-63404624	0	0	1	1	no	0	0	1	1	no
XLOC_001221	Gm11605	1:63411293-63411939	0	0	1	1	no	0.0678597	0	1	1	no
XLOC_001222	U6	1:63492464-63643089	0	0	1	1	no	0	0	1	1	no
XLOC_001223	Dytn	1:63669424-63733501	0.0130259	0	1	1	no	0.0132303	0.0059508	1	1	no
XLOC_001224	Mdh1b	1:63745392-63776892	0.396429	0.177186	1	1	no	0.483649	0.214732	1	1	no
XLOC_001225	4933402D24Rik	1:63801480-63815841	0.325313	0.161908	1	1	no	0.488768	0.420975	1	1	no
XLOC_001226	Gm13751	1:63891400-63892152	0	0	1	1	no	0	0	1	1	no
XLOC_001227	Klf7	1:64076020-64168856	1.97045	1.52458	0.20345	0.280905	no	2.00126	2.05001	0.9176	0.949299	no
XLOC_001228	Mettl21a	1:64653046-64663816	4.12949	3.72996	0.641	0.714806	no	4.0117	3.98552	0.9673	0.981088	no
XLOC_001229	2810408I11Rik	1:64726444-64772218	0.0589906	0.174394	1	1	no	0.285992	0.237522	1	1	no
XLOC_001230	Fzd5	1:64777133-64784324	0.0353549	0.103734	1	1	no	0.0533752	0.107096	1	1	no
XLOC_001231	Plekhm3	1:64832556-65003398	3.7916	2.92007	0.11315	0.170192	no	4.67742	3.7709	0.09275	0.174731	no
XLOC_001232	Rpl10a-ps1	1:65040497-65041205	5.75106	10.6314	0.00095	0.00250356	yes	5.76641	9.38045	0.0081	0.0235938	yes
XLOC_001233	U1	1:65047880-65048036	0	0	1	1	no	0	0	1	1	no
XLOC_001234	Akr1cl	1:65059262-65079333	0	0	1	1	no	0	0	1	1	no
XLOC_001235	Cryge	1:65095127-65097723	0	0	1	1	no	0	0	1	1	no
XLOC_001236	Crygd	1:65108445-65110026	0	0	1	1	no	0	0	1	1	no
XLOC_001237	Crygc	1:65118098-65120263	0	0.124185	1	1	no	0	0	1	1	no
XLOC_001238	Crygb	1:65126803-65128862	0	0	1	1	no	0	0	1	1	no
XLOC_001239	Cryga,D630023F18Rik	1:65146962-65169788	10.0219	2.71282	5e-05	0.000167608	yes	11.788	5.66797	0.0002	0.000965961	yes
XLOC_001240	Idh1	1:65205189-65233053	11.3938	25.71	5e-05	0.000167608	yes	15.4918	23.4785	5e-05	0.000274198	yes
XLOC_001241	Gm5255	1:65597037-65597811	0	0	1	1	no	0	0	1	1	no
XLOC_001242	Gm8809	1:66078756-66079499	0	0	1	1	no	0	0	1	1	no
XLOC_001243	Gm10558	1:66221846-66489157	0.0198443	0	1	1	no	0.0203735	0.0206011	1	1	no
XLOC_001244	1110028C15Rik	1:66747404-66864169	3.79801	4.84853	0.1409	0.205298	no	3.75494	3.5163	0.73265	0.824877	no
XLOC_001245	Acadl	1:66877412-66909851	13.1895	54.2375	5e-05	0.000167608	yes	11.3249	37.7985	5e-05	0.000274198	yes
XLOC_001246	Gm15793	1:66877412-66909851	0.0658666	0.694307	1	1	no	0.27006	0.37013	1	1	no
XLOC_001247	Myl1	1:66970868-66991978	0.542549	1.312	0.02335	0.0432514	yes	0.319409	0.978758	0.1458	0.249468	no
XLOC_001248	Gm10072	1:66995103-66995529	0	0.267706	1	1	no	0.258731	0.111479	1	1	no
XLOC_001249	Lancl1	1:67047090-67085446	61.3368	33.1342	5e-05	0.000167608	yes	67.6336	39.3533	5e-05	0.000274198	yes
XLOC_001250	Erbb4	1:68078759-69154633	2.50657	2.76414	0.5391	0.625283	no	2.33123	3.49216	0.0039	0.0127807	yes
XLOC_001251	Gm15670	1:68078759-69154633	0	0.201248	1	1	no	0	0	1	1	no
XLOC_001252	U6atac	1:68078759-69154633	0	0	1	1	no	0	0	1	1	no
XLOC_001253	Gm16076	1:68078759-69154633	0	0	1	1	no	0	0	1	1	no
XLOC_001254	Gm8840	1:69177487-69177873	0	0	1	1	no	0	0	1	1	no
XLOC_001255	Ikzf2	1:69577787-69732534	0.223399	0.243616	1	1	no	0.144644	0.353972	1	1	no
XLOC_001256	7SK	1:69873561-70771706	0	0	1	1	no	0	0	1	1	no
XLOC_001257	U6atac	1:69873561-70771706	0	0	1	1	no	0	0	1	1	no
XLOC_001258	Bard1	1:71074071-71149720	0.0487566	0.0502661	1	1	no	0.0329669	0.0882954	1	1	no
XLOC_001259	Gm16236	1:71074071-71149720	0	0	1	1	no	0	0	1	1	no
XLOC_001260	Abca12	1:71289663-71461484	0	0	1	1	no	0	0.00331571	1	1	no
XLOC_001261	Fn1	1:71632093-71709417	2.32523	7.08311	5e-05	0.000167608	yes	3.21405	7.71571	5e-05	0.000274198	yes
XLOC_001262	Gm5829	1:71756275-71756629	0	0	1	1	no	0	0	1	1	no
XLOC_001263	Mreg	1:72205806-72258881	0.577492	0.580553	1	1	no	0.857321	0.83431	1	1	no
XLOC_001264	Pecr	1:72283038-72330888	3.14151	4.22046	0.1936	0.269552	no	2.12929	2.73164	0.3472	0.486687	no
XLOC_001265	40240	1:72473685-72583504	7.45435	3.48834	5e-05	0.000167608	yes	6.67054	4.07124	5e-05	0.000274198	yes
XLOC_001266	Ankar	1:72689553-72747138	0	0	1	1	no	0	0	1	1	no
XLOC_001267	Igfbp5	1:72904505-72921458	5.58828	46.6363	5e-05	0.000167608	yes	8.60542	43.8822	5e-05	0.000274198	yes
XLOC_001268	Tnp1	1:73061656-73062473	0	0	1	1	no	0	0	1	1	no
XLOC_001269	Tns1	1:73956804-74171021	1.83473	6.08803	5e-05	0.000167608	yes	2.06255	5.49062	5e-05	0.000274198	yes
XLOC_001270	Cxcr1	1:74238358-74241205	0.0312291	0	1	1	no	0.064013	0	1	1	no
XLOC_001271	Mir1928	1:74253127-74253194	0	0	1	1	no	0	0	1	1	no
XLOC_001272	Aamp	1:74326420-74331254	59.1025	54.2564	0.39175	0.483481	no	63.1251	57.2092	0.33195	0.471276	no
XLOC_001273	Tmbim1	1:74331503-74400268	4.71805	14.6799	0.0426	0.0732196	no	5.49581	14.8803	0.0842	0.161575	no
XLOC_001274	Usp37	1:74455949-74634820	2.62425	2.06371	0.3134	0.402844	no	3.09208	2.53583	0.3837	0.524059	no
XLOC_001275	Zfp142	1:74455949-74634820	5.07897	5.78656	0.463	0.553422	no	5.28279	5.55336	0.77675	0.855399	no
XLOC_001276	AC117610.1	1:74455949-74634820	0	0	1	1	no	0	0	1	1	no
XLOC_001277	Rnf25	1:74640321-74647971	24.1236	17.903	0.0211	0.0396597	yes	23.1426	19.8857	0.2367	0.364458	no
XLOC_001278	Prkag3	1:74786072-74795795	0	0	1	1	no	0.0151273	0.0261258	1	1	no
XLOC_001279	Fev	1:74928082-74931993	0	0	1	1	no	0	0	1	1	no
XLOC_001280	Cryba2	1:74936507-74939717	0.113237	0.386523	1	1	no	0.555693	0.594642	1	1	no
XLOC_001281	Mir375	1:74947225-74947300	0	0	1	1	no	0	0	1	1	no
XLOC_001282	Ccdc108	1:74948644-74982173	0.697094	0.200655	1	1	no	1.01105	0.699998	0.03695	0.0829429	no
XLOC_001283	Ihh	1:74991890-74998246	0.0297338	0.0579707	1	1	no	0.0270194	0.0387982	1	1	no
XLOC_001284	Nhej1	1:75013712-75093213	1.0351	1.91741	0.16245	0.232058	no	1.49192	3.80237	0.1352	0.23536	no
XLOC_001285	Slc23a3	1:75122116-75130464	0.0165438	0.0280394	1	1	no	0	0.0450576	1	1	no
XLOC_001286	1810031K17Rik	1:75131127-75139271	6.47187	8.26166	0.0396	0.0685809	no	7.27099	8.22496	0.28945	0.425949	no
XLOC_001287	Abcb6	1:75168290-75176966	5.83583	3.10804	0.00075	0.0020289	yes	5.05313	4.33686	0.4038	0.543403	no
XLOC_001288	Atg9a	1:75177439-75188497	30.4097	20.4533	5e-05	0.000167608	yes	36.7212	29.2473	0.022	0.0541439	no
XLOC_001289	Glb1l	1:75188708-75207353	2.68841	4.12501	0.2301	0.311002	no	4.07967	3.74137	0.7638	0.846917	no
XLOC_001290	Tuba4a	1:75207412-75215828	201.915	128.544	5e-05	0.000167608	yes	212.453	154.108	0.005	0.0157273	yes
XLOC_001291	Ptprn	1:75243615-75260783	153.314	94.7826	5e-05	0.000167608	yes	174.738	133.086	0.0154	0.0404678	yes
XLOC_001292	Resp18	1:75268773-75274990	20.1991	11.6025	0.0001	0.000319835	yes	30.4446	24.1428	0.05875	0.120381	no
XLOC_001293	Dnpep	1:75304470-75314212	9.61225	13.1428	0.0089	0.0184825	yes	10.1386	13.5511	0.0145	0.0385077	yes
XLOC_001294	Gm15179	1:75356903-75371587	0	0	1	1	no	0	0	1	1	no
XLOC_001295	Gm15178	1:75371871-75428895	0.241574	0	1	1	no	0.102396	0	1	1	no
XLOC_001296	Chpf,Obsl1	1:75471143-75503027	41.2285	38.1627	0.53835	0.625151	no	38.5323	35.2017	0.47555	0.610985	no
XLOC_001297	Gm15181	1:75510681-75510858	0	0	1	1	no	0	0	1	1	no
XLOC_001298	Epha4	1:77363759-77511663	69.5993	16.4724	5e-05	0.000167608	yes	66.503	25.1696	5e-05	0.000274198	yes
XLOC_001299	U1	1:77894857-77895021	0	0	1	1	no	0	0	1	1	no
XLOC_001300	Pax3	1:78097841-78193709	0	0	1	1	no	0	0	1	1	no
XLOC_001301	Farsb	1:78306920-78485434	21.7982	14.6353	0.0007	0.00190658	yes	23.3208	18.1198	0.02225	0.054635	no
XLOC_001302	BC035947	1:78494380-78534748	0.113946	0.223272	1	1	no	0.0315577	0.301615	1	1	no
XLOC_001303	Gm5830	1:78964211-78964654	0	0	1	1	no	0	0	1	1	no
XLOC_001304	Scg2	1:79431243-79436665	123.551	27.8971	5e-05	0.000167608	yes	134.229	54.5592	5e-05	0.000274198	yes
XLOC_001305	SNORA17	1:79510313-79510439	0	0	1	1	no	0	0	1	1	no
XLOC_001306	Ap1s3	1:79603450-79668547	0.848167	0.989423	1	1	no	0.846124	1.43888	0.0187	0.0473032	yes
XLOC_001307	Wdfy1	1:79698836-79778020	4.4433	5.23051	0.26805	0.353822	no	5.04529	5.46685	0.53265	0.66045	no
XLOC_001308	Serpine2	1:79790771-79855271	55.6729	224.511	5e-05	0.000167608	yes	46.6756	161.668	5e-05	0.000274198	yes
XLOC_001309	Gm5529	1:79919110-79920082	0.0393875	0	1	1	no	0.0380077	0	1	1	no
XLOC_001310	Fam124b	1:80195280-80215048	0.0109314	0.0485816	1	1	no	0.0132976	0	1	1	no
XLOC_001311	Cul3	1:80261497-80337055	50.2603	31.2051	0.00115	0.00297893	yes	50.6192	40.9463	0.1474	0.251742	no
XLOC_001312	Gm6189	1:80379678-80381763	0	0	1	1	no	0	0.0159829	1	1	no
XLOC_001313	Dock10	1:80497647-80755128	1.76312	4.11933	5e-05	0.000167608	yes	1.67905	4.03371	5e-05	0.000274198	yes
XLOC_001314	Gm5530	1:81738559-81739544	0	0	1	1	no	0	0	1	1	no
XLOC_001315	Irs1	1:82229675-82287991	0.471752	0.462953	1	1	no	0.514441	0.405011	1	1	no
XLOC_001316	AC160543.1	1:82313026-82441941	0	0	1	1	no	0	0	1	1	no
XLOC_001317	Col4a4	1:82447297-82583424	0.0131014	0.0771801	1	1	no	0.0441802	0.106581	1	1	no
XLOC_001318	C430014B12Rik	1:82583495-82748969	0.0466754	0.0873161	1	1	no	0.0354239	0.269438	1	1	no
XLOC_001319	Tm4sf20	1:82753223-82765036	0	0	1	1	no	0	0	1	1	no
XLOC_001320	Slc19a3	1:83009097-83035023	0.520248	1.51711	0.00025	0.000746605	yes	0.69412	1.65834	0.00025	0.0011794	yes
XLOC_001321	n-R5s214	1:83213245-83213366	0	0	1	1	no	0	0	1	1	no
XLOC_001322	Sphkap	1:83250713-83404775	76.9803	24.2825	0.00065	0.00178526	yes	87.6273	41.1412	0.0046	0.0146391	yes
XLOC_001323	Pid1	1:84032867-84360755	16.175	15.7304	0.8059	0.851355	no	18.6872	14.8628	0.0473	0.100763	no
XLOC_001324	Dner	1:84366415-84692796	33.4011	27.1062	0.0365	0.0638537	no	37.2574	37.1133	0.96805	0.981415	no
XLOC_001325	Trip12	1:84717763-84835879	15.2261	9.12128	5e-05	0.000167608	yes	16.2634	12.3856	0.00635	0.0192022	yes
XLOC_001326	Slc16a14	1:84902472-84931700	2.27291	0.550096	5e-05	0.000167608	yes	2.61352	1.3502	0.0001	0.000522387	yes
XLOC_001327	C130026I21Rik	1:84989264-85286414	0.113725	0.368644	1	1	no	0.083885	0.312132	1	1	no
XLOC_001328	Gm7582	1:84989264-85286414	0	0	1	1	no	0	0	1	1	no
XLOC_001329	A530032D15Rik	1:84989264-85286414	1.77967	3.66227	0.04585	0.0780692	no	2.17037	3.48874	0.21285	0.335974	no
XLOC_001330	Gm2635	1:84989264-85286414	0	0	1	1	no	0	0	1	1	no
XLOC_001331	Gm2619	1:85305233-85339190	0	0	1	1	no	0	0	1	1	no
XLOC_001332	Gm7281	1:85305233-85339190	0	0	1	1	no	0.0873338	0	1	1	no
XLOC_001333	Gm2666	1:87380826-87381717	0	0	1	1	no	0	0	1	1	no
XLOC_001334	Gm16092	1:87407707-87465775	0	0	1	1	no	0	0	1	1	no
XLOC_001335	Sp110	1:87473473-87495392	0.436583	2.70443	5e-05	0.000167608	yes	0.479599	1.94274	0.00015	0.000752722	yes
XLOC_001336	Gm10552	1:87496952-87606573	0	0	1	1	no	0	0	1	1	no
XLOC_001337	Gm17017	1:87496952-87606573	0	0.0320909	1	1	no	0	0.0214093	1	1	no
XLOC_001338	A630001G21Rik	1:87613657-87675218	0.249967	1.35422	0.00025	0.000746605	yes	0.502644	1.60785	0.0098	0.0277738	yes
XLOC_001339	Gpr55	1:87825057-87857630	0.219879	0.340333	1	1	no	0.253419	0.114332	1	1	no
XLOC_001340	Htr2b	1:87960961-88197950	0.0554613	0	1	1	no	0.0901841	0.185898	1	1	no
XLOC_001341	Gm16341	1:87960961-88197950	0	0	1	1	no	0	0	1	1	no
XLOC_001342	Ncl	1:88241293-88256030	27.107	20.8115	0.0082	0.0171855	yes	25.8638	23.403	0.3323	0.471445	no
XLOC_001343	Snora75	1:88241293-88256030	0	0	1	1	no	0	0	1	1	no
XLOC_001344	SNORD20	1:88241293-88256030	0	0	1	1	no	0	0	1	1	no
XLOC_001345	Snord82	1:88241293-88256030	0	0	1	1	no	0	0	1	1	no
XLOC_001346	Nmur1	1:88282816-88284737	0.0669386	0.0281757	1	1	no	0.103194	0.065412	1	1	no
XLOC_001347	Pde6d	1:88439568-88479204	24.2887	27.5498	0.2522	0.33624	no	27.0996	28.7069	0.5972	0.716166	no
XLOC_001348	AC158132.1	1:88534126-88534183	0	0	1	1	no	0	0	1	1	no
XLOC_001349	Nppc	1:88562865-88567147	2.72097	1.0701	0.002	0.00490766	yes	4.98361	1.54852	5e-05	0.000274198	yes
XLOC_001350	Gm6136	1:88600378-88946672	0.0417027	0.100918	1	1	no	0.0886636	0	1	1	no
XLOC_001351	Alppl2	1:88983264-88986503	0	0	1	1	no	0	0	1	1	no
XLOC_001352	Alpi	1:88994578-88998181	0	0	1	1	no	0	0	1	1	no
XLOC_001353	Ecel1	1:89044229-89053096	0.268805	0.334801	1	1	no	0.510098	0.802003	1	1	no
XLOC_001354	Gm16535	1:89160937-89207414	1.89911	4.52823	0.35275	0.443589	no	1.02581	4.58464	0.14545	0.249066	no
XLOC_001355	U6	1:89223572-89347371	0	0	1	1	no	0	0	1	1	no
XLOC_001356	Kcnj13	1:89223572-89347371	0	0.0461535	1	1	no	0	0.0281022	1	1	no
XLOC_001357	U6	1:89223572-89347371	0	0	1	1	no	0	0	1	1	no
XLOC_001358	Ngef	1:89373408-89494420	33.8761	31.7981	0.53475	0.621933	no	32.3683	30.6019	0.59595	0.715195	no
XLOC_001359	Gm6153	1:89373408-89494420	0	0	1	1	no	0	0	1	1	no
XLOC_001360	Usp40	1:89841695-89905126	2.30996	2.77546	0.1435	0.208562	no	2.36853	2.82837	0.1529	0.259431	no
XLOC_001361	Gm20528	1:89951962-90116577	0.502925	2.90671	0.04965	0.0837458	no	0.0864989	1.8986	0.07015	0.139495	no
XLOC_001362	Dnajb3	1:89951962-90116577	1.18077	0.980469	0.7086	0.773421	no	1.2004	1.3852	0.72095	0.816147	no
XLOC_001363	Hjurp	1:90123560-90174208	9.62398	10.5562	0.49425	0.583178	no	9.96198	11.5876	0.27945	0.414424	no
XLOC_001364	4930453O03Rik	1:90174235-90285868	0	0	1	1	no	0	0	1	1	no
XLOC_001365	Glrp1	1:90397697-90406461	0.224871	0.284454	1	1	no	0	0.629601	1	1	no
XLOC_001366	Arl4c	1:90569699-90598796	3.8686	8.91218	5e-05	0.000167608	yes	3.18393	8.75109	5e-05	0.000274198	yes
XLOC_001367	Gbx2	1:91824536-91829865	0	0	1	1	no	0	0.0074709	1	1	no
XLOC_001368	Asb18	1:91849165-91911241	0.633612	0.431611	1	1	no	0.767142	0.635399	1	1	no
XLOC_001369	Iqca	1:91938706-92049976	0.0556253	0.025449	1	1	no	0.113488	0.0204701	1	1	no
XLOC_001370	Col6a3	1:92663434-92740529	0.278021	0.743666	1	1	no	0.319062	0.674204	1	1	no
XLOC_001371	Rab17	1:92854709-92866238	0	0	1	1	no	0	0.0221444	1	1	no
XLOC_001372	Gm17560	1:93193779-93217678	0	0	1	1	no	0	0	1	1	no
XLOC_001373	Gm17090	1:93193779-93217678	0.12539	0	1	1	no	0.198752	0.393792	1	1	no
XLOC_001374	Ilkap	1:93271983-93295360	18.444	19.968	0.4835	0.573145	no	18.8681	18.8792	0.99575	0.996824	no
XLOC_001375	Hes6	1:93308059-93310615	2.70398	6.96048	5e-05	0.000167608	yes	2.99963	6.28267	5e-05	0.000274198	yes
XLOC_001376	Per2	1:93312560-93355907	7.41719	4.76583	0.0001	0.000319835	yes	7.4905	5.1275	0.00035	0.00158721	yes
XLOC_001377	Hdac4	1:93825361-93827753	7.18598	11.3468	5e-05	0.000167608	yes	7.53395	10.6445	0.00345	0.0115121	yes
XLOC_001378	Hdac4	1:93829333-94044970	3.87817	3.70694	0.72495	0.786555	no	3.9914	3.69392	0.52615	0.655393	no
XLOC_001379	Ndufa10	1:94335586-94370437	71.2637	59.4455	0.0813	0.128514	no	65.6745	55.7588	0.12045	0.214568	no
XLOC_001380	Olfr1416	1:94376257-94377196	0	0	1	1	no	0	0	1	1	no
XLOC_001381	Olfr1415	1:94387394-94388330	0	0	1	1	no	0	0	1	1	no
XLOC_001382	Olfr1414	1:94407624-94415092	0.0292218	0	1	1	no	0	0	1	1	no
XLOC_001383	Myeov2	1:94533721-94538562	126.407	238.233	5e-05	0.000167608	yes	153.567	200.539	0.02425	0.0586813	no
XLOC_001384	Otos	1:94540794-94545418	0.301395	1.30073	0.22155	0.301651	no	0.403996	1.1334	0.0657	0.13206	no
XLOC_001385	Ankmy1	1:94766705-94799483	0.0303496	0.0765486	1	1	no	0.059703	0.0794368	1	1	no
XLOC_001386	5033417F24Rik	1:94803565-94807341	0.745216	0.765016	1	1	no	0.559168	0.80939	1	1	no
XLOC_001387	Kif1a	1:94912032-94998442	100.035	103.305	0.777	0.827265	no	114.957	134.584	0.2027	0.323013	no
XLOC_001388	Gm17672	1:95005393-95007262	0.314933	0.473521	1	1	no	0.352802	0.304786	1	1	no
XLOC_001389	2310007B03Rik	1:95047925-95057525	0	0	1	1	no	0	0	1	1	no
XLOC_001390	Mterfd2	1:95132417-95202492	7.43546	5.51128	0.08	0.126711	no	8.2991	5.39082	0.01095	0.0304161	yes
XLOC_001391	Pask	1:95205346-95270066	0.582282	0.337964	1	1	no	0.680766	0.501862	1	1	no
XLOC_001392	Hdlbp	1:95302516-95375385	23.9854	17.3477	0.00105	0.00274161	yes	26.465	23.0824	0.1757	0.289463	no
XLOC_001393	Stk25	1:95408655-95532299	132.604	85.5613	5e-05	0.000167608	yes	141.591	89.3926	5e-05	0.000274198	yes
XLOC_001394	Thap4	1:95601967-95686372	5.29575	4.82007	0.67825	0.746426	no	6.46074	5.22745	0.3492	0.4887	no
XLOC_001395	Dtymk	1:95689152-95698511	17.072	16.5258	0.797	0.84433	no	16.5401	16.0715	0.8196	0.884648	no
XLOC_001396	U6	1:95700541-95718678	0	0	1	1	no	0	0	1	1	no
XLOC_001397	Pdcd1	1:95934883-95949130	0	0.0301088	1	1	no	0.0329895	0.0736795	1	1	no
XLOC_001398	SNORD30	1:96512212-96512281	0	0	1	1	no	0	0	1	1	no
XLOC_001399	SNORA17	1:96936510-96936620	0	0	1	1	no	0	0	1	1	no
XLOC_001400	U7	1:97462118-97462181	0	0	1	1	no	0	0	1	1	no
XLOC_001401	St8sia4	1:97484260-97564171	1.27531	1.39592	0.53225	0.61959	no	1.31246	1.98212	0.0033	0.0110856	yes
XLOC_001402	U6	1:97728705-97728812	0	0	1	1	no	0	0	1	1	no
XLOC_001403	AC102463.2	1:98163427-98163518	0	0	1	1	no	0	0	1	1	no
XLOC_001404	Slco4c1	1:98715360-98768748	0.160572	0.0560024	1	1	no	0.269686	0.073279	1	1	no
XLOC_001405	Slco6b1	1:98802752-98894154	0	0	1	1	no	0	0	1	1	no
XLOC_001406	Slco6c1	1:98955614-99024830	0.0111878	0	1	1	no	0	0	1	1	no
XLOC_001407	D1Ertd622e	1:99540479-99558651	10.5541	10.0105	0.6306	0.705739	no	12.2403	11.1191	0.3827	0.522913	no
XLOC_001408	Ppip5k2	1:99602624-99690286	7.29502	6.01407	0.18455	0.258646	no	6.97064	6.51647	0.66845	0.774652	no
XLOC_001409	Pam	1:99691690-99992223	50.1046	28.3312	5e-05	0.000167608	yes	54.2856	34.018	0.002	0.00724875	yes
XLOC_001410	Gm3531	1:99691690-99992223	0.350077	0.318315	1	1	no	0	0.204405	1	1	no
XLOC_001411	B230216N24Rik	1:99691690-99992223	2.18977	0.710427	0.1598	0.228837	no	3.09945	1.9603	0.53145	0.659592	no
XLOC_001412	Gm7110	1:101669341-102382519	0	0	1	1	no	0	0	1	1	no
XLOC_001413	SNORA17	1:101669341-102382519	0	0	1	1	no	0	0	1	1	no
XLOC_001414	SNORA17	1:104003025-104003157	0	0	1	1	no	0	0	1	1	no
XLOC_001415	SNORA17	1:104310499-104310598	0	0	1	1	no	0	0	1	1	no
XLOC_001416	SNORA17	1:104849991-104850125	0	0	1	1	no	0	0	1	1	no
XLOC_001417	SNORA17	1:105133202-105133344	0	0	1	1	no	0	0	1	1	no
XLOC_001418	n-R5s216	1:106665105-106892058	0	0	1	1	no	0	0	1	1	no
XLOC_001419	Gm15699	1:106665105-106892058	0	0	1	1	no	0	0	1	1	no
XLOC_001420	Rnf152	1:107173493-107258201	0.108617	0.2724	1	1	no	0.175957	0.345908	1	1	no
XLOC_001421	Pign	1:107417715-107555585	1.73164	2.0726	0.35685	0.44795	no	1.82775	1.42666	0.1773	0.291618	no
XLOC_001422	Bcl2	1:108434754-108610851	1.01497	2.38323	5e-05	0.000167608	yes	1.03231	2.36462	5e-05	0.000274198	yes
XLOC_001423	Kdsr	1:108616986-108656319	5.8819	4.00099	0.00055	0.00153205	yes	5.88384	4.33383	0.0052	0.0162229	yes
XLOC_001424	Vps4b	1:108660647-108693305	11.1246	8.74009	0.17305	0.244951	no	11.7098	9.62917	0.1944	0.312661	no
XLOC_001425	Pou2f3-rs1	1:108784428-108785474	0	0	1	1	no	0	0	1	1	no
XLOC_001426	Gm8080	1:108916713-108921902	0	0	1	1	no	0	0	1	1	no
XLOC_001427	Serpinb3a	1:108942163-108948914	0	0	1	1	no	0	0	1	1	no
XLOC_001428	Serpinb3d	1:108974743-108980083	0	0	1	1	no	0	0	1	1	no
XLOC_001429	Gm15388	1:109034420-109035146	0	0	1	1	no	0	0	1	1	no
XLOC_001430	Serpinb3b,Serpinb3c	1:109050516-109174948	0	0	1	1	no	0	0	1	1	no
XLOC_001431	Gm8084	1:109050516-109174948	0	0	1	1	no	0	0	1	1	no
XLOC_001432	Gm15390	1:109050516-109174948	0	0	1	1	no	0	0	1	1	no
XLOC_001433	Gm8089	1:109186917-109198931	0	0	1	1	no	0	0	1	1	no
XLOC_001434	Gm15391	1:109281776-109283989	0	0	1	1	no	0	0	1	1	no
XLOC_001435	SNORA17	1:109296231-109349266	0	0	1	1	no	0	0	1	1	no
XLOC_001436	U6	1:109653178-109653285	0	0	1	1	no	0	0	1	1	no
XLOC_001437	SNORA17	1:111519584-111519714	0	0	1	1	no	0	0	1	1	no
XLOC_001438	Cdh19	1:112785771-112873949	0.864759	2.78701	5e-05	0.000167608	yes	0.66796	2.61237	5e-05	0.000274198	yes
XLOC_001439	Dsel	1:113755278-113761486	2.80937	1.47357	5e-05	0.000167608	yes	3.42611	2.59671	0.02035	0.0507949	no
XLOC_001440	SNORA42	1:115614490-115614624	0	0	1	1	no	0	0	1	1	no
XLOC_001441	9330185C12Rik	1:115787961-115860711	0	0	1	1	no	0	0	1	1	no
XLOC_001442	AC122189.1	1:117581332-118478603	0	0	1	1	no	0	0	1	1	no
XLOC_001443	Tsn	1:120195093-120207709	14.9634	14.8859	0.9593	0.969101	no	14.4583	13.6156	0.55785	0.683031	no
XLOC_001444	SNORA17	1:120285634-120506009	0	0	1	1	no	0	0	1	1	no
XLOC_001445	2900060B14Rik	1:120285634-120506009	0	0	1	1	no	0	0	1	1	no
XLOC_001446	U4atac	1:120285634-120506009	0	0	1	1	no	0	0	1	1	no
XLOC_001447	5S_rRNA	1:120524521-120581744	0	0	1	1	no	0	0	1	1	no
XLOC_001448	Gli2	1:120730708-120950196	0.724253	1.77185	0.01345	0.0265853	yes	0.394396	1.90353	5e-05	0.000274198	yes
XLOC_001449	Inhbb	1:121312041-121318825	3.58985	2.53835	0.0077	0.016274	yes	3.34665	2.56074	0.04115	0.09019	no
XLOC_001450	Ralb	1:121366881-121401371	7.80352	9.80282	0.0475	0.0805561	no	7.243	8.84458	0.09055	0.171507	no
XLOC_001451	Epb4.1l5	1:121441609-121545577	0.655666	1.74398	5e-05	0.000167608	yes	0.625182	1.72091	5e-05	0.000274198	yes
XLOC_001452	Ptpn4	1:121554620-121734190	4.35387	3.68395	0.3179	0.407519	no	5.24944	3.90534	0.0469	0.100125	no
XLOC_001453	Tmem177	1:121804466-121809785	1.92128	2.01538	0.7465	0.802834	no	2.1219	1.88197	0.41605	0.555004	no
XLOC_001454	Gm101	1:121819917-121893811	0.160286	0	1	1	no	0.599771	0.25534	1	1	no
XLOC_001455	Tmem37	1:121963953-121970651	0.264986	1.31476	0.0263	0.0481079	yes	0.182308	0.880016	1	1	no
XLOC_001456	Dbi	1:122009856-122017655	176.534	766.14	5e-05	0.000167608	yes	194.156	597.288	5e-05	0.000274198	yes
XLOC_001457	Steap3	1:122087333-122169282	0.930163	3.50228	5e-05	0.000167608	yes	1.02715	2.67406	5e-05	0.000274198	yes
XLOC_001458	Marco	1:122371114-122401661	0	0	1	1	no	0	0	1	1	no
XLOC_001459	Insig2	1:123200929-123229166	21.9404	14.4153	0.03565	0.0625555	no	23.8361	19.3533	0.26085	0.392983	no
XLOC_001460	Gm15392	1:123327625-123403037	0.0523077	0	1	1	no	0	0	1	1	no
XLOC_001461	Gm15393	1:123404161-123404380	0	0.797752	1	1	no	0	0	1	1	no
XLOC_001462	Htr5b	1:123406418-123425042	8.76562	2.04775	5e-05	0.000167608	yes	6.77479	2.53047	5e-05	0.000274198	yes
XLOC_001463	Ddx18	1:123450411-123464566	6.56951	7.76328	0.2378	0.319816	no	7.87585	5.75564	0.0605	0.123228	no
XLOC_001464	Gm15394	1:123865793-123867101	0	0	1	1	no	0	0	1	1	no
XLOC_001465	Dpp10	1:125228715-125942989	3.58801	3.18652	0.3513	0.442027	no	4.93181	5.34489	0.4858	0.62023	no
XLOC_001466	SNORA17	1:125228715-125942989	0	0	1	1	no	0	0	1	1	no
XLOC_001467	Actr3	1:127289482-127332067	128.508	66.7072	5e-05	0.000167608	yes	132.186	79.0492	5e-05	0.000274198	yes
XLOC_001468	Lypd1	1:127573571-127809678	58.6183	34.6363	0.00495	0.0109995	yes	56.2313	31.3453	0.0013	0.00502412	yes
XLOC_001469	Nckap5	1:127810196-128727376	2.33158	2.483	0.8215	0.863614	no	2.16713	4.32927	0.02935	0.0689555	no
XLOC_001470	AC164156.1	1:127810196-128727376	0	0	1	1	no	0	0	1	1	no
XLOC_001471	Tmem163	1:129383122-129574673	2.06039	3.79429	0.02505	0.0460526	yes	2.43409	2.4808	0.93315	0.958293	no
XLOC_001472	Ysk4	1:129711847-129736867	0.951728	1.39732	0.0269	0.0490226	yes	1.18269	1.40986	0.2792	0.414148	no
XLOC_001473	Zranb3	1:129850760-129999624	4.40081	2.71199	0.0675	0.109176	no	3.84589	2.54953	0.03375	0.0770912	no
XLOC_001474	Lct	1:130181332-130224895	8.60979	5.82247	0.0132	0.0261722	yes	9.33033	5.44922	0.0005	0.00218144	yes
XLOC_001475	Mcm6	1:130228167-130256233	1.73437	2.53943	0.01395	0.0274206	yes	2.40211	2.79581	0.28765	0.424142	no
XLOC_001476	Dars	1:130260284-130313993	20.3082	23.6953	0.13695	0.200528	no	23.465	24.4856	0.6791	0.78386	no
XLOC_001477	U6	1:130411691-130411796	0	0	1	1	no	0	0	1	1	no
XLOC_001478	Cxcr4	1:130484775-130488870	0.328897	0.540221	1	1	no	0.724737	1.12233	0.113	0.204407	no
XLOC_001479	Gm17699	1:130667175-130670998	0.0571034	0.0536705	1	1	no	0.12927	0.0421185	1	1	no
XLOC_001480	U6	1:130782485-130782596	0	0	1	1	no	0	0	1	1	no
XLOC_001481	Gm15790	1:131169878-132115855	0	0	1	1	no	0	0	1	1	no
XLOC_001482	Gm10191	1:131169878-132115855	0.321062	0.911907	1	1	no	0.321677	0	1	1	no
XLOC_001483	Gm16081	1:132166526-132177835	0	0	1	1	no	0	0	1	1	no
XLOC_001484	Daf2	1:132285102-132334491	0	0	1	1	no	0.0360925	0	1	1	no
XLOC_001485	Gm15675	1:132285102-132334491	0.319837	0.120663	1	1	no	0.343113	0.532662	1	1	no
XLOC_001486	Cd55	1:132335603-132453652	2.66854	1.04997	0.00045	0.00127891	yes	3.01265	2.14686	0.0475	0.101123	no
XLOC_001487	Zp3r	1:132473289-132526198	0.063812	0.0636115	1	1	no	0.036111	0.115104	1	1	no
XLOC_001488	U6	1:132473289-132526198	0	0	1	1	no	0	0	1	1	no
XLOC_001489	C4bp	1:132531349-132558209	0.0666893	0.0111489	1	1	no	0.147089	0.207618	1	1	no
XLOC_001490	Pfkfb2	1:132585619-132625830	7.81453	5.76753	0.01375	0.0270817	yes	9.34095	7.66174	0.0948	0.178154	no
XLOC_001491	Gm15848	1:132697478-132720661	0	0	1	1	no	0	0	1	1	no
XLOC_001492	Il24	1:132778650-132784031	0	0	1	1	no	0	0	1	1	no
XLOC_001493	Il20	1:132803768-132807873	0	0	1	1	no	0	0	1	1	no
XLOC_001494	Il19	1:132829234-132836650	0	0.12181	1	1	no	0	0	1	1	no
XLOC_001495	Mapkapk2	1:132950280-132994144	7.3154	9.74547	0.01495	0.0291303	yes	6.96066	7.647	0.4322	0.571503	no
XLOC_001496	U6	1:132950280-132994144	0	0	1	1	no	0	0	1	1	no
XLOC_001497	7SK	1:132998969-132999322	0.17824	0	1	1	no	0	0	1	1	no
XLOC_001498	Dyrk3	1:133025017-133034811	10.5401	2.73691	5e-05	0.000167608	yes	8.18298	4.53646	5e-05	0.000274198	yes
XLOC_001499	Rassf5	1:133049757-133141835	4.98508	5.5615	0.51585	0.603695	no	7.00592	7.87217	0.43065	0.570324	no
XLOC_001500	Ikbke	1:133150919-133176183	0.183383	0.984081	1	1	no	0.303862	0.880237	1	1	no
XLOC_001501	Srgap2	1:133181827-133423938	10.9818	12.5362	0.25295	0.337064	no	11.9572	14.9485	0.0728	0.14384	no
XLOC_001502	AC109299.1	1:133181827-133423938	0	0	1	1	no	0	0	1	1	no
XLOC_001503	Mfsd4	1:133904183-133964639	27.01	16.3373	0.00095	0.00250356	yes	25.609	16.7254	0.0036	0.0119421	yes
XLOC_001504	Cdk18	1:134010126-134036262	2.91965	2.42175	0.2421	0.324607	no	2.08828	3.15238	0.0054	0.0167463	yes
XLOC_001505	1700037F24Rik	1:134088012-134153958	0	0.0497091	1	1	no	0	0.038786	1	1	no
XLOC_001506	Gm10188	1:134088012-134153958	0	0	1	1	no	0	0	1	1	no
XLOC_001507	Tmcc2	1:134252891-134287858	45.577	160.746	5e-05	0.000167608	yes	48.7403	129.096	5e-05	0.000274198	yes
XLOC_001508	6030442K20Rik	1:134314029-134373622	1.28732	1.04315	0.7269	0.787815	no	1.10532	1.38229	0.6976	0.797915	no
XLOC_001509	Cntn2	1:134406001-134439517	8.90828	6.07376	0.00015	0.000467559	yes	9.00563	6.13895	5e-05	0.000274198	yes
XLOC_001510	Nfasc	1:134461267-134638374	23.3948	12.928	5e-05	0.000167608	yes	22.6172	17.4186	0.01155	0.03171	yes
XLOC_001511	SNORA17	1:134710804-134710925	0	0	1	1	no	0	0	1	1	no
XLOC_001512	Mdm4	1:134886421-134921943	6.53214	3.92074	0.0001	0.000319835	yes	6.90925	4.68432	0.00125	0.00485397	yes
XLOC_001513	Sox13	1:135278879-135320954	1.17066	4.06846	5e-05	0.000167608	yes	1.54513	3.08012	0.0003	0.0013861	yes
XLOC_001514	Snrpe	1:135500447-135506868	32.6941	40.1539	0.11975	0.17877	no	37.6528	40.8639	0.5276	0.65657	no
XLOC_001515	Zc3h11a	1:135516447-135557957	20.9557	13.9476	5e-05	0.000167608	yes	22.243	17.2053	0.01105	0.0306219	yes
XLOC_001516	Lax1	1:135575605-135586685	0	0	1	1	no	0.0142553	0	1	1	no
XLOC_001517	Gm17678	1:135598215-135598458	0	0	1	1	no	0	0	1	1	no
XLOC_001518	Atp2b4	1:135599254-135697618	2.52308	2.46896	0.87565	0.904805	no	3.39619	4.07045	0.1419	0.244081	no
XLOC_001519	Optc	1:135793772-135817991	0.132552	0.372673	1	1	no	0.131798	0.42777	1	1	no
XLOC_001520	Prelp	1:135793772-135817991	6.91468	15.6082	5e-05	0.000167608	yes	4.45066	15.1258	5e-05	0.000274198	yes
XLOC_001521	Btg2	1:135971746-135975697	2.12684	3.17325	0.00895	0.0185712	yes	0.953161	2.16945	0.0001	0.000522387	yes
XLOC_001522	Adora1	1:136090024-136132008	56.5609	71.9686	0.02245	0.0418273	yes	57.0383	71.4228	0.0426	0.0926028	no
XLOC_001523	U6	1:136177461-136177568	0	0	1	1	no	0	0	1	1	no
XLOC_001524	Ppfia4	1:136193359-136229505	10.5372	21.5256	5e-05	0.000167608	yes	11.9978	18.0591	5e-05	0.000274198	yes
XLOC_001525	Tmem183a	1:136242673-136258576	15.0346	15.9567	0.56295	0.64706	no	17.3323	15.6287	0.32215	0.461376	no
XLOC_001526	Gm11092	1:136352107-136387595	0	0	1	1	no	0	0	1	1	no
XLOC_001527	4931440L10Rik	1:136437517-136446259	0.0512451	0.0272345	1	1	no	0.131064	0	1	1	no
XLOC_001528	Gm3834	1:136538830-136543097	0.0480108	0	1	1	no	0.0416771	0.0601431	1	1	no
XLOC_001529	Ppp1r12b	1:136651234-136852519	11.687	23.8845	0.0001	0.000319835	yes	13.4993	23.4635	5e-05	0.000274198	yes
XLOC_001530	Lgr6	1:136882924-137001853	0.171976	0.272716	1	1	no	0.158347	0.477736	1	1	no
XLOC_001531	Ptprv	1:137007745-137008883	0	0	1	1	no	0	0	1	1	no
XLOC_001532	5S_rRNA	1:137043400-137052846	0	0	1	1	no	0	0	1	1	no
XLOC_001533	Gpr37l1	1:137056810-137064258	51.4148	221.578	5e-05	0.000167608	yes	46.8462	159.804	5e-05	0.000274198	yes
XLOC_001534	Elf3	1:137145137-137180661	0.0170592	0.0216223	1	1	no	0.0172534	0	1	1	no
XLOC_001535	Rnpep	1:137145137-137180661	14.9939	13.6791	0.49665	0.58509	no	14.6394	13.2036	0.40055	0.540204	no
XLOC_001536	Timm17a	1:137198108-137210355	42.3944	33.1184	0.0245	0.045139	yes	44.7178	36.3046	0.05455	0.11304	no
XLOC_001537	U6	1:137221383-137264642	0	0	1	1	no	0	0	1	1	no
XLOC_001538	Shisa4	1:137267633-137271814	30.886	61.922	5e-05	0.000167608	yes	37.9773	65.4877	5e-05	0.000274198	yes
XLOC_001539	Ipo9	1:137278888-137327076	26.0199	33.0329	0.03265	0.0579773	no	28.6895	32.017	0.32825	0.46769	no
XLOC_001540	Nav1	1:137331156-137496527	9.03189	4.76896	5e-05	0.000167608	yes	9.47166	7.27713	0.0099	0.0280144	yes
XLOC_001541	AC016814.1	1:137331156-137496527	0	0	1	1	no	0	0	1	1	no
XLOC_001542	Nav1	1:137503023-137584682	0.0212117	0	1	1	no	0.0428937	0.0902871	1	1	no
XLOC_001543	Pkp1	1:137767971-137815784	0	0	1	1	no	0	0	1	1	no
XLOC_001544	Igfn1	1:137850154-137902919	0.103353	0.368923	1	1	no	0.019756	0.166251	1	1	no
XLOC_001545	Gm15850	1:138022754-138027760	0.0223885	0.0924103	1	1	no	0.0344671	0.157237	1	1	no
XLOC_001546	2310006M14Rik	1:138078050-138103674	0.0980251	0.375311	1	1	no	0.107955	0.293369	1	1	no
XLOC_001547	5730559C18Rik	1:138110107-138130841	0.710338	2.31269	0.0001	0.000319835	yes	1.29452	1.92736	0.04705	0.10033	no
XLOC_001548	Gpr25	1:138155490-138242681	1.61759	0.629734	0.3443	0.434893	no	1.91833	1.07227	0.5335	0.66119	no
XLOC_001549	Camsap2	1:138155490-138242681	26.6925	14.0471	5e-05	0.000167608	yes	27.4169	19.668	0.0017	0.00631644	yes
XLOC_001550	9230116N13Rik	1:138308492-138336735	0.10642	0.177383	1	1	no	0.109544	0.150132	1	1	no
XLOC_001551	Gm17718	1:138518674-138521227	0.0533814	0.045799	1	1	no	0.0532711	0.0541439	1	1	no
XLOC_001552	AC125186.2	1:138654086-138654186	0	0	1	1	no	0	0	1	1	no
XLOC_001553	Nr5a2	1:138740160-138857004	0.00896477	0	1	1	no	0	0	1	1	no
XLOC_001554	U7	1:138886787-138886847	0	0	1	1	no	0	0	1	1	no
XLOC_001555	U6	1:139112120-139112224	0	0	1	1	no	0	0	1	1	no
XLOC_001556	SNORA17	1:139263727-139263824	0	0	1	1	no	0	0	1	1	no
XLOC_001557	5S_rRNA	1:139884233-139884353	0	0	1	1	no	0	0	1	1	no
XLOC_001558	Ptprc	1:139959437-140071882	0.387331	2.18453	5e-05	0.000167608	yes	0.402535	1.93551	5e-05	0.000274198	yes
XLOC_001559	Nek7	1:140381290-140516273	6.86681	19.3315	5e-05	0.000167608	yes	5.75617	14.2316	5e-05	0.000274198	yes
XLOC_001560	Lhx9	1:140721762-140745153	1.16599	0.583664	0.00755	0.0159994	yes	0.874017	0.755147	1	1	no
XLOC_001561	2310009B15Rik	1:140748555-140753431	7.24386	8.07741	0.56805	0.651689	no	8.55509	7.52531	0.4876	0.62192	no
XLOC_001562	n-R5s217	1:140774838-140774954	0	0	1	1	no	0	0	1	1	no
XLOC_001563	Gm16305	1:140860012-141072620	0	0	1	1	no	0	0	1	1	no
XLOC_001564	Gm16304	1:140860012-141072620	0	0	1	1	no	0	0	1	1	no
XLOC_001565	Crb1	1:141093632-141273677	0.123338	0.137115	1	1	no	0.172354	0.195406	1	1	no
XLOC_001566	Cfhr1	1:141443638-141456835	0	0	1	1	no	0	0	1	1	no
XLOC_001567	Cfhr3	1:141471761-141524888	0	0	1	1	no	0	0	1	1	no
XLOC_001568	Gm4788	1:141594211-141677816	0.0223488	0.102722	1	1	no	0.0113064	0.0612442	1	1	no
XLOC_001569	Cfhr2	1:141701944-141915481	0.0341657	0.135852	1	1	no	0.0205444	0.0191856	1	1	no
XLOC_001570	Gm5834	1:141701944-141915481	0	0.138738	1	1	no	0.0343604	0.205153	1	1	no
XLOC_001571	Cfh	1:141982431-142079988	2.42907	12.9043	5e-05	0.000167608	yes	2.65661	10.334	5e-05	0.000274198	yes
XLOC_001572	AC109245.1	1:142964384-142964467	0	0	1	1	no	0	0	1	1	no
XLOC_001573	Cdc73	1:145445926-145550023	3.49253	3.12548	0.5363	0.623054	no	3.77491	3.08436	0.18555	0.301826	no
XLOC_001574	Trove2	1:145597919-145624198	4.80762	4.16842	0.1704	0.24171	no	5.90623	5.46293	0.4454	0.584026	no
XLOC_001575	Rgs2	1:145846467-145851291	16.2395	15.1138	0.7006	0.766394	no	22.9809	17.7613	0.1324	0.231727	no
XLOC_001576	Rgs13	1:145985796-146024502	0.149823	0.0243999	1	1	no	0.247592	0.257541	1	1	no
XLOC_001577	Rgs1	1:146091101-146096372	0.0111489	0.445808	1	1	no	0.157344	0.506961	1	1	no
XLOC_001578	Rgs21	1:146366819-146388442	0	0	1	1	no	0	0	1	1	no
XLOC_001579	U4	1:146456133-146456240	0	0	1	1	no	0	0	1	1	no
XLOC_001580	Rgs18	1:146599812-146622565	0	0.0670199	1	1	no	0	0.025732	1	1	no
XLOC_001581	U6	1:146807863-146807969	0	0	1	1	no	0	0	1	1	no
XLOC_001582	AC102320.1	1:146826613-146826715	0	0	1	1	no	0	0	1	1	no
XLOC_001583	SNORA17	1:147138483-147138610	0	0	1	1	no	0	0	1	1	no
XLOC_001584	A230059L01Rik	1:148342758-148749602	0	0.16832	1	1	no	0.0579962	0.111875	1	1	no
XLOC_001585	Gm15584	1:148342758-148749602	0	0	1	1	no	0	0	1	1	no
XLOC_001586	Gm9931	1:149127887-149129072	0	0	1	1	no	0	0	1	1	no
XLOC_001587	SNORA17	1:150174109-150174238	0	0	1	1	no	0	0	1	1	no
XLOC_001588	Gm15443	1:150872357-150873177	1.06301	1.33183	1	1	no	1.50072	0.697783	0.03865	0.0857518	no
XLOC_001589	U6	1:151554506-151554612	0	0	1	1	no	0	0	1	1	no
XLOC_001590	n-R5s218	1:151581879-151581988	0	0	1	1	no	0	0	1	1	no
XLOC_001591	Pla2g4a	1:151676747-151808420	0.277437	1.69282	0.00065	0.00178526	yes	0.479128	1.39104	0.01625	0.0423164	yes
XLOC_001592	7530420F21Rik	1:151922002-151947004	0.170919	0	1	1	no	0.126698	0.0839038	1	1	no
XLOC_001593	Gm17311	1:152006172-152012078	0.0397012	0.0251491	1	1	no	0.0368799	0.0345851	1	1	no
XLOC_001594	Gm15453	1:152112664-152113129	0.110986	0	1	1	no	0	0	1	1	no
XLOC_001595	BC003331	1:152208434-152313295	22.3199	19.9033	0.59005	0.671073	no	26.0913	21.9414	0.4765	0.611843	no
XLOC_001596	Prg4	1:152208434-152313295	0.148469	0.163065	1	1	no	0.227618	0.25331	1	1	no
XLOC_001597	Hmcn1	1:152410656-152840565	0.73297	0.595365	1	1	no	0.349932	0.681677	1	1	no
XLOC_001598	U6	1:152909133-152909240	0	0	1	1	no	0	0	1	1	no
XLOC_001599	U2	1:153107953-153108044	0	0	1	1	no	0	0	1	1	no
XLOC_001600	Gm10138	1:153191498-153211575	0.16382	0	1	1	no	0.161106	0	1	1	no
XLOC_001601	1200016B10Rik	1:153214828-153275585	2.62444	3.46038	0.2736	0.359473	no	3.21487	4.3608	0.26205	0.394288	no
XLOC_001602	Rnf2	1:153316535-153347953	17.4854	8.06204	5e-05	0.000167608	yes	15.3515	9.23254	5e-05	0.000274198	yes
XLOC_001603	U4	1:153701952-153702085	0	0	1	1	no	0	0	1	1	no
XLOC_001604	1700025G04Rik	1:153731653-153937450	10.1499	9.38815	0.6178	0.69446	no	10.9858	11.0381	0.9809	0.988506	no
XLOC_001605	Tsen15	1:154217864-154233818	14.1921	8.71356	0.00085	0.00227243	yes	14.5359	10.6764	0.02505	0.0603475	no
XLOC_001606	Gm15618	1:154246959-154357825	0	0	1	1	no	0	0	1	1	no
XLOC_001607	Rgl1	1:154363888-154613481	27.2789	19.6002	0.0158	0.0305857	yes	27.6962	22.3052	0.1108	0.201436	no
XLOC_001608	Gm15479	1:154363888-154613481	0	0	1	1	no	0	0	1	1	no
XLOC_001609	Gm7278	1:154363888-154613481	0.130423	0	1	1	no	0.0772445	0.105569	1	1	no
XLOC_001610	Smg7	1:154684125-154749776	16.4968	9.17084	5e-05	0.000167608	yes	17.8394	12.8764	0.0012	0.00467939	yes
XLOC_001611	Lamc2	1:154969885-155033577	0.147639	0.195062	1	1	no	0.321731	0.225935	1	1	no
XLOC_001612	Lamc1	1:155066051-155179916	4.91702	6.07486	0.1892	0.264176	no	4.75887	6.33415	0.0602	0.122732	no
XLOC_001613	E330020D12Rik	1:155251956-155255726	0.0808289	0.0862917	1	1	no	0.0934977	0.108206	1	1	no
XLOC_001614	Dhx9	1:155302887-155334790	22.3199	15.8719	0.00075	0.0020289	yes	19.8797	18.0997	0.35705	0.496531	no
XLOC_001615	Npl	1:155350145-155396844	1.35044	3.91089	5e-05	0.000167608	yes	1.52219	3.12828	0.001	0.00399171	yes
XLOC_001616	Rgsl1	1:155626510-155691272	0.783817	0.571816	1	1	no	1.07985	0.434023	0.00935	0.0266964	yes
XLOC_001617	5830403L16Rik	1:155696671-155764441	0.39327	0.219124	1	1	no	0.675501	0.283692	1	1	no
XLOC_001618	Gm11074	1:155696671-155764441	0	0	1	1	no	0	0	1	1	no
XLOC_001619	SNORA17	1:155927224-155927329	0	0	1	1	no	0	0	1	1	no
XLOC_001620	n-R5s220	1:156158537-156158657	0	0	1	1	no	0	0	1	1	no
XLOC_001621	Cacna1e	1:156239648-156573049	23.4672	4.27326	5e-05	0.000167608	yes	24.135	9.89298	5e-05	0.000274198	yes
XLOC_001622	Gm9530	1:156910652-156930396	0.00966102	0.0130011	1	1	no	0.0305908	0.0726674	1	1	no
XLOC_001623	Ier5	1:156943496-156946766	12.494	7.25319	5e-05	0.000167608	yes	14.9275	9.20242	5e-05	0.000274198	yes
XLOC_001624	Mr1	1:156975007-156993910	0.762967	2.61961	5e-05	0.000167608	yes	1.09201	3.25186	5e-05	0.000274198	yes
XLOC_001625	BC034090	1:157059602-157079870	0.400838	1.26881	0.0001	0.000319835	yes	0.570827	1.31212	0.0001	0.000522387	yes
XLOC_001626	Xpr1	1:157122830-157264545	9.29909	11.5801	0.03595	0.0629866	no	10.6316	12.7546	0.07805	0.151904	no
XLOC_001627	Gm5532	1:157367302-157374241	0.0197745	0.0955994	1	1	no	0.0373983	0.155267	1	1	no
XLOC_001628	Lhx4	1:157545165-157589250	0	0.00590031	1	1	no	0	0	1	1	no
XLOC_001629	Qsox1	1:157625284-157660013	5.72914	9.20163	0.0003	0.000884331	yes	6.60631	8.48231	0.04125	0.0903634	no
XLOC_001630	Cep350	1:157692095-157820020	5.22944	4.38387	0.1798	0.253269	no	6.54285	5.80495	0.3253	0.464454	no
XLOC_001631	Tor1aip1	1:157851728-157915991	7.80068	18.764	5e-05	0.000167608	yes	7.47936	14.394	0.001	0.00399171	yes
XLOC_001632	Fam163a	1:157923095-158135156	2.5716	7.53584	5e-05	0.000167608	yes	1.92078	5.61832	5e-05	0.000274198	yes
XLOC_001633	Tdrd5	1:158185425-158233795	0.272761	0.117094	1	1	no	0.296678	0.260194	1	1	no
XLOC_001634	9430070O13Rik	1:158295059-158330121	0.0305636	0.12653	1	1	no	0.0159044	0.0428233	1	1	no
XLOC_001635	Soat1	1:158358238-158404459	2.50325	5.71722	5e-05	0.000167608	yes	2.6517	5.216	5e-05	0.000274198	yes
XLOC_001636	Tor3a	1:158583747-158604487	1.23392	4.17196	5e-05	0.000167608	yes	1.26278	3.74025	5e-05	0.000274198	yes
XLOC_001637	Fam20b	1:158608675-158649132	22.6985	21.341	0.5395	0.625518	no	23.9562	22.8284	0.6318	0.745416	no
XLOC_001638	Ralgps2	1:158734296-158869757	6.87223	4.41347	5e-05	0.000167608	yes	6.57674	4.70256	0.003	0.0102392	yes
XLOC_001639	1700057K13Rik	1:159029278-159038811	0	0	1	1	no	0	0.0545678	1	1	no
XLOC_001640	Rasal2	1:159065313-159350366	8.90243	5.17522	0.0003	0.000884331	yes	10.1943	6.4159	0.0004	0.00179022	yes
XLOC_001641	Gm6058	1:159065313-159350366	0.140136	0	1	1	no	0	0.431518	1	1	no
XLOC_001642	Gm15486	1:159428005-159498556	0	0	1	1	no	0	0	1	1	no
XLOC_001643	Fam5b	1:160175401-160286391	21.8674	10.5477	5e-05	0.000167608	yes	23.7	15.1467	5e-05	0.000274198	yes
XLOC_001644	Pappa2	1:160641861-160887870	0.0100227	0.00450647	1	1	no	0.0790098	0.066279	1	1	no
XLOC_001645	1600012P17Rik	1:160888257-160910621	0	0	1	1	no	0	0	1	1	no
XLOC_001646	Gm4953	1:161098287-161098773	0	0	1	1	no	0	0	1	1	no
XLOC_001647	AC084287.1	1:161162456-161277711	0	0	1	1	no	0	0	1	1	no
XLOC_001648	SNORA17	1:161913626-161913736	0	0	1	1	no	0	0	1	1	no
XLOC_001649	4930562F07Rik	1:161974514-162008559	0	0.201538	1	1	no	0	0	1	1	no
XLOC_001650	Tnn	1:162015164-162083711	0.0221158	0.019641	1	1	no	0.00614727	0	1	1	no
XLOC_001651	Cacybp	1:162133055-162142908	51.3539	43.1441	0.088	0.137436	no	51.212	46.3593	0.33555	0.474863	no
XLOC_001652	Rabgap1l	1:162149304-162723069	29.6502	11.7078	5e-05	0.000167608	yes	34.8877	18.7506	5e-05	0.000274198	yes
XLOC_001653	Mir1927	1:162149304-162723069	0	0	1	1	no	0	0	1	1	no
XLOC_001654	SNORA26	1:162806332-162806453	0	0	1	1	no	0	0	1	1	no
XLOC_001655	Zbtb37	1:162938924-162968670	0.612925	0.385256	1	1	no	0.690462	0.622335	1	1	no
XLOC_001656	Dars2	1:162970731-163000789	9.16842	6.32881	0.0248	0.045639	yes	12.9119	9.50153	0.0439	0.0948418	no
XLOC_001657	Klhl20	1:163018505-163061642	5.13907	3.81175	0.0138	0.0271676	yes	5.98422	4.89865	0.07855	0.15274	no
XLOC_001658	4930469G21Rik	1:163072821-163099237	0.119806	0	1	1	no	0.326066	0.0302832	1	1	no
XLOC_001659	Prdx6	1:163170242-163181350	62.9732	242.362	5e-05	0.000167608	yes	63.655	182.905	5e-05	0.000274198	yes
XLOC_001660	5S_rRNA	1:163482679-163482797	0	0	1	1	no	0	0	1	1	no
XLOC_001661	Gm15429	1:163656372-163657620	0.223093	0.475424	1	1	no	0.385424	0.382037	1	1	no
XLOC_001662	Fasl	1:163710819-163718626	0.0222827	0.0537479	1	1	no	0.0168474	0.0614374	1	1	no
XLOC_001663	AI848100	1:163746242-163806792	6.23027	3.57015	5e-05	0.000167608	yes	6.22835	4.54795	0.00335	0.011239	yes
XLOC_001664	4930558K02Rik	1:163872216-164410074	0	0.0658483	1	1	no	0	0.0382947	1	1	no
XLOC_001665	Dnm3	1:163872216-164410074	7.44096	7.86542	0.72955	0.789598	no	9.63016	11.454	0.2623	0.394573	no
XLOC_001666	AC157798.1	1:163872216-164410074	0	0	1	1	no	0	0	1	1	no
XLOC_001667	Mettl13	1:164462257-164478682	2.69063	1.74418	0.0265	0.0483836	yes	2.84799	2.25289	0.1828	0.298586	no
XLOC_001668	Gm5705	1:164558487-164559114	0	0	1	1	no	0	0	1	1	no
XLOC_001669	7420461P10Rik	1:164569280-164588304	0	0	1	1	no	0	0	1	1	no
XLOC_001670	Prrc2c	1:164603532-164670681	12.5272	6.20222	5e-05	0.000167608	yes	12.8347	9.17281	0.00135	0.00518804	yes
XLOC_001671	Fmo4	1:164724013-164744103	0.0182552	0.0489801	1	1	no	0.0595978	0.0358083	1	1	no
XLOC_001672	Fmo1	1:164759691-164796679	3.2857	6.97878	0.00015	0.000467559	yes	3.48564	9.3897	5e-05	0.000274198	yes
XLOC_001673	Fmo2	1:164804447-164828857	0.0792548	0.294661	1	1	no	0.061152	0.146213	1	1	no
XLOC_001674	Fmo3	1:164883932-164914659	0	0	1	1	no	0	0	1	1	no
XLOC_001675	4921528O07Rik	1:164954432-165015801	0	0.0189313	1	1	no	0	0	1	1	no
XLOC_001676	SNORA17	1:164954432-165015801	0	0	1	1	no	0	0	1	1	no
XLOC_001677	Prrx1	1:165175246-165243841	1.34969	4.12141	5e-05	0.000167608	yes	1.53613	3.5241	5e-05	0.000274198	yes
XLOC_001678	Gm17698	1:165175246-165243841	0	0	1	1	no	0.0195352	0	1	1	no
XLOC_001679	Gorab	1:165315039-165333772	5.58904	3.33953	0.0002	0.00060796	yes	5.08931	3.6229	0.01075	0.0299631	yes
XLOC_001680	Mettl11b	1:165632387-165655363	0.621625	2.3267	5e-05	0.000167608	yes	0.461261	1.43582	0.0007	0.00292161	yes
XLOC_001681	BC055324	1:165859230-165924927	1.36069	0.810417	0.10265	0.156765	no	1.56666	0.986175	0.16645	0.277068	no
XLOC_001682	Gm16587	1:166045394-166150408	0	0	1	1	no	0	0	1	1	no
XLOC_001683	Gm16548	1:166045394-166150408	0.0281748	0.0504495	1	1	no	0.0563875	0.0910202	1	1	no
XLOC_001684	Blzf1	1:166219930-166237620	7.9749	7.04506	0.39935	0.491102	no	9.50076	8.55193	0.43445	0.573545	no
XLOC_001685	Atp1b1	1:166367397-166388486	926.748	284.722	5e-05	0.000167608	yes	966.093	551.979	0.0001	0.000522387	yes
XLOC_001686	Xcl1	1:166861774-166865658	0	0	1	1	no	0	0	1	1	no
XLOC_001687	Tbx19	1:167067985-167090904	0	0.0409213	1	1	no	0	0	1	1	no
XLOC_001688	Gm16550	1:167067985-167090904	0	0	1	1	no	0	0	1	1	no
XLOC_001689	Sft2d2	1:167104471-167124564	4.42245	14.1445	5e-05	0.000167608	yes	4.33957	10.5117	5e-05	0.000274198	yes
XLOC_001690	Tiprl	1:167145052-167167074	24.8981	15.8101	5e-05	0.000167608	yes	25.918	18.9396	0.00385	0.0126424	yes
XLOC_001691	Dcaf6	1:167259641-167390596	29.7987	18.4069	5e-05	0.000167608	yes	30.3196	22.2895	0.00215	0.00769583	yes
XLOC_001692	7SK	1:167415313-167506905	0	0	1	1	no	0	0	1	1	no
XLOC_001693	SNORA18	1:167415313-167506905	0	0	1	1	no	0	0	1	1	no
XLOC_001694	Mpzl1	1:167522311-167564672	4.15645	12.644	5e-05	0.000167608	yes	4.0212	11.3465	5e-05	0.000274198	yes
XLOC_001695	Rcsd1	1:167579075-167638225	0.881033	4.21158	5e-05	0.000167608	yes	0.773683	2.93019	5e-05	0.000274198	yes
XLOC_001696	5S_rRNA	1:167711205-167932809	0	0	1	1	no	0	0	1	1	no
XLOC_001697	U6	1:167711205-167932809	0	0	1	1	no	0	0	1	1	no
XLOC_001698	Pou2f1	1:167711205-167932809	0.989853	1.49412	0.1237	0.183721	no	1.1088	1.45207	0.27465	0.408892	no
XLOC_001699	Dusp27	1:168028283-168058029	0.0488587	0.351996	1	1	no	0.0850099	0.241457	1	1	no
XLOC_001700	Mael	1:168131515-168168875	0.0227565	0.115714	1	1	no	0	0	1	1	no
XLOC_001701	5330438I03Rik	1:168184269-168246954	0.945434	0.699679	1	1	no	0.802751	0.709755	1	1	no
XLOC_001702	Gm15853	1:168309227-168339994	0.244087	0.0868642	1	1	no	0.0812976	0.166753	1	1	no
XLOC_001703	Pogk	1:168309227-168339994	4.59755	9.12232	5e-05	0.000167608	yes	4.3728	6.91212	0.00295	0.0100924	yes
XLOC_001704	Gm16418	1:168361835-168362006	0	0	1	1	no	0	0	1	1	no
XLOC_001705	Gm4846	1:168413743-168427719	0	0	1	1	no	0	0	1	1	no
XLOC_001706	Gm4847	1:168559101-168577824	0	0	1	1	no	0	0	1	1	no
XLOC_001707	Fmo9	1:168592185-168611976	0	0	1	1	no	0	0	1	1	no
XLOC_001708	Gm6286	1:168875727-168876489	0.0511626	0.214639	1	1	no	0	0.0467275	1	1	no
XLOC_001709	Gm16701	1:168904154-168930972	5.30217	8.46795	0.0011	0.00286103	yes	6.84893	9.48726	0.0137	0.0367511	yes
XLOC_001710	Uck2	1:169153957-169154050	0	0	1	1	no	0	0	1	1	no
XLOC_001711	Uck2	1:169156220-169215258	11.4799	5.6739	5e-05	0.000167608	yes	9.44337	5.75754	0.0007	0.00292161	yes
XLOC_001712	mmu-mir-2134-1	1:169270499-169270555	0	0	1	1	no	0	0	1	1	no
XLOC_001713	Mgst3	1:169302096-169323972	35.3917	33.1603	0.5434	0.628839	no	40.9172	41.4281	0.90275	0.940223	no
XLOC_001714	Lrrc52	1:169375805-169396911	0	0	1	1	no	0	0	1	1	no
XLOC_001715	Pbx1	1:170045374-170362401	20.3427	22.8598	0.26645	0.351928	no	21.2362	24.6186	0.16155	0.270541	no
XLOC_001716	Gm5265	1:171383658-171384000	0	0	1	1	no	0	0	1	1	no
XLOC_001717	Nuf2	1:171428064-171461595	0.943918	5.76449	5e-05	0.000167608	yes	1.19872	4.78771	5e-05	0.000274198	yes
XLOC_001718	Rgs4	1:171671607-171677773	34.5097	13.5353	5e-05	0.000167608	yes	38.4839	21.4132	5e-05	0.000274198	yes
XLOC_001719	U6	1:171729580-171729687	0	0	1	1	no	0	0	1	1	no
XLOC_001720	Gm15852	1:171858778-171864784	2.83599	13.3408	5e-05	0.000167608	yes	3.52138	11.8226	5e-05	0.000274198	yes
XLOC_001721	Hsd17b7	1:171879665-171899372	3.89978	3.07843	0.1385	0.202402	no	4.0549	3.47978	0.3431	0.482344	no
XLOC_001722	Ddr2	1:171899539-172040632	0.395202	1.89459	5e-05	0.000167608	yes	0.688492	2.35176	5e-05	0.000274198	yes
XLOC_001723	Uap1	1:172072068-172105088	18.1449	16.5721	0.40605	0.497997	no	18.9093	15.0294	0.0339	0.0773522	no
XLOC_001724	Uhmk1	1:172123550-172145687	29.5694	26.3139	0.2456	0.328609	no	30.925	30.6622	0.93535	0.960021	no
XLOC_001725	Gm7694,Nos1ap	1:172231276-172519992	57.2874	13.8461	5e-05	0.000167608	yes	70.1391	31.2178	5e-05	0.000274198	yes
XLOC_001726	Atf6	1:172634587-172797902	9.41608	4.83251	5e-05	0.000167608	yes	10.1375	6.28402	5e-05	0.000274198	yes
XLOC_001727	U6	1:172634587-172797902	0	0	1	1	no	0	0	1	1	no
XLOC_001728	U6	1:172634587-172797902	0	0	1	1	no	0	0	1	1	no
XLOC_001729	Dusp12	1:172798775-172815671	6.72347	6.12966	0.6646	0.734955	no	7.12075	5.60157	0.1927	0.310427	no
XLOC_001730	Fcrlb	1:172837403-172843072	0.0346291	0.0356743	1	1	no	0.19092	0.123113	1	1	no
XLOC_001731	Fcrla	1:172847706-172857714	0	0	1	1	no	0	0	1	1	no
XLOC_001732	Gm2962	1:172847706-172857714	0	0	1	1	no	0	0	1	1	no
XLOC_001733	Fcgr2b	1:172890688-172906678	0.982012	5.52253	5e-05	0.000167608	yes	1.57127	5.70621	5e-05	0.000274198	yes
XLOC_001734	Fcgr3	1:172981299-172995066	8.02359	40.7678	5e-05	0.000167608	yes	8.65647	30.4914	5e-05	0.000274198	yes
XLOC_001735	Sdhc	1:173057295-173080734	30.3897	44.9717	0.01585	0.0306685	yes	28.9249	36.6438	0.15595	0.263027	no
XLOC_001736	Pcp4l1	1:173103392-173126399	22.4573	32.9002	0.0004	0.00114832	yes	31.6619	39.9084	0.026	0.062221	no
XLOC_001737	Tomm40l	1:173144100-173152645	18.3856	30.492	0.00435	0.00982892	yes	21.7923	23.756	0.6848	0.788035	no
XLOC_001738	Fcer1g	1:173159702-173164496	12.4353	79.2812	5e-05	0.000167608	yes	15.1614	63.1286	5e-05	0.000274198	yes
XLOC_001739	Ndufs2	1:173164983-173177253	87.991	99.2096	0.26005	0.344904	no	94.0556	91.4072	0.78575	0.862078	no
XLOC_001740	Ppox	1:173200458-173211317	9.36804	14.1883	0.0168	0.0322911	yes	10.5216	11.7622	0.514	0.64421	no
XLOC_001741	Usp21	1:173212075-173218122	25.4115	25.1766	0.9336	0.950213	no	22.8712	21.0127	0.459	0.596205	no
XLOC_001742	Ufc1	1:173218693-173225155	41.2201	42.7257	0.74335	0.800323	no	46.7856	43.0124	0.4512	0.589253	no
XLOC_001743	Rpl27-ps1	1:173235214-173235625	0	0	1	1	no	0.137821	0.394979	1	1	no
XLOC_001744	Nit1	1:173259275-173275777	16.8783	14.5479	0.3201	0.410074	no	18.6317	16.9657	0.4876	0.62192	no
XLOC_001745	Klhdc9	1:173275800-173290929	8.16618	10.7443	0.29745	0.38541	no	8.91477	11.3392	0.3469	0.486476	no
XLOC_001746	Gm17520	1:173353315-173367449	0	0	1	1	no	0.0765165	0	1	1	no
XLOC_001747	B930036N10Rik	1:173432926-173434881	0	0.0283256	1	1	no	0.0254856	0.113455	1	1	no
XLOC_001748	Itln1	1:173448252-173465425	0	0	1	1	no	0	0	1	1	no
XLOC_001749	Ly9	1:173518754-173537541	0.0179902	0.209439	1	1	no	0.121639	0.307879	1	1	no
XLOC_001750	Slamf7	1:173562533-173579149	0	0.0152921	1	1	no	0	0	1	1	no
XLOC_001751	U6	1:173662190-173662245	0	0	1	1	no	0	0	1	1	no
XLOC_001752	U6	1:173663429-173663536	0	0	1	1	no	0	0	1	1	no
XLOC_001753	Vangl2	1:173931090-173958575	1.14507	2.89746	0.00065	0.00178526	yes	1.0449	2.7084	0.0013	0.00502412	yes
XLOC_001754	Nhlh1	1:173982422-173987704	0.0981995	0.037058	1	1	no	0.143413	0.068343	1	1	no
XLOC_001755	Ncstn	1:173996143-174052461	21.1841	17.6388	0.43445	0.52575	no	20.5188	21.6381	0.82005	0.884717	no
XLOC_001756	Gm10171	1:174074402-174075032	0	0	1	1	no	0	0	1	1	no
XLOC_001757	Pea15a	1:174126858-174136935	169.766	291.903	5e-05	0.000167608	yes	170.557	264.019	5e-05	0.000274198	yes
XLOC_001758	Casq1	1:174140024-174150026	0.152035	0.812667	1	1	no	0.182628	0.549061	1	1	no
XLOC_001759	Atp1a4	1:174153643-174188545	0	0	1	1	no	0	0.00821335	1	1	no
XLOC_001760	Atp1a2	1:174191771-174249972	97.1041	390.163	5e-05	0.000167608	yes	80.4124	292.286	5e-05	0.000274198	yes
XLOC_001761	Kcnj9	1:174251163-174259394	20.8372	8.60113	5e-05	0.000167608	yes	17.4419	11.1715	5e-05	0.000274198	yes
XLOC_001762	4933439K11Rik	1:174451174-174493848	0	0.0695157	1	1	no	0.0761689	0	1	1	no
XLOC_001763	Slamf8	1:174511507-174520699	0.0482025	0.153622	1	1	no	0.0168815	0.118355	1	1	no
XLOC_001764	Fcrl6	1:174526770-174532682	0	0	1	1	no	0.0172292	0.0331743	1	1	no
XLOC_001765	Dusp23	1:174560899-174563105	2.6589	2.72048	0.90365	0.926681	no	4.09942	3.33672	0.2086	0.33051	no
XLOC_001766	7SK	1:174614645-174614972	0	0	1	1	no	0	0	1	1	no
XLOC_001767	U6	1:174773664-174773769	0	0	1	1	no	0	0	1	1	no
XLOC_001768	Apcs	1:174824092-174825185	0	0	1	1	no	0	0	1	1	no
XLOC_001769	SNORA17	1:174866342-174866465	0	0	1	1	no	0	0	1	1	no
XLOC_001770	Olfr1408	1:175060330-175061367	0	0	1	1	no	0	0	1	1	no
XLOC_001771	Olfr1406	1:175113572-175114635	0	0	1	1	no	0	0	1	1	no
XLOC_001772	Fcer1a	1:175151401-175157360	0	0	1	1	no	0	0	1	1	no
XLOC_001773	Gm11062	1:175204591-175207853	0	0	1	1	no	0	0	1	1	no
XLOC_001774	Darc	1:175262016-175263634	19.2587	13.61	0.0044	0.00992431	yes	22.3182	21.0074	0.6039	0.72187	no
XLOC_001775	Cadm3	1:175264384-175396171	120.612	38.0298	5e-05	0.000167608	yes	126.437	69.4773	5e-05	0.000274198	yes
XLOC_001776	Gm4955	1:175398639-175404183	0	0	1	1	no	0	0	1	1	no
XLOC_001777	Gm4955	1:175410501-175421172	0	0	1	1	no	0.0147515	0.0155874	1	1	no
XLOC_001778	BC094916	1:175449847-175466088	0	0	1	1	no	0	0	1	1	no
XLOC_001779	Pydc4	1:175497203-175529405	0	0.0360982	1	1	no	0	0	1	1	no
XLOC_001780	AI607873	1:175653813-175671878	0.00985395	0.0417796	1	1	no	0.0317396	0.0697162	1	1	no
XLOC_001781	Ifi204	1:175677423-175697050	0.0474719	0.306323	1	1	no	0.103253	0.218967	1	1	no
XLOC_001782	Gm16340	1:175705967-175732851	0.050501	0.0691975	1	1	no	0.0303436	0.0579487	1	1	no
XLOC_001783	Ifi203,Mndal	1:175787351-175872803	0.415489	0.946865	1	1	no	0.573461	0.971846	1	1	no
XLOC_001784	Mnda	1:175787351-175872803	0.0211248	0.0844058	1	1	no	0	0.018401	1	1	no
XLOC_001785	Ifi202b	1:175892699-175912975	0	0	1	1	no	0	0.037731	1	1	no
XLOC_001786	Ifi205	1:175942128-175961886	0	0	1	1	no	0	0	1	1	no
XLOC_001787	Olfr231	1:176047221-176048145	0	0	1	1	no	0	0	1	1	no
XLOC_001788	Olfr419	1:176180019-176181107	0	0	1	1	no	0	0	1	1	no
XLOC_001789	Grem2	1:176763915-176851950	2.08199	1.13075	0.00045	0.00127891	yes	2.71073	1.99593	0.033	0.0757642	no
XLOC_001790	Rgs7	1:176989866-177421261	36.1627	12.1455	5e-05	0.000167608	yes	32.9567	18.4143	0.00015	0.000752722	yes
XLOC_001791	Fh1	1:177530504-177592247	30.968	26.2314	0.32815	0.418221	no	31.4098	31.7274	0.95025	0.969191	no
XLOC_001792	Opn3	1:177592551-177622907	0.221453	0.232957	1	1	no	0.240673	0.311344	1	1	no
XLOC_001793	Chml	1:177592551-177622907	0.323803	0.332487	1	1	no	0.177806	0.218973	1	1	no
XLOC_001794	Pld5	1:177892436-178205443	0.120589	0.516724	1	1	no	0.14636	0.543522	1	1	no
XLOC_001795	B020018G12Rik	1:177892436-178205443	0.0330043	0.0795482	1	1	no	0.0271543	0	1	1	no
XLOC_001796	Cep170	1:178663783-178744198	12.2274	8.30514	0.00115	0.00297893	yes	12.8197	10.459	0.0994	0.185139	no
XLOC_001797	Mir350	1:178663783-178744198	0	0	1	1	no	0	0	1	1	no
XLOC_001798	Gm15423	1:178744790-179188334	0.475218	0.171676	1	1	no	0.410335	0.252573	1	1	no
XLOC_001799	Akt3	1:178744790-179188334	36.5335	29.7988	0.07325	0.117228	no	31.9714	26.4199	0.0829	0.159646	no
XLOC_001800	Gm17407	1:179359177-179373401	0.285427	0.297101	1	1	no	0.234233	0.402341	1	1	no
XLOC_001801	Adss	1:179693092-179726642	28.7348	14.3123	5e-05	0.000167608	yes	28.3641	18.954	5e-05	0.000274198	yes
XLOC_001802	U6	1:179921565-180102835	0	0	1	1	no	0	0	1	1	no
XLOC_001803	4930527J03Rik	1:180206223-180206770	0.0858155	0	1	1	no	0	0.214879	1	1	no
XLOC_001804	B230369F24Rik	1:180243458-180248680	0.595096	0.630603	1	1	no	0.756841	0.776103	1	1	no
XLOC_001805	Hnrnpu	1:180249260-180267928	122.021	78.4419	0.00025	0.000746605	yes	109.788	82.1514	0.02285	0.0558866	no
XLOC_001806	Gm16564	1:180459255-180862986	0.0979734	0.0113203	1	1	no	0.0938446	0.00955114	1	1	no
XLOC_001807	Smyd3	1:180882090-181448172	6.62559	5.80274	0.77175	0.822415	no	7.40907	5.20383	0.37045	0.510414	no
XLOC_001808	Gm5561	1:181450387-181451039	0	0	1	1	no	0	0	1	1	no
XLOC_001809	Tfb2m	1:181458185-181476398	8.30123	5.42458	0.00755	0.0159994	yes	7.50052	6.4302	0.3355	0.474844	no
XLOC_001810	Ahctf1,Gm1305	1:181625427-181734807	12.194	7.17823	0.00435	0.00982892	yes	13.3118	9.15348	0.0144	0.0383125	yes
XLOC_001811	Adck3	1:181890602-182129733	28.2035	16.1866	0.13195	0.194255	no	41.6022	26.2104	0.1782	0.292876	no
XLOC_001812	Psen2	1:182157134-182193569	5.76789	6.92031	0.23065	0.311646	no	6.47643	8.36878	0.1424	0.244844	no
XLOC_001813	Gm5069	1:182257101-182354933	2.0451	4.62622	0.06095	0.09972	no	2.36228	4.32236	0.11045	0.200912	no
XLOC_001814	6330403A02Rik	1:182362517-182413598	142.949	187.752	0.0162	0.0312888	yes	139.041	161.732	0.21565	0.33924	no
XLOC_001815	Mixl1	1:182623173-182627165	0	0	1	1	no	0.0141161	0	1	1	no
XLOC_001816	AC167020.1	1:182656173-182684334	0	0	1	1	no	0	0	1	1	no
XLOC_001817	H3f3a	1:182730962-182746990	142.37	184.916	0.01275	0.0253984	yes	148.282	158.375	0.54415	0.670298	no
XLOC_001818	2210411M09Rik	1:182872474-182905243	0	0	1	1	no	0	0	1	1	no
XLOC_001819	Ephx1	1:182906285-182951035	12.8181	12.6357	0.90075	0.92445	no	13.4112	16.8484	0.03995	0.0880499	no
XLOC_001820	Nvl	1:183023553-183074288	9.63312	4.71982	5e-05	0.000167608	yes	9.43108	5.67569	5e-05	0.000274198	yes
XLOC_001821	Wdr26	1:183103358-183142109	18.5067	16.1776	0.2475	0.330804	no	18.0575	17.5358	0.8105	0.878864	no
XLOC_001822	Rpl35a-ps2	1:183172075-183172498	0.503629	1.41041	1	1	no	0.753666	2.38637	0.15365	0.260228	no
XLOC_001823	Gm16547	1:183282758-183390772	0	0	1	1	no	0	0	1	1	no
XLOC_001824	Gm16539	1:183282758-183390772	0	0	1	1	no	0.212587	0	1	1	no
XLOC_001825	Ccdc121	1:183439763-183441582	0.111598	0.187983	1	1	no	0.0565624	0.322918	1	1	no
XLOC_001826	U6	1:183743737-183743831	0	0	1	1	no	0	0	1	1	no
XLOC_001827	Lbr	1:183745446-183772532	1.81411	2.17677	0.22155	0.301651	no	1.78492	2.00939	0.4254	0.564868	no
XLOC_001828	5S_rRNA	1:183745446-183772532	0	0	1	1	no	0	0	1	1	no
XLOC_001829	Gm5533	1:183781738-183783320	0	0	1	1	no	0	0	1	1	no
XLOC_001830	Enah	1:183834575-183950111	22.2538	26.6057	0.08115	0.128309	no	23.9215	29.6205	0.0438	0.0946415	no
XLOC_001831	Vmn1r1	1:184087274-184088450	0	0	1	1	no	0	0	1	1	no
XLOC_001832	Degs1	1:184205902-184212935	29.9498	38.9635	0.01915	0.0363155	yes	38.51	43.4115	0.3569	0.496376	no
XLOC_001833	Fbxo28	1:184243232-184271737	6.95386	4.8874	0.00115	0.00297893	yes	7.53942	6.55718	0.19155	0.309034	no
XLOC_001834	Gm10517	1:184338749-184339151	0	0	1	1	no	0.135889	0	1	1	no
XLOC_001835	Capn2	1:184397390-184447655	11.9203	26.3873	5e-05	0.000167608	yes	13.2183	26.2296	5e-05	0.000274198	yes
XLOC_001836	4922505E12Rik	1:184677387-184679253	0	0	1	1	no	0.0186283	0	1	1	no
XLOC_001837	Gm8214	1:185505656-185506073	0	0	1	1	no	0	0	1	1	no
XLOC_001838	1700056E22Rik	1:185837180-185899515	0	0	1	1	no	0.245263	0	1	1	no
XLOC_001839	U6	1:186403987-186404085	0	0	1	1	no	0	0	1	1	no
XLOC_001840	Hlx	1:186551018-186556498	0.224627	0.665297	1	1	no	0.185615	0.595807	1	1	no
XLOC_001841	Mosc1	1:186610654-186635192	0.0439286	0.0294233	1	1	no	0	0	1	1	no
XLOC_001842	Mosc2	1:186636946-186670330	20.1913	47.0112	5e-05	0.000167608	yes	20.1748	46.8139	5e-05	0.000274198	yes
XLOC_001843	Mir1981	1:186636946-186670330	0	0	1	1	no	0	0	1	1	no
XLOC_001844	7SK	1:186681958-186682291	0	0	1	1	no	0	0	1	1	no
XLOC_001845	C130074G19Rik	1:186695804-186707097	1.95296	5.43682	5e-05	0.000167608	yes	1.61093	6.39747	5e-05	0.000274198	yes
XLOC_001846	Mark1	1:186720321-186823428	10.0088	10.6508	0.55185	0.636827	no	10.4217	10.6061	0.86735	0.915511	no
XLOC_001847	Iars2	1:187028046-187153275	13.4052	12.3032	0.57245	0.65544	no	14.0017	14.3829	0.86295	0.913261	no
XLOC_001848	4930532G15Rik	1:187183339-187186744	0.194968	0	1	1	no	0	0.0916036	1	1	no
XLOC_001849	9630028B13Rik	1:187253235-187265698	0.076852	0.117039	1	1	no	0.0827748	0.0986179	1	1	no
XLOC_001850	Gm2061	1:187270994-187292641	1.4782	1.55644	0.8814	0.90923	no	1.62104	1.58152	0.9295	0.956055	no
XLOC_001851	Lyplal1	1:187911609-187941189	2.56044	2.05609	0.24065	0.322934	no	3.2709	3.3029	0.9473	0.967676	no
XLOC_001852	Tgfb2	1:188447064-188529871	7.43755	8.22223	0.4079	0.499833	no	11.7751	15.2131	0.0195	0.0490026	yes
XLOC_001853	Rrp15	1:188544856-188573237	6.45164	5.00644	0.0939	0.145369	no	6.47985	5.48215	0.2721	0.406026	no
XLOC_001854	Spata17	1:188868526-189039344	0.0867974	0.494729	1	1	no	0.333916	0.317307	1	1	no
XLOC_001855	Gm15508	1:188868526-189039344	0	0	1	1	no	0	0	1	1	no
XLOC_001856	Gm15509	1:188868526-189039344	0	0	1	1	no	0	0	1	1	no
XLOC_001857	AC121892.1	1:190085901-190788920	0	0	1	1	no	0	0	1	1	no
XLOC_001858	SNORA17	1:190085901-190788920	0	0	1	1	no	0	0	1	1	no
XLOC_001859	Kctd3	1:190794976-190831719	20.3123	17.325	0.13975	0.203902	no	20.1543	18.0943	0.3666	0.506344	no
XLOC_001860	Kcnk2	1:191031815-191167711	14.2014	24.7119	5e-05	0.000167608	yes	11.9885	18.3392	5e-05	0.000274198	yes
XLOC_001861	Cenpf	1:191464477-191511965	0.0172149	0.478456	1	1	no	0.394822	0.2665	1	1	no
XLOC_001862	Gm17653	1:191552146-191700574	0	0.0163582	1	1	no	0	0	1	1	no
XLOC_001863	Smyd2	1:191704370-191746242	20.4261	17.9071	0.3321	0.422369	no	19.5765	23.231	0.19715	0.316262	no
XLOC_001864	Prox1	1:191941916-192041155	0.650426	1.79596	5e-05	0.000167608	yes	0.572851	1.51837	5e-05	0.000274198	yes
XLOC_001865	AC124613.1	1:192306750-192307036	0	0	1	1	no	0	0	1	1	no
XLOC_001866	Rps6kc1	1:192524080-192735649	9.74081	5.6963	0.0099	0.020321	yes	9.49057	7.51748	0.0535	0.111379	no
XLOC_001867	Vash2	1:192771526-192803175	0.137238	0.12783	1	1	no	0.249935	0.274477	1	1	no
XLOC_001868	Mfsd7b	1:192829710-192850069	2.24201	1.70136	0.0553	0.0918426	no	2.11209	1.70344	0.1367	0.237335	no
XLOC_001869	Tatdn3	1:192869704-192886811	12.2444	8.65742	0.039	0.0677072	no	15.0994	12.3115	0.3715	0.511536	no
XLOC_001870	Fam71a	1:192986462-192988696	0	0	1	1	no	0	0	1	1	no
XLOC_001871	Atf3	1:192994174-193007219	0.0670317	0.87849	1	1	no	0.184014	0.380247	1	1	no
XLOC_001872	Nenf	1:193130667-193142073	45.0569	57.023	0.0312	0.0557908	no	49.3394	56.6939	0.19955	0.319049	no
XLOC_001873	Ppp2r5a	1:193175859-193220920	24.056	42.0133	5e-05	0.000167608	yes	24.0432	34.9058	0.00025	0.0011794	yes
XLOC_001874	Dtl	1:193361243-193399413	0.0676994	0.199484	1	1	no	0.152446	0.266356	1	1	no
XLOC_001875	U6	1:193541712-193608134	0	0	1	1	no	0	0	1	1	no
XLOC_001876	U6	1:193541712-193608134	0	0	1	1	no	0	0	1	1	no
XLOC_001877	1700034H15Rik	1:193714111-193737126	0.264943	0.165095	1	1	no	0.612682	0.64642	1	1	no
XLOC_001878	Traf5	1:193821310-193974895	0.166521	0.76682	1	1	no	0.265409	0.624842	1	1	no
XLOC_001879	Mir3473c	1:193821310-193974895	0	0	1	1	no	0	0	1	1	no
XLOC_001880	Rcor3	1:193821310-193974895	6.10344	3.84666	0.001	0.00262287	yes	5.78307	4.77065	0.14215	0.244478	no
XLOC_001881	Hhat	1:194336709-194597413	0.294905	0.223195	1	1	no	0.236099	0.209942	1	1	no
XLOC_001882	A730013G03Rik	1:194659362-194660913	0.0214304	0	1	1	no	0	0.0197475	1	1	no
XLOC_001883	Sertad4	1:194670624-194682660	6.17596	2.24808	5e-05	0.000167608	yes	6.2394	2.24222	5e-05	0.000274198	yes
XLOC_001884	Syt14	1:194723403-194861911	2.00525	0.651192	5e-05	0.000167608	yes	2.12055	0.880321	0.0003	0.0013861	yes
XLOC_001885	7SK	1:194723403-194861911	0	0	1	1	no	0.275939	0	1	1	no
XLOC_001886	Diexf	1:194930596-194956445	2.67978	1.619	0.0003	0.000884331	yes	2.71601	1.98075	0.01445	0.038422	yes
XLOC_001887	Traf3ip3	1:194979305-195027897	0.420633	1.48671	0.00035	0.0010197	yes	0.486593	1.84529	0.00015	0.000752722	yes
XLOC_001888	Hsd11b1	1:195029232-195090248	12.0966	45.0028	5e-05	0.000167608	yes	10.7081	27.9415	5e-05	0.000274198	yes
XLOC_001889	G0s2	1:195098354-195099382	2.40712	10.9998	5e-05	0.000167608	yes	3.61173	8.1885	5e-05	0.000274198	yes
XLOC_001890	Camk1g	1:195172539-195196491	12.5793	7.66961	0.00015	0.000467559	yes	9.41471	7.09424	0.016	0.041791	yes
XLOC_001891	4631405K08Rik,Mir205	1:195333431-195335997	0	0	1	1	no	0	0	1	1	no
XLOC_001892	Gm16897	1:196765014-196864102	0.504433	0.270085	1	1	no	0.568061	0.306055	1	1	no
XLOC_001893	Cd46	1:196867478-196918442	1.18498	0.715936	0.04425	0.0756783	no	0.92994	0.802882	1	1	no
XLOC_001894	Cr1l	1:196929982-196957764	5.59271	8.12902	0.00515	0.0113844	yes	6.01503	8.7725	0.00445	0.014221	yes
XLOC_001895	Cr2	1:196963004-197002909	0.0209792	0.0477324	1	1	no	0.0469381	0.0791269	1	1	no
XLOC_001896	Cnksr3	10:3134303-3227478	0.724918	2.52041	5e-05	0.000167608	yes	0.602497	1.84718	5e-05	0.000274198	yes
XLOC_001897	Ipcef1	10:3294062-3605912	0.631302	0.550055	1	1	no	0.802868	1.03725	0.21985	0.344596	no
XLOC_001898	Gm10945	10:3294062-3605912	0	0	1	1	no	0	0	1	1	no
XLOC_001899	Rgs17	10:4424140-4520878	3.07762	2.06661	0.00185	0.00457567	yes	3.20499	2.85331	0.3149	0.453994	no
XLOC_001900	Mtrf1l	10:4522630-4534654	3.78349	4.91373	0.43815	0.529625	no	4.97142	3.64549	0.29495	0.431891	no
XLOC_001901	Fbxo5	10:4540940-4547381	0.462811	0.810904	1	1	no	0.251275	0.7274	1	1	no
XLOC_001902	AC162387.1	10:4659161-4659257	0	0	1	1	no	0	0	1	1	no
XLOC_001903	Syne1	10:4795848-5326338	53.0528	31.4044	5e-05	0.000167608	yes	58.8907	45.4151	0.02355	0.0573504	no
XLOC_001904	AC161829.1	10:4795848-5326338	0	0	1	1	no	0	0	1	1	no
XLOC_001905	SNORD88	10:5340926-5734948	0	0	1	1	no	0	0	1	1	no
XLOC_001906	RNase_MRP	10:5778327-5778567	0	0	1	1	no	0	0	1	1	no
XLOC_001907	Rmnd1	10:5914152-5944626	17.6598	14.3916	0.21655	0.295949	no	23.2924	18.9511	0.1885	0.305516	no
XLOC_001908	Zbtb2	10:5958432-5979467	4.42038	4.79914	0.50945	0.59752	no	3.84877	4.14139	0.5791	0.701189	no
XLOC_001909	Gm16148	10:6379237-6606177	0.085376	0	1	1	no	0	0	1	1	no
XLOC_001910	5S_rRNA	10:6379237-6606177	0	0	1	1	no	0	0	1	1	no
XLOC_001911	Gm16149	10:6379237-6606177	0	0	1	1	no	0	0	1	1	no
XLOC_001912	Gm16760	10:6881565-6982468	1.4427	0.626619	0.0941	0.145643	no	1.38396	0.912605	0.3602	0.499522	no
XLOC_001913	H60c	10:7078790-7088611	0	0	1	1	no	0	0	1	1	no
XLOC_001914	Lrp11	10:7309597-7345281	68.9369	23.7723	5e-05	0.000167608	yes	71.7705	46.3423	0.0029	0.00995019	yes
XLOC_001915	Nup43	10:7349170-7400934	2.26022	1.32103	0.365	0.456116	no	1.91095	1.62951	0.7991	0.871008	no
XLOC_001916	Lats1	10:7401006-7436256	4.323	4.68792	0.44935	0.540296	no	4.04753	4.36031	0.4946	0.627827	no
XLOC_001917	Katna1	10:7445797-7482948	5.0537	5.49039	0.59385	0.674373	no	5.77272	4.95648	0.3202	0.459342	no
XLOC_001918	B430219N15Rik	10:7487744-7512620	0.268966	0.260562	1	1	no	0.231574	0.275363	1	1	no
XLOC_001919	Ppil4	10:7512688-7542933	12.4616	6.55751	5e-05	0.000167608	yes	11.3276	7.93634	0.0007	0.00292161	yes
XLOC_001920	Zc3h12d	10:7552267-7590195	0.0158383	0	1	1	no	0.00801451	0.0321062	1	1	no
XLOC_001921	Mir5104	10:7552267-7590195	0	0	1	1	no	0	0	1	1	no
XLOC_001922	U6	10:8362731-8362837	0	0	1	1	no	0	0	1	1	no
XLOC_001923	AC091522.1	10:8442016-8606678	0	0	1	1	no	0	0	1	1	no
XLOC_001924	Gm17280	10:8442016-8606678	0.438424	0.99017	1	1	no	0.321458	0.918647	1	1	no
XLOC_001925	U1	10:9820750-9820914	0	0	1	1	no	0	0	1	1	no
XLOC_001926	Gm15568	10:10055506-10192124	0	0	1	1	no	0	0	1	1	no
XLOC_001927	SNORA17	10:10382951-10383082	0	0	1	1	no	0	0	1	1	no
XLOC_001928	Gm10944	10:10401145-10401656	0	0	1	1	no	0	0	1	1	no
XLOC_001929	Shprh	10:10869224-10937393	5.11772	2.69822	5e-05	0.000167608	yes	6.39816	4.40195	0.0033	0.0110856	yes
XLOC_001930	Fbxo30	10:11001127-11017850	0.804263	1.89564	5e-05	0.000167608	yes	0.688163	1.47966	0.0001	0.000522387	yes
XLOC_001931	Epm2a	10:11063201-11179442	9.72316	9.28853	0.7147	0.778679	no	10.1668	8.23876	0.06415	0.129506	no
XLOC_001932	Gm9797	10:11329020-11329633	0.0693148	0.19823	1	1	no	0	0	1	1	no
XLOC_001933	SNORA17	10:11367802-11367932	0	0	1	1	no	0	0	1	1	no
XLOC_001934	AC153564.1	10:11660770-11660865	0	0	1	1	no	0	0	1	1	no
XLOC_001935	SNORA31	10:11679677-11679803	0	0	1	1	no	0	0	1	1	no
XLOC_001936	U1	10:12083207-12083371	0	0	1	1	no	0	0	1	1	no
XLOC_001937	SNORA73	10:12088420-12088630	0	0	1	1	no	0	0	1	1	no
XLOC_001938	Sf3b5	10:12728255-12728988	46.2688	36.379	0.03275	0.0581144	no	51.4841	36.3781	0.00245	0.00861544	yes
XLOC_001939	Plagl1	10:12810496-12851500	1.26125	1.76524	0.1033	0.157588	no	1.56532	2.98397	0.00035	0.00158721	yes
XLOC_001940	Fuca2	10:13219345-13238841	18.7754	24.0964	0.08315	0.130952	no	21.6672	24.5145	0.3791	0.519305	no
XLOC_001941	Adat2	10:13243647-13283182	2.65385	1.62233	0.1955	0.271693	no	3.28405	1.8157	0.07725	0.15055	no
XLOC_001942	Hivep2	10:13686184-13871182	42.8693	43.9378	0.81025	0.855011	no	38.6062	36.167	0.53615	0.663525	no
XLOC_001943	SNORA17	10:13953318-13953429	0	0	1	1	no	0	0	1	1	no
XLOC_001944	Gm10335	10:14122390-14264842	0.133742	0.569367	1	1	no	0.317809	0.40566	1	1	no
XLOC_001945	Gm16234	10:14374560-14425366	0.780245	0.298516	1	1	no	0.721008	0.803538	1	1	no
XLOC_001946	Nmbr	10:14478440-14490389	0.677431	0.401994	1	1	no	0.662067	1.07404	0.1179	0.211096	no
XLOC_001947	SNORA17	10:14704475-14704605	0	0	1	1	no	0	0	1	1	no
XLOC_001948	U6	10:16836609-16836706	0	0	1	1	no	0	0	1	1	no
XLOC_001949	Cited2	10:17443033-17445479	8.5156	7.79498	0.4686	0.558754	no	9.26671	12.2676	0.01425	0.0379679	yes
XLOC_001950	Txlnb	10:17512911-17565471	0.233384	1.64795	5e-05	0.000167608	yes	0.301844	1.90395	5e-05	0.000274198	yes
XLOC_001951	RP24-309I5.2.1	10:17512911-17565471	0	0	1	1	no	0	0	1	1	no
XLOC_001952	Gm17711	10:17731068-17743058	43.9629	16.1537	0.0337	0.0596094	no	52.9346	25.5241	0.09	0.170589	no
XLOC_001953	Reps1	10:17775666-17844961	22.0711	16.15	0.00745	0.0158032	yes	23.2238	16.2012	0.0043	0.0138437	yes
XLOC_001954	Gm10827	10:17954858-17957866	0.131145	0.0437019	1	1	no	0.158731	0.118256	1	1	no
XLOC_001955	Nhsl1	10:18110127-18253698	7.54963	7.07638	0.5614	0.64557	no	8.26049	8.56781	0.7231	0.817584	no
XLOC_001956	Perp	10:18564876-18576879	0.838823	1.20083	1	1	no	0.840492	0.993081	1	1	no
XLOC_001957	Olig3	10:19076365-19078412	0	0	1	1	no	0	0	1	1	no
XLOC_001958	Ifngr1	10:19311754-19330035	5.78101	17.4372	5e-05	0.000167608	yes	5.97013	14.6265	5e-05	0.000274198	yes
XLOC_001959	Il22ra2	10:19341803-19354487	0	0	1	1	no	0	0	1	1	no
XLOC_001960	9230106D20Rik	10:19364555-19380607	0	0	1	1	no	0	0	1	1	no
XLOC_001961	Il20ra	10:19432392-19479859	0	0.0168146	1	1	no	0	0.0141765	1	1	no
XLOC_001962	U6	10:19502659-19502766	0	0	1	1	no	0	0	1	1	no
XLOC_001963	Map3k5	10:19654277-19862559	1.67797	2.81645	0.0264	0.0482493	yes	1.9507	2.3794	0.37035	0.510331	no
XLOC_001964	Mtap7	10:19868276-20001393	18.0067	11.5609	5e-05	0.000167608	yes	18.0097	14.4214	0.0316	0.0732748	no
XLOC_001965	Bclaf1	10:20032274-20062307	21.0145	12.6304	5e-05	0.000167608	yes	24.0596	16.865	0.00065	0.00274109	yes
XLOC_001966	Fam54a	10:20067624-20081475	0.117632	0.18575	1	1	no	0.107857	0.153662	1	1	no
XLOC_001967	Gm17230	10:20117809-20444884	0	0	1	1	no	0	0.0126654	1	1	no
XLOC_001968	Ahi1	10:20672390-20800234	57.9446	28.732	5e-05	0.000167608	yes	50.8889	34.2752	0.0082	0.0238477	yes
XLOC_001969	Gm16786	10:20844735-20880790	0	0.0458824	1	1	no	0.0731603	0.013496	1	1	no
XLOC_001970	AC153556.1	10:20945695-20945776	0	0	1	1	no	0	0	1	1	no
XLOC_001971	Hbs1l	10:21015784-21088695	11.3523	11.3549	0.99765	0.998041	no	11.3413	11.5503	0.8619	0.912745	no
XLOC_001972	Aldh8a1	10:21097096-21116391	0.164546	0	1	1	no	0.0440458	0.0458212	1	1	no
XLOC_001973	1700021A07Rik	10:21145109-21145552	0	0	1	1	no	0	0	1	1	no
XLOC_001974	snoU13	10:21308182-21308282	0	0	1	1	no	0	0	1	1	no
XLOC_001975	1700020N01Rik	10:21312963-21341582	0	0	1	1	no	0	0	1	1	no
XLOC_001976	Gm5420	10:21410650-21413784	0	0.0158312	1	1	no	0	0	1	1	no
XLOC_001977	Sgk1	10:21601989-21719709	19.7519	23.1713	0.25365	0.337856	no	26.152	23.6854	0.5157	0.645531	no
XLOC_001978	H60b	10:21878391-22008655	0.0348082	0	1	1	no	0	0.0361796	1	1	no
XLOC_001979	Raet1c	10:21878391-22008655	0	0	1	1	no	0	0	1	1	no
XLOC_001980	Raet1d	10:22081699-22093945	0	0.0598636	1	1	no	0	0.0284613	1	1	no
XLOC_001981	Slc2a12	10:22364816-22451744	0.223925	0.712058	1	1	no	0.393164	0.773441	1	1	no
XLOC_001982	1110021L09Rik	10:23516791-23547774	5.83301	4.62202	0.0818	0.129161	no	7.50474	6.94641	0.53145	0.659592	no
XLOC_001983	Vnn3	10:23571267-23589649	0.0413753	0	1	1	no	0.184773	0.222416	1	1	no
XLOC_001984	Vnn1	10:23614493-23625149	0	0	1	1	no	0.0140372	0.0469993	1	1	no
XLOC_001985	Taar1	10:23640161-23641275	0	0	1	1	no	0	0	1	1	no
XLOC_001986	Taar2	10:23658377-23661389	0	0	1	1	no	0	0	1	1	no
XLOC_001987	Taar3	10:23669321-23670428	0	0	1	1	no	0	0	1	1	no
XLOC_001988	Taar4	10:23680299-23681343	0	0	1	1	no	0.0364414	0.055082	1	1	no
XLOC_001989	Taar5	10:23690466-23691588	0	0	1	1	no	0	0	1	1	no
XLOC_001990	Taar7b	10:23719744-23720821	0	0	1	1	no	0	0	1	1	no
XLOC_001991	Taar7c-ps	10:23733275-23734330	0	0	1	1	no	0	0	1	1	no
XLOC_001992	Gm15136	10:23741034-23741567	0	0	1	1	no	0	0	1	1	no
XLOC_001993	Taar7d	10:23747027-23748104	0	0	1	1	no	0	0	1	1	no
XLOC_001994	Taar7e	10:23757353-23758568	0	0	1	1	no	0	0	1	1	no
XLOC_001995	Gm6884	10:23765397-23766012	0	0	1	1	no	0	0	1	1	no
XLOC_001996	Taar7f	10:23769315-23770392	0	0	1	1	no	0	0	1	1	no
XLOC_001997	Taar8a	10:23796266-23797375	0	0	1	1	no	0	0	1	1	no
[truncated: 34,704 more rows]
