# Supplementary material for: RNG105/caprin1, an RNA granule protein for dendritic mRNA localization, is essential for long-term memory formation
Source: eLife. 2017 Nov 21;6:e29677. doi: 10.7554/eLife.29677 (PMC5697933; doi:10.7554/eLife.29677)
Supplement: Supplementary file 2. — (A) mRNAs eliminated from the candidates for dendritic mRNAs. (B) mRNAs eliminated from the candidates for somatic mRNAs [file elife-29677-supp2.xlsx]

## Sheet: Supplementary file 2A
Supplementary file 2A. mRNAs eliminated from the candidates for dendritic mRNAs, Related to Figure 8
Reference	Doyle 2008	Doyle 2008	Doyle 2008	Doyle 2008	Doyle 2008	Daneman 2010	Daneman 2010	Daneman 2010	Daneman 2010	Cahoy 2008	Cahoy 2008	Ensembl genome browser, Mouse Genome Informatics	Multiple mRNAs indistinguishable by differential expression analysis with Cufflinks
The number of mRNAs overlapping between the candidates for dendritic mRNAs and mRNAs expressed in the indicated types of cells	338	284	1040	494	1254	67	492	220	139	548	1168	55
Cell types	Cortical interneurons (CORT+)	Cortical interneurons (CCK+)	Cortical oligodendrocytes (Olig2+)	Cortical ologodendrocytes (Cmtm5+)	Cortical astrocytes	Pericytes	Endothelial cells	Developmentally upregulated CNS vascular	Blood brain barier	Forebrain oligodendrocytes	Forebrain astrocytes	Others (Not mRNA, Not found)
Gene name
Purb	✓	✓	✓	✓	✓	✓	✓	✓	✓	✓	✓
6030419C18Rik	✓	✓	✓	✓	✓	✓	✓	✓	✓	✓	✓
Vangl1	✓	✓	✓	✓	✓		✓			✓
Nkd1	✓	✓	✓	✓	✓		✓			✓
Rhoc	✓	✓	✓	✓	✓		✓				✓
Serpinb6a	✓	✓	✓	✓	✓		✓
Tbrg4	✓	✓	✓	✓	✓					✓
Fbxo36	✓	✓	✓	✓	✓					✓
Rnf130	✓	✓	✓	✓	✓					✓
Rnf7	✓	✓	✓	✓	✓					✓
Ddr1	✓	✓	✓	✓	✓					✓
Entpd5	✓	✓	✓	✓	✓					✓
Gpx7	✓	✓	✓	✓	✓						✓
Prdx4	✓	✓	✓	✓	✓						✓
Tpmt	✓	✓	✓	✓	✓						✓
E2f5	✓	✓	✓	✓	✓						✓
Gprc5b	✓	✓	✓	✓	✓						✓
Dnajc3	✓	✓	✓	✓	✓						✓
Irf3	✓	✓	✓	✓	✓						✓
Egln3	✓	✓	✓	✓	✓						✓
BC026585	✓	✓	✓	✓	✓
Rpl18	✓	✓	✓	✓	✓
Rpl37a	✓	✓	✓	✓	✓
Rpl27	✓	✓	✓	✓	✓
Anapc11	✓	✓	✓	✓	✓
Ndufa7	✓	✓	✓	✓	✓
Ppib	✓	✓	✓	✓	✓
Tex261	✓	✓	✓	✓	✓
Dnpep	✓	✓	✓	✓	✓
Pdgfra	✓	✓	✓	✓						✓
Mcm3	✓	✓	✓	✓							✓
Dmwd	✓	✓	✓	✓
Camk1	✓	✓	✓	✓
Wiz	✓	✓	✓	✓
Rfk	✓	✓	✓		✓		✓	✓
Jag1	✓	✓	✓		✓		✓
Ptn	✓	✓	✓		✓			✓	✓		✓
Cables1	✓	✓	✓		✓			✓			✓
Rps12	✓	✓	✓		✓					✓
Ccbl1	✓	✓	✓		✓						✓
Txn2	✓	✓	✓		✓						✓
Smo	✓	✓	✓		✓						✓
Ptdss2	✓	✓	✓		✓						✓
Cspg5	✓	✓	✓		✓						✓
2610017I09Rik	✓	✓	✓		✓						✓
AI854517	✓	✓	✓		✓						✓
Nrarp	✓	✓	✓		✓						✓
Scpep1	✓	✓	✓		✓						✓
Mmp14	✓	✓	✓		✓						✓
Shd	✓	✓	✓		✓
Dhx34	✓	✓	✓		✓
Mrpl52	✓	✓	✓		✓
2900010M23Rik	✓	✓	✓		✓
C030046I01Rik	✓	✓	✓		✓
Serf1	✓	✓	✓		✓
Tead3	✓	✓	✓		✓
1700009P17Rik	✓	✓	✓		✓
Tgm2	✓	✓	✓				✓	✓
Igbp1	✓	✓	✓				✓			✓
1810041L15Rik	✓	✓	✓							✓
Hr	✓	✓	✓							✓
Lrrtm3	✓	✓	✓
1110035M17Rik	✓	✓	✓
Ascl1	✓	✓	✓
Plod3	✓	✓		✓	✓					✓
Grn	✓	✓		✓	✓						✓
Pigs	✓	✓		✓	✓						✓
Egfr	✓	✓		✓	✓						✓
Iqsec2	✓	✓		✓	✓
Tceb2	✓	✓		✓	✓
Prkcz	✓	✓		✓						✓
Nelf	✓	✓		✓
Aqp11	✓	✓			✓		✓	✓	✓		✓
Aldh2	✓	✓			✓		✓	✓			✓
Capn2	✓	✓			✓		✓	✓			✓
Sc5d	✓	✓			✓			✓		✓	✓
Itpr2	✓	✓			✓					✓
Gng4	✓	✓			✓					✓
Dhrs3	✓	✓			✓						✓
Impa2	✓	✓			✓						✓
Add3	✓	✓			✓						✓
Adcyap1r1	✓	✓			✓						✓
Cyp4f13	✓	✓			✓						✓
Cntfr	✓	✓			✓						✓
Msx1	✓	✓			✓						✓
Col16a1	✓	✓			✓						✓
Camta2	✓	✓			✓								Camta2,Spag7
Mmp24	✓	✓			✓
Shmt2	✓	✓			✓
Trim8	✓	✓			✓
Ndufb8	✓	✓			✓								Gm20538,Ndufb8,Sec31b
Rnf31	✓	✓			✓								Irf9,Rnf31
Adrbk1	✓	✓					✓
Rin3	✓	✓					✓
Eng	✓	✓					✓						Ak1,Eng
Lasp1	✓	✓						✓			✓
Laptm5	✓	✓								✓
Cdv3	✓	✓								✓
Igfbp5	✓	✓									✓
Capn3	✓	✓									✓		Capn3,Ganc
Tef	✓	✓									✓
Pccb	✓	✓									✓
Rims4	✓	✓									✓
Boc	✓	✓									✓
Lars2	✓	✓
Spag4	✓	✓
1700029G01Rik	✓	✓
Rpl39	✓	✓
1700003E16Rik	✓	✓
Il16	✓	✓
Arhgap9	✓	✓
Mgat4b	✓	✓
Pitpnm2	✓	✓
Anapc5	✓	✓
6330512M04Rik	✓	✓											6330512M04Rik,Ctsd
Thra	✓	✓
Rpl15	✓	✓
Apbb1ip	✓	✓
Kcnh3	✓	✓
Maz	✓	✓
1500010J02Rik	✓	✓
Casp1	✓	✓
Scn1b	✓	✓
Epn1	✓	✓
Sla	✓	✓
Hbb-b1	✓	✓
5430416N02Rik	✓	✓
Rpl12	✓	✓
Apba1	✓	✓
Gpi1	✓	✓
Adarb1	✓	✓
Upk1b	✓	✓
Diras1	✓	✓
Pld1	✓		✓	✓	✓	✓				✓
1190002H23Rik	✓		✓	✓	✓		✓	✓	✓		✓
Lats2	✓		✓	✓	✓		✓	✓		✓			Lats2,Xpo4
Tmc7	✓		✓	✓	✓		✓		✓		✓
Ifnar2	✓		✓	✓	✓		✓			✓			Ifnar2,Il10rb,RP23-190G10.4.1
Ctdsp1	✓		✓	✓	✓		✓				✓
Zfp36	✓		✓	✓	✓		✓				✓
Clic4	✓		✓	✓	✓			✓		✓
Gstm1	✓		✓	✓	✓			✓			✓
Il18	✓		✓	✓	✓			✓			✓
Scd1	✓		✓	✓	✓					✓	✓
Bmp2k	✓		✓	✓	✓					✓	✓
Aldh9a1	✓		✓	✓	✓					✓
Scarb2	✓		✓	✓	✓					✓
Gltp	✓		✓	✓	✓					✓
Dnm2	✓		✓	✓	✓					✓
Sirt2	✓		✓	✓	✓					✓
Rhobtb3	✓		✓	✓	✓					✓
Rnf13	✓		✓	✓	✓					✓
Csf1	✓		✓	✓	✓					✓
Cyp51	✓		✓	✓	✓					✓
Manba	✓		✓	✓	✓						✓
Gstk1	✓		✓	✓	✓						✓
Selenbp1	✓		✓	✓	✓						✓
Tcn2	✓		✓	✓	✓						✓
Bcan	✓		✓	✓	✓						✓
Hsd17b4	✓		✓	✓	✓						✓
Aco1	✓		✓	✓	✓						✓
AI464131	✓		✓	✓	✓						✓
Phgdh	✓		✓	✓	✓						✓
Cyp2j9	✓		✓	✓	✓						✓
Cpt2	✓		✓	✓	✓						✓
Slc13a5	✓		✓	✓	✓						✓
Dlg5	✓		✓	✓	✓						✓
Pkn1	✓		✓	✓	✓
Snx8	✓		✓	✓	✓
Lgals8	✓		✓	✓	✓
Cspg4	✓		✓	✓		✓
Hip1	✓		✓	✓			✓		✓
Slc9a3r2	✓		✓	✓			✓			✓
Tagln2	✓		✓	✓			✓
Enpp2	✓		✓	✓					✓	✓
Enpp6	✓		✓	✓						✓
Tnfaip6	✓		✓	✓						✓
Bfsp2	✓		✓	✓						✓
Klhl4	✓		✓	✓						✓
Prkcq	✓		✓	✓						✓
Unc5b	✓		✓	✓						✓
Mag	✓		✓	✓						✓
Plxnb3	✓		✓	✓						✓
Fa2h	✓		✓	✓						✓
Adamts4	✓		✓	✓						✓
Trf	✓		✓	✓						✓			Gm20425,Srprb,Trf
Emid1	✓		✓	✓							✓
Lcp1	✓		✓	✓
Mcm6	✓		✓	✓
Mafb	✓		✓	✓
Ltbp3	✓		✓		✓	✓					✓
Atp1a2	✓		✓		✓	✓					✓
Cyr61	✓		✓		✓		✓	✓	✓		✓
Vcam1	✓		✓		✓		✓	✓			✓
Fgfr3	✓		✓		✓			✓			✓
Nek7	✓		✓		✓			✓			✓
H2-K1	✓		✓		✓					✓
Pgd	✓		✓		✓					✓
Scrn2	✓		✓		✓						✓
Loxl3	✓		✓		✓						✓
Gpc5	✓		✓		✓						✓
Efemp2	✓		✓		✓						✓
Cebpa	✓		✓		✓						✓
0610040J01Rik	✓		✓		✓						✓
Paics	✓		✓		✓						✓
Atf5	✓		✓		✓						✓
Rin2	✓		✓		✓						✓
Cry1	✓		✓		✓						✓
Zfp467	✓		✓		✓						✓
E130114P18Rik	✓		✓		✓						✓
Plcb3	✓		✓		✓						✓
Ide	✓		✓		✓						✓
F2r	✓		✓		✓						✓
Nr2e1	✓		✓		✓						✓
Sall3	✓		✓		✓						✓
Cml5	✓		✓		✓						✓		Cml5,Gm11128
G6pdx	✓		✓		✓
1300014I06Rik	✓		✓				✓			✓
Amotl2	✓		✓				✓			✓
Mtss1	✓		✓				✓
Steap2	✓		✓							✓
D19Wsu162e	✓		✓								✓
Dock11	✓		✓								✓
Kcnip1	✓		✓								✓
Zhx2	✓		✓
Npas1	✓		✓
Grik1	✓		✓
Pmf1	✓		✓
C330006K01Rik	✓		✓
Sox4	✓		✓
Sema4g	✓		✓
Itga9	✓		✓
Daam2	✓			✓	✓	✓					✓
Slc2a1	✓			✓	✓		✓		✓
Nfkbia	✓			✓	✓		✓				✓
Lrp4	✓			✓	✓						✓
Mpst	✓			✓	✓						✓
Cdk5rap2	✓			✓	✓						✓
Zfp536	✓			✓						✓
Ddit3	✓			✓							✓
Lgals1	✓				✓	✓					✓
Pdgfrb	✓				✓	✓					✓
Prelp	✓				✓	✓					✓
Itga6	✓				✓		✓	✓	✓		✓
Serpinb9	✓				✓		✓	✓			✓
Gbp2	✓				✓		✓	✓			✓
Vegfc	✓				✓		✓				✓
Pltp	✓				✓		✓
Pld2	✓				✓			✓			✓
Cyp4v3	✓				✓			✓			✓		Cyp4v3,Klkb1
Prodh	✓				✓						✓
Agt	✓				✓						✓
Slc26a6	✓				✓						✓
Ephx2	✓				✓						✓
Hsd11b1	✓				✓						✓
1700017B05Rik	✓				✓						✓
Pafah2	✓				✓						✓
Fbln1	✓				✓						✓
Serpinf1	✓				✓						✓
Ptgs1	✓				✓						✓
Nudt12	✓				✓						✓
Clu	✓				✓						✓
Chrdl1	✓				✓						✓
Scg3	✓				✓						✓
Fzd2	✓				✓						✓
Vegfa	✓				✓						✓
Lfng	✓				✓						✓
Pygm	✓				✓						✓
Slc4a4	✓				✓						✓
Slc7a2	✓				✓						✓
Caskin1	✓				✓						✓
Slc41a1	✓				✓						✓
Plcd4	✓				✓						✓
Ctsd	✓				✓						✓		6330512M04Rik,Ctsd
Asl	✓				✓
Crybb1	✓				✓
Txnrd3	✓				✓
Foxo3	✓				✓
Ucp3	✓				✓
Abcc9	✓					✓
Pcolce	✓					✓							Fbxo24,Pcolce
Abcb1a	✓						✓	✓	✓
Tbc1d4	✓						✓	✓	✓
Cfh	✓						✓	✓
Foxq1	✓						✓		✓
Def6	✓						✓		✓
Tnk2	✓						✓
Gstm2	✓						✓
Ptrf	✓						✓
Ppp4r1	✓						✓
Nes	✓						✓
Stk10	✓									✓
Mpeg1	✓									✓
Man2b1	✓									✓
Lss	✓									✓
8430427H17Rik	✓									✓
Acta2	✓										✓
Camk2g	✓										✓
9030625A04Rik	✓										✓
Txndc5	✓										✓
Mid1	✓										✓
Neo1	✓										✓
Cox6a2	✓
BC013712	✓
Gfpt2	✓
Trem2	✓
Emr1	✓
Ppfia4	✓
Arrdc1	✓
Plcb2	✓
Icosl	✓
Zfp523	✓
Rpp25	✓
Asb2	✓
Adcy5	✓
Gpr108	✓
Socs7	✓
Mocs1	✓
Satb1	✓
Rexo1	✓
Aco2	✓
Abhd12	✓
Igf1	✓
Fstl5	✓
Jup	✓
Maf	✓
Kif21b	✓
Npy	✓
Pnoc	✓
Gmfg	✓
Lgi2	✓
Myo7a	✓
Rph3a	✓
Dlx1	✓
Adarb2	✓
Nup188	✓												Lrrc8a,Nup188,Phyhd1
Tnfrsf19		✓	✓	✓	✓		✓		✓		✓
Vamp3		✓	✓	✓	✓		✓			✓
Snx6		✓	✓	✓	✓		✓			✓
Bcl10		✓	✓	✓	✓		✓				✓
Hist2h2aa1		✓	✓	✓	✓					✓			Hist2h2aa1,Hist2h3c1.1
Rps6		✓	✓	✓	✓					✓
Cryab		✓	✓	✓	✓					✓
Mvk		✓	✓	✓	✓					✓
Dusp15		✓	✓	✓	✓					✓
Uxt		✓	✓	✓	✓					✓			Elk1,Uxt
Agtrap		✓	✓	✓	✓						✓
Ctdsp2		✓	✓	✓	✓						✓
Rfxank		✓	✓	✓	✓						✓
Sec61b		✓	✓	✓	✓
Rps10		✓	✓	✓	✓
Ebpl		✓	✓	✓	✓
Sgk3		✓	✓	✓	✓
Pgls		✓	✓	✓	✓								Fam129c,Pgls
Srprb		✓	✓	✓	✓								Gm20425,Srprb,Trf
Aldh3b1		✓	✓	✓						✓
Rps15		✓	✓	✓
Bcl7c		✓	✓	✓
Rps26		✓	✓	✓
Hspg2		✓	✓	✓
Cflar		✓	✓		✓		✓	✓			✓
B2m		✓	✓		✓		✓	✓			✓
Gpx1		✓	✓		✓		✓			✓
Elk3		✓	✓		✓		✓				✓
Eif4ebp1		✓	✓		✓		✓				✓
Sparc		✓	✓		✓		✓				✓
Zfp69		✓	✓		✓		✓
Trib1		✓	✓		✓		✓
4930402H24Rik		✓	✓		✓					✓	✓
1810027O10Rik		✓	✓		✓					✓
Gstt1		✓	✓		✓						✓
Gna13		✓	✓		✓						✓
A930005H10Rik		✓	✓		✓						✓
Tnfaip2		✓	✓		✓						✓
Nek6		✓	✓		✓						✓
Apln		✓	✓		✓						✓
Mrpl13		✓	✓		✓						✓
Ube2l3		✓	✓		✓						✓
Cpne2		✓	✓		✓						✓
A330048O09Rik		✓	✓		✓						✓
Ptpn6		✓	✓		✓
Atp5e		✓	✓		✓
Commd6		✓	✓		✓
2210411K11Rik		✓	✓		✓
1810043H04Rik		✓	✓		✓
4833439L19Rik		✓	✓		✓
Tomm7		✓	✓		✓
Rpl24		✓	✓		✓
Mrps21		✓	✓		✓
Atp5j2		✓	✓		✓
Rpl7		✓	✓		✓
Hebp2		✓	✓		✓
Rpl35		✓	✓		✓
Vezf1		✓	✓		✓
Cox5b		✓	✓		✓
Ndufb7		✓	✓		✓
Rims3		✓	✓		✓
Spag7		✓	✓		✓								Camta2,Spag7
Ntn1		✓	✓			✓
Gnb4		✓	✓				✓			✓
Tgfb1i1		✓	✓				✓
Plekha2		✓	✓					✓		✓
Sema3d		✓	✓							✓
Atp6v1g1		✓	✓							✓
Pawr		✓	✓							✓
Sytl4		✓	✓
Fbxo17		✓	✓
Rps21		✓	✓
Cib2		✓	✓
Ttc7		✓	✓
2700094K13Rik		✓	✓
Rps24		✓	✓
BC029214		✓		✓	✓
Aspscr1		✓		✓	✓
Bri3		✓		✓	✓
Zyx		✓		✓						✓
Rpl37		✓		✓
Rps18		✓		✓
Efhd2		✓			✓	✓					✓
Rps27		✓			✓		✓			✓
Usf2		✓			✓		✓			✓
Crip2		✓			✓		✓				✓
Rpl14		✓			✓					✓
Cbs		✓			✓						✓
Dgcr6		✓			✓						✓
Mt3		✓			✓						✓
BC046404		✓			✓						✓
D10Jhu81e		✓			✓						✓
Hrh1		✓			✓						✓
Ppp2r4		✓			✓
Cox6a1		✓			✓
Mafg		✓			✓								Mafg,Sirt7
Manbal		✓			✓
2810422J05Rik		✓			✓								2810422J05Rik,Uba52
Kcnn1		✓			✓
Ndufa5		✓			✓
Rab5c		✓			✓
Uba52		✓			✓
Pfdn5		✓			✓								Myg1,Pfdn5
Palm		✓					✓	✓	✓
Pkig		✓					✓	✓	✓
H2-T23		✓					✓	✓
Bsg		✓					✓		✓
Rgs16		✓					✓			✓
Bok		✓					✓
Cdkn1a		✓					✓
Stat6		✓					✓
Ptp4a3		✓					✓
Acacb		✓					✓
Rps3		✓								✓
Rasgef1b		✓								✓
Nf2		✓								✓
Scrn1		✓								✓
Ppp1r1a		✓									✓
Ids		✓									✓
Abi3		✓
Emx1		✓
Lst1		✓
4933439F18Rik		✓
Rtn2		✓
Rpl29		✓
Rgs6		✓
Arhgdig		✓											Arhgdig,Pdia2
Ncf2		✓
Map3k10		✓
Blnk		✓
Btbd6		✓
Dok5		✓
Ppp1r9b		✓
Arf3		✓
Aes		✓
Gng13		✓
Myl6b		✓
Zfp358		✓
Calr4		✓
Aip		✓
H2-DMb1		✓
Kcna6		✓
Fchsd1		✓
Adora1		✓
Sag		✓
Mtap2		✓
Alox5ap		✓
Cpne4		✓
Fxyd7		✓											Fxyd5,Fxyd7
Nde1			✓	✓	✓	✓					✓
Ifi30			✓	✓	✓	✓
Mtus1			✓	✓	✓		✓	✓	✓	✓
Caskin2			✓	✓	✓		✓	✓		✓
Rapgef3			✓	✓	✓		✓	✓			✓
St6gal1			✓	✓	✓		✓	✓			✓
Mpzl1			✓	✓	✓		✓		✓	✓
Atox1			✓	✓	✓		✓		✓
Tjp2			✓	✓	✓		✓			✓	✓
Ostf1			✓	✓	✓		✓			✓
S100a13			✓	✓	✓		✓			✓
Sh3glb1			✓	✓	✓		✓			✓
Pxn			✓	✓	✓		✓			✓
Rgs3			✓	✓	✓		✓			✓
Vamp5			✓	✓	✓		✓				✓
Rab7l1			✓	✓	✓		✓				✓
Pttg1ip			✓	✓	✓		✓				✓
Gng5			✓	✓	✓		✓				✓
Rhoj			✓	✓	✓		✓				✓
Cd151			✓	✓	✓		✓				✓
Bag3			✓	✓	✓		✓				✓
Gnai2			✓	✓	✓		✓				✓
Rsu1			✓	✓	✓		✓				✓
Triobp			✓	✓	✓		✓				✓
BC013529			✓	✓	✓		✓				✓		6530403G13Rik,BC013529
Snx9			✓	✓	✓		✓
Spry1			✓	✓	✓		✓
Hist1h1c			✓	✓	✓			✓	✓	✓
Cml1			✓	✓	✓			✓	✓		✓
Fbxo7			✓	✓	✓			✓		✓
Hist1h2bc			✓	✓	✓			✓		✓
Tm7sf3			✓	✓	✓			✓		✓
Rdx			✓	✓	✓			✓		✓
Mt1			✓	✓	✓			✓			✓
S100a1			✓	✓	✓			✓			✓
Serpinb1a			✓	✓	✓			✓			✓
Pacsin3			✓	✓	✓			✓			✓
Polg2			✓	✓	✓			✓
Rhpn2			✓	✓	✓			✓
Gab1			✓	✓	✓				✓	✓
Gstm5			✓	✓	✓				✓		✓
Smox			✓	✓	✓				✓		✓
Glul			✓	✓	✓				✓		✓
Cyp4f16			✓	✓	✓					✓	✓
Abhd4			✓	✓	✓					✓	✓
S100a16			✓	✓	✓					✓	✓
Psat1			✓	✓	✓					✓	✓
S100a6			✓	✓	✓					✓	✓
Cyp20a1			✓	✓	✓					✓	✓
Npc1			✓	✓	✓					✓	✓
Kcnj10			✓	✓	✓					✓	✓
Gng12			✓	✓	✓					✓	✓
Lamp2			✓	✓	✓					✓	✓
2810410L24Rik			✓	✓	✓					✓
Col9a3			✓	✓	✓					✓
Plcg2			✓	✓	✓					✓
Ppfibp2			✓	✓	✓					✓
Slc4a2			✓	✓	✓					✓
Gamt			✓	✓	✓					✓
Ralgds			✓	✓	✓					✓
Pak4			✓	✓	✓					✓
2810468N07Rik			✓	✓	✓					✓
Pcbp4			✓	✓	✓					✓
Sspn			✓	✓	✓					✓
1810058I24Rik			✓	✓	✓					✓
Ppard			✓	✓	✓					✓
Plekhf1			✓	✓	✓					✓
Npc2			✓	✓	✓					✓
Carhsp1			✓	✓	✓					✓
Rps27l			✓	✓	✓					✓
1810020D17Rik			✓	✓	✓					✓
Scamp2			✓	✓	✓					✓
Cyp2j6			✓	✓	✓					✓
Sri			✓	✓	✓					✓
Edem1			✓	✓	✓					✓
Ilk			✓	✓	✓					✓
Golga7			✓	✓	✓					✓
Slc25a1			✓	✓	✓					✓
Cd9			✓	✓	✓					✓
Gng11			✓	✓	✓					✓
1190007F08Rik			✓	✓	✓					✓
Lrrc1			✓	✓	✓					✓
Fmnl2			✓	✓	✓					✓
H3f3a			✓	✓	✓					✓
Ptpla			✓	✓	✓					✓
Plod1			✓	✓	✓					✓
Bet1			✓	✓	✓					✓
S100b			✓	✓	✓					✓
1810037I17Rik			✓	✓	✓					✓
1110007C09Rik			✓	✓	✓					✓
Atp5g2			✓	✓	✓					✓
Rnpepl1			✓	✓	✓					✓
Padi2			✓	✓	✓					✓
Gna12			✓	✓	✓					✓
Abhd5			✓	✓	✓					✓
Sox8			✓	✓	✓					✓
Cd81			✓	✓	✓					✓
Pxmp3			✓	✓	✓					✓
Acy1			✓	✓	✓					✓
Olig1			✓	✓	✓					✓
Nek3			✓	✓	✓					✓
5031439G07Rik			✓	✓	✓					✓
Hadha			✓	✓	✓					✓
Ephb1			✓	✓	✓					✓
Elovl1			✓	✓	✓					✓
4732418C07Rik			✓	✓	✓					✓
Bpgm			✓	✓	✓					✓
Plekhb1			✓	✓	✓					✓
Rhoa			✓	✓	✓					✓
Lbh			✓	✓	✓					✓
Map4k4			✓	✓	✓					✓
Lamp1			✓	✓	✓					✓
Gpr37			✓	✓	✓					✓
Efs			✓	✓	✓					✓
Rhog			✓	✓	✓					✓
Cdc42ep1			✓	✓	✓					✓
Plekhh1			✓	✓	✓					✓
Fut10			✓	✓	✓					✓
Lass2			✓	✓	✓					✓
Ilvbl			✓	✓	✓					✓
Litaf			✓	✓	✓					✓
Mta3			✓	✓	✓					✓
Efhd1			✓	✓	✓					✓
Wasf2			✓	✓	✓					✓
Olig2			✓	✓	✓					✓
Cyp27a1			✓	✓	✓					✓
Nkx2-2			✓	✓	✓					✓
Syngr2			✓	✓	✓					✓			Afmid,RP23-268N22.1.1,Syngr2
Tesk2			✓	✓	✓					✓			Ccdc163,Tesk2
Nudt8			✓	✓	✓					✓			Doc2g,Nudt8
Vkorc1			✓	✓	✓					✓			Prss53,Vkorc1
Nudt7			✓	✓	✓						✓
G0s2			✓	✓	✓						✓
Cdkn2c			✓	✓	✓						✓
Tmpo			✓	✓	✓						✓
Klf15			✓	✓	✓						✓
Ddah2			✓	✓	✓						✓
Mcm4			✓	✓	✓						✓
Cib1			✓	✓	✓						✓
Aga			✓	✓	✓						✓
Dcxr			✓	✓	✓						✓
Bloc1s1			✓	✓	✓						✓		Bloc1s1,Rdh5
S100a4			✓	✓	✓						✓
Dbi			✓	✓	✓						✓
Scp2			✓	✓	✓						✓
Bckdha			✓	✓	✓						✓
Lrp10			✓	✓	✓						✓
Prkcdbp			✓	✓	✓						✓
Decr1			✓	✓	✓						✓
Fdxr			✓	✓	✓						✓
Trp53bp2			✓	✓	✓						✓
Npepl1			✓	✓	✓						✓
Csrp1			✓	✓	✓						✓
Etfb			✓	✓	✓						✓
Rgma			✓	✓	✓						✓
Hibadh			✓	✓	✓						✓
Zfyve21			✓	✓	✓						✓
Sall1			✓	✓	✓						✓
Atp6v0e			✓	✓	✓						✓
Asrgl1			✓	✓	✓						✓
Nat2			✓	✓	✓						✓
Adam17			✓	✓	✓						✓
Dazap2			✓	✓	✓						✓
Rab9			✓	✓	✓						✓
2310022B05Rik			✓	✓	✓						✓
Glo1			✓	✓	✓						✓
Gpm6b			✓	✓	✓						✓
Psph			✓	✓	✓						✓
Fgf1			✓	✓	✓						✓
Prdx1			✓	✓	✓						✓
Fabp5			✓	✓	✓						✓
Pxmp2			✓	✓	✓						✓
Lcat			✓	✓	✓						✓
Car2			✓	✓	✓						✓
Cnn3			✓	✓	✓						✓
Ryk			✓	✓	✓						✓
Pgcp			✓	✓	✓						✓
Pmp22			✓	✓	✓						✓
Slc39a1			✓	✓	✓						✓
Lap3			✓	✓	✓						✓
Itih3			✓	✓	✓						✓
Cat			✓	✓	✓						✓
2310008H04Rik			✓	✓	✓						✓
Slc12a9			✓	✓	✓						✓
Rbbp9			✓	✓	✓						✓
Dock1			✓	✓	✓						✓
Ggh			✓	✓	✓						✓
Gcat			✓	✓	✓						✓
Limd1			✓	✓	✓						✓
Pon2			✓	✓	✓						✓
0610031J06Rik			✓	✓	✓						✓
Magi1			✓	✓	✓						✓
Fnbp1			✓	✓	✓						✓
Scrg1			✓	✓	✓						✓
Btd			✓	✓	✓						✓
Sema6d			✓	✓	✓						✓
Mdk			✓	✓	✓						✓
Naga			✓	✓	✓						✓
Rasgrp2			✓	✓	✓
Nthl1			✓	✓	✓
Prim1			✓	✓	✓
Noxo1			✓	✓	✓
Rpl36			✓	✓	✓
Hist1h4h			✓	✓	✓
Rps5			✓	✓	✓
D4Ertd22e			✓	✓	✓
Rnf5			✓	✓	✓
Rela			✓	✓	✓
Wbp1			✓	✓	✓
BC034090			✓	✓	✓
1500032L24Rik			✓	✓	✓								1500032L24Rik,Fam109b
Smoc1			✓	✓	✓
Nrtn			✓	✓	✓
Apba3			✓	✓	✓
Nudt13			✓	✓	✓
Mmp15			✓	✓	✓
Cdo1			✓	✓	✓
Ech1			✓	✓	✓
Stra13			✓	✓	✓
Ptgds			✓	✓	✓
Mad2l2			✓	✓	✓
Mpdu1			✓	✓	✓
Pi4k2b			✓	✓	✓
H2-Ke6			✓	✓	✓								H2-Ke6,Slc39a7
Eef1d			✓	✓	✓
Scd2			✓	✓	✓
Sept15			✓	✓	✓
2310015A10Rik			✓	✓	✓
Nubp2			✓	✓	✓
Cyhr1			✓	✓	✓
Cdh20			✓	✓	✓
Nr1h2			✓	✓	✓
Exosc5			✓	✓	✓
Sepn1			✓	✓	✓
Adh5			✓	✓	✓
Gabarap			✓	✓	✓
Pold4			✓	✓	✓
Tnfsf13			✓	✓	✓								BC096441,Tnfsf13
Mthfs			✓	✓	✓								Bcl2a1b,Mthfs
Slc12a2			✓	✓		✓				✓
Ppp1r14a			✓	✓		✓				✓
Dock10			✓	✓		✓				✓
Ddc			✓	✓			✓	✓	✓	✓
Lims2			✓	✓			✓	✓		✓
Cobll1			✓	✓			✓		✓	✓
Spata6			✓	✓			✓			✓
4931406P16Rik			✓	✓			✓			✓
Sypl			✓	✓			✓			✓
Svil			✓	✓			✓
Ndrg1			✓	✓				✓	✓	✓
Mal			✓	✓				✓	✓	✓
Grb14			✓	✓				✓	✓	✓
Mbp			✓	✓				✓		✓
Pde8a			✓	✓					✓	✓
Phc1			✓	✓					✓	✓
Tgfa			✓	✓					✓	✓
Apod			✓	✓					✓	✓
Tnni1			✓	✓						✓
Mmp2			✓	✓						✓
St18			✓	✓						✓
Pla2g4a			✓	✓						✓
Tcirg1			✓	✓						✓
Ppap2c			✓	✓						✓
Bmf			✓	✓						✓
Dusp16			✓	✓						✓
Evi2a			✓	✓						✓			Evi2a,Evi2b
Pdlim2			✓	✓						✓
Gal3st1			✓	✓						✓
Hdac5			✓	✓						✓
Mog			✓	✓						✓
Gjb1			✓	✓						✓
Cldn11			✓	✓						✓
Map3k11			✓	✓						✓
Cdc42ep2			✓	✓						✓
Ttyh2			✓	✓						✓
Abl1			✓	✓						✓
Qdpr			✓	✓						✓
Mcam			✓	✓						✓
Erbb2ip			✓	✓						✓
Ss18			✓	✓						✓
Gfra1			✓	✓						✓
Lad1			✓	✓						✓
Hapln2			✓	✓						✓
Gatm			✓	✓						✓
Prox1			✓	✓						✓
Arhgef10			✓	✓						✓
Kif13a			✓	✓						✓
Sox10			✓	✓						✓
Erbb3			✓	✓						✓
Aspa			✓	✓						✓
Galnt6			✓	✓						✓
Bmp4			✓	✓						✓
Mobp			✓	✓						✓
Bcas1			✓	✓						✓
Gsn			✓	✓						✓
Qpct			✓	✓						✓
Spg20			✓	✓						✓			A730037C10Rik,Spg20
Sept4			✓	✓						✓			Gm11492,Sept4
Dclre1b			✓	✓
Cradd			✓	✓
Fancc			✓	✓
Rassf2			✓	✓
Rpl19			✓	✓
Lgmn			✓	✓
Sephs1			✓	✓
Limk2			✓	✓
Mapkapk2			✓	✓
Atp1b3			✓	✓
Scyl1			✓	✓
Kcnk13			✓	✓
Sox3			✓	✓
Epb4.1l2			✓		✓	✓				✓
E130203B14Rik			✓		✓	✓					✓
Plxnb2			✓		✓	✓					✓
Eps8			✓		✓	✓					✓
Bmpr1a			✓		✓	✓					✓
Ednra			✓		✓	✓					✓
Plxnb1			✓		✓	✓					✓
Prom1			✓		✓		✓	✓	✓	✓
Cxcl12			✓		✓		✓	✓	✓	✓
Abcc4			✓		✓		✓	✓	✓		✓
Klhl5			✓		✓		✓	✓		✓	✓
Plscr1			✓		✓		✓	✓			✓
Trp53inp1			✓		✓		✓	✓			✓
Nfatc1			✓		✓		✓	✓			✓
Cav2			✓		✓		✓	✓			✓
Jam2			✓		✓		✓	✓			✓
Copz2			✓		✓		✓	✓			✓
Tor3a			✓		✓		✓	✓			✓
Timp3			✓		✓		✓	✓			✓
Cdc14a			✓		✓		✓	✓			✓
Emp2			✓		✓		✓	✓			✓
Crip1			✓		✓		✓	✓			✓
Ifit3			✓		✓		✓	✓
Mcl1			✓		✓		✓	✓
Zfp423			✓		✓		✓		✓		✓
Slc25a20			✓		✓		✓		✓		✓
Maoa			✓		✓		✓		✓		✓
Slc31a1			✓		✓		✓		✓		✓
Elf1			✓		✓		✓			✓
Cdyl			✓		✓		✓			✓
Lhfpl2			✓		✓		✓			✓
Rock1			✓		✓		✓			✓
Fkbp9			✓		✓		✓			✓
Mtap			✓		✓		✓			✓
Rhbdf1			✓		✓		✓				✓
Nqo2			✓		✓		✓				✓
Nmi			✓		✓		✓				✓
Rab13			✓		✓		✓				✓
Crtap			✓		✓		✓				✓
Pnp			✓		✓		✓				✓
Cpne3			✓		✓		✓				✓
Vim			✓		✓		✓				✓
Tcf3			✓		✓		✓				✓
Pgm1			✓		✓		✓				✓
Smpdl3a			✓		✓		✓				✓
Blvrb			✓		✓		✓				✓
Tmod3			✓		✓		✓				✓
Cdc42ep4			✓		✓		✓				✓
Fdx1			✓		✓		✓				✓
Eif4ebp2			✓		✓		✓				✓
Cpt1a			✓		✓		✓				✓
Kctd12b			✓		✓		✓				✓
Serpinh1			✓		✓		✓				✓
Notch1			✓		✓		✓				✓
Pros1			✓		✓		✓				✓
Ccnd3			✓		✓		✓				✓
Acadl			✓		✓		✓				✓
Ghr			✓		✓		✓				✓
Trib2			✓		✓		✓				✓
Ppp2r5a			✓		✓		✓				✓
Clic1			✓		✓		✓				✓
Epas1			✓		✓		✓				✓
Zfp36l1			✓		✓		✓				✓
Tiparp			✓		✓		✓				✓
Tjp1			✓		✓		✓				✓
Myo10			✓		✓		✓				✓
Arhgef12			✓		✓		✓				✓
Fbxo30			✓		✓		✓				✓
Tram1			✓		✓		✓				✓
Nxn			✓		✓		✓				✓
Itpkb			✓		✓		✓				✓
Gulp1			✓		✓		✓				✓
Rrbp1			✓		✓		✓				✓
Casp6			✓		✓		✓				✓
Dab2			✓		✓		✓				✓
Sox13			✓		✓		✓
Rras			✓		✓		✓
Hfe			✓		✓		✓
Rest			✓		✓		✓
Casp7			✓		✓		✓
Bnip2			✓		✓		✓
Tpm4			✓		✓		✓
Mbd2			✓		✓		✓
Pdcl3			✓		✓		✓
Dap			✓		✓		✓
Nfkb1			✓		✓		✓
Trim25			✓		✓		✓
Csrp2			✓		✓		✓
Ankrd6			✓		✓			✓	✓		✓
Mospd2			✓		✓			✓		✓
Mgst1			✓		✓			✓			✓
Mt2			✓		✓			✓			✓
Cbr3			✓		✓			✓			✓
Aldh6a1			✓		✓			✓			✓
Adk			✓		✓			✓			✓
Ampd3			✓		✓			✓			✓
Socs4			✓		✓			✓			✓
Lmcd1			✓		✓			✓			✓
Gpr56			✓		✓			✓			✓
Stat3			✓		✓			✓			✓
Acsl3			✓		✓				✓	✓	✓		Acsl3,Utp14b
Mxi1			✓		✓				✓		✓
Serpine2			✓		✓				✓		✓
Ddah1			✓		✓				✓		✓
Slc38a3			✓		✓				✓		✓
Pdgfrl			✓		✓					✓	✓
Snx5			✓		✓					✓	✓
Zfp191			✓		✓					✓	✓
Rab21			✓		✓					✓	✓
Qk			✓		✓					✓	✓
Crlf3			✓		✓					✓	✓
Gpld1			✓		✓					✓	✓
Slc35d1			✓		✓					✓	✓
Rab32			✓		✓					✓
Dnase2a			✓		✓					✓
4632419I22Rik			✓		✓					✓
Ninj1			✓		✓					✓
Idh1			✓		✓					✓
1110002B05Rik			✓		✓					✓
Ddx21			✓		✓					✓
Hist1h2be			✓		✓					✓
Idi1			✓		✓					✓
Tbc1d20			✓		✓					✓
Cdk2ap1			✓		✓					✓
Pcyt1a			✓		✓					✓
Atp6v0a2			✓		✓					✓
Slc35a4			✓		✓					✓
Arl2bp			✓		✓					✓
Fnta			✓		✓					✓
Capza1			✓		✓					✓
2400001E08Rik			✓		✓					✓
Ezh2			✓		✓					✓
Pak2			✓		✓					✓
Csad			✓		✓					✓
Gmfb			✓		✓					✓
Slc25a15			✓		✓					✓
Cyb5			✓		✓					✓
Pmvk			✓		✓					✓
Fbxo8			✓		✓					✓
Hsd17b12			✓		✓					✓
Snap23			✓		✓					✓
Sox6			✓		✓					✓
Ctsl			✓		✓					✓
Nedd1			✓		✓					✓
Slc29a3			✓		✓					✓
Tcf7l2			✓		✓					✓
Sdsl			✓		✓						✓
Smpd2			✓		✓						✓
Ltbr			✓		✓						✓
Hes5			✓		✓						✓
Cpxm1			✓		✓						✓
Rpa2			✓		✓						✓
Mro			✓		✓						✓
Prdm5			✓		✓						✓
2010002N04Rik			✓		✓						✓
Trim21			✓		✓						✓
Swap70			✓		✓						✓
Entpd1			✓		✓						✓
6030446N20Rik			✓		✓						✓
Vamp8			✓		✓						✓
Cryz			✓		✓						✓
Hmgb2			✓		✓						✓
Tnfaip8			✓		✓						✓
Cbfb			✓		✓						✓
Btg1			✓		✓						✓
Pex11a			✓		✓						✓
Chi3l1			✓		✓						✓
1110001J03Rik			✓		✓						✓
Nek8			✓		✓						✓
Kctd5			✓		✓						✓
Hrsp12			✓		✓						✓
Ctso			✓		✓						✓
Slc9a3r1			✓		✓						✓
2810459M11Rik			✓		✓						✓
Hadhb			✓		✓						✓
Bmp7			✓		✓						✓
Zfp105			✓		✓						✓
Pank1			✓		✓						✓
Cideb			✓		✓						✓
Sqrdl			✓		✓						✓
Tlr3			✓		✓						✓
Mmd2			✓		✓						✓
Gbe1			✓		✓						✓
Prdx6			✓		✓						✓
Sat1			✓		✓						✓
Pts			✓		✓						✓
Abca1			✓		✓						✓
Prrx1			✓		✓						✓
Mib1			✓		✓						✓
Chsy1			✓		✓						✓
Rfx4			✓		✓						✓
Ltbp1			✓		✓						✓
Hmg20b			✓		✓						✓
Zfp219			✓		✓						✓
Repin1			✓		✓						✓
Axl			✓		✓						✓
Dbt			✓		✓						✓
Fads1			✓		✓						✓
Tipin			✓		✓						✓
Rorb			✓		✓						✓
Idh2			✓		✓						✓
1110054M08Rik			✓		✓						✓
Ndrg2			✓		✓						✓
Rlbp1			✓		✓						✓
Acyp2			✓		✓						✓
Echs1			✓		✓						✓
4931406C07Rik			✓		✓						✓
1110020G09Rik			✓		✓						✓
Cd38			✓		✓						✓
Frmpd1			✓		✓						✓
Etfa			✓		✓						✓
Rpp14			✓		✓						✓
Gpr37l1			✓		✓						✓
Ramp1			✓		✓						✓
Wnt7a			✓		✓						✓
Acadvl			✓		✓						✓
Kif1c			✓		✓						✓
Irak2			✓		✓						✓
Ntsr2			✓		✓						✓
Mfge8			✓		✓						✓
Suox			✓		✓						✓
Prkra			✓		✓						✓
Slc14a1			✓		✓						✓
Fabp7			✓		✓						✓
Chst2			✓		✓						✓
Phka1			✓		✓						✓
1500009C09Rik			✓		✓						✓
Antxr1			✓		✓						✓
Cecr5			✓		✓						✓
Abcd3			✓		✓						✓
Eya1			✓		✓						✓
Gbp3			✓		✓						✓
Etfdh			✓		✓						✓
Dmrta2			✓		✓						✓
5730469M10Rik			✓		✓						✓
F3			✓		✓						✓
Fgfrl1			✓		✓						✓
Spry2			✓		✓						✓
Agpat3			✓		✓						✓
Pdlim4			✓		✓						✓
Muted			✓		✓						✓
Ugp2			✓		✓						✓
Chpt1			✓		✓						✓
Fzd8			✓		✓						✓
Slc12a4			✓		✓						✓
Crot			✓		✓						✓
Ttyh1			✓		✓						✓
Sox2			✓		✓						✓
Abhd3			✓		✓						✓
Fxyd1			✓		✓						✓
Gm2a			✓		✓						✓
Kctd15			✓		✓						✓
Asf1a			✓		✓						✓
Tnfrsf1a			✓		✓						✓
Sdhc			✓		✓						✓
Cldn10			✓		✓						✓
Mfn1			✓		✓						✓
Pnrc2			✓		✓						✓
Hus1			✓		✓						✓
1700034H14Rik			✓		✓						✓
Peli2			✓		✓						✓
Npas3			✓		✓						✓
Slc7a10			✓		✓						✓
Akt2			✓		✓						✓
Emx2			✓		✓						✓
Car8			✓		✓						✓
Lims1			✓		✓						✓
Elovl5			✓		✓						✓
Lyn			✓		✓						✓
Ppap2b			✓		✓						✓
Fndc4			✓		✓						✓
Gldc			✓		✓						✓
Rom1			✓		✓						✓
Gpc6			✓		✓						✓
Hibch			✓		✓						✓
Fzd9			✓		✓						✓
Lace1			✓		✓						✓
Gja1			✓		✓						✓
Rcn2			✓		✓						✓
Slc1a3			✓		✓						✓
Pou3f3			✓		✓						✓
Hapln1			✓		✓						✓
Ptprz1			✓		✓						✓
Ednrb			✓		✓						✓
Tank			✓		✓						✓
Rp2h			✓		✓						✓
Tob2			✓		✓						✓
1810010H24Rik			✓		✓						✓
Ptpn21			✓		✓						✓
Zfp36l2			✓		✓						✓
Cxcl14			✓		✓						✓
Nek9			✓		✓						✓
Trip6			✓		✓						✓
Ugdh			✓		✓						✓
Laptm4a			✓		✓						✓
Lsm6			✓		✓						✓
Maged2			✓		✓						✓
Abcd4			✓		✓						✓
Ptplb			✓		✓						✓
Rhoq			✓		✓						✓
Slc15a2			✓		✓						✓
Vav3			✓		✓						✓
Ssfa2			✓		✓						✓
Sox21			✓		✓						✓
Dhrs7			✓		✓						✓
Ssr3			✓		✓						✓
Suclg2			✓		✓						✓
Timp4			✓		✓						✓
Smad5			✓		✓						✓
Fads6			✓		✓						✓
Hmgn1			✓		✓						✓
Ntrk2			✓		✓						✓
Mid2			✓		✓						✓
Fgfr1			✓		✓						✓
Sgpl1			✓		✓						✓
Spred1			✓		✓						✓
Fads2			✓		✓						✓
Ptpn13			✓		✓						✓
Dscr3			✓		✓						✓
Hey2			✓		✓						✓
Taf13			✓		✓						✓
Eef2k			✓		✓						✓
Hdac8			✓		✓						✓
Chst7			✓		✓						✓
Pax6			✓		✓						✓
Gas1			✓		✓						✓
Farp1			✓		✓						✓
Grid2			✓		✓						✓
Dhrs4			✓		✓						✓
Stk17b			✓		✓						✓
Igsf11			✓		✓						✓
Kcnj16			✓		✓						✓
Gem			✓		✓						✓
Mccc1			✓		✓						✓
Zfp521			✓		✓						✓
Adora2b			✓		✓						✓
Etv4			✓		✓						✓
Hspb6			✓		✓						✓
BC064078			✓		✓						✓		BC064078,Gm16187
Phpt1			✓		✓						✓		Mamdc4,Phpt1
Il15			✓		✓
Cryba4			✓		✓
Cdk2			✓		✓
Nudt1			✓		✓
Osbpl5			✓		✓
B330016D10Rik			✓		✓
Dok1			✓		✓
Rcn3			✓		✓
C230035I16Rik			✓		✓
Pard6g			✓		✓
1110012L19Rik			✓		✓
Glipr2			✓		✓
2610001J05Rik			✓		✓
Ppp1r14b			✓		✓
Rps15a			✓		✓
1700019D03Rik			✓		✓
Egln1			✓		✓
Ctf1			✓		✓
1110038B12Rik			✓		✓								1110038B12Rik,AC087117.1,AC087117.2,Snord52
Vav2			✓		✓
Zfp513			✓		✓
Akt1			✓		✓
2410015M20Rik			✓		✓
Mrpl23			✓		✓
Rps11			✓		✓
Rps17			✓		✓
Kctd11			✓		✓
Apobec3			✓		✓
Phf2			✓		✓
1810046J19Rik			✓		✓
0610009L18Rik			✓		✓
Atp5l			✓		✓
AI314976			✓		✓
AI462493			✓		✓
Ppp2r3a			✓		✓
Rpl22			✓		✓
Gemin7			✓		✓
Clpp			✓		✓
Klc3			✓		✓
Rpl5			✓		✓
Rpl41			✓		✓
Epb4.1l4a			✓		✓
Mocs2			✓		✓
Hes6			✓		✓
Rab33b			✓		✓
Rpl28			✓		✓
5730437N04Rik			✓		✓
Gnai3			✓		✓
Brp44l			✓		✓
Poll			✓		✓
Rpl7a			✓		✓
Unc119			✓		✓
AW047730			✓		✓
Rpl11			✓		✓
Vasp			✓		✓
Sec61g			✓		✓
Arhgap24			✓		✓
Fchsd2			✓		✓
2810428I15Rik			✓		✓
Ndufa8			✓		✓
Tceb1			✓		✓
Commd8			✓		✓
Tead1			✓		✓
Hmgn3			✓		✓
Ap3s2			✓		✓
Gng10			✓		✓								Dnajc25,Gm20503,Gng10
Marcks			✓			✓				✓
Cald1			✓			✓				✓
Plce1			✓			✓					✓
Cd2ap			✓				✓	✓	✓
Jun			✓				✓	✓			✓
Cp			✓				✓	✓
Tes			✓				✓		✓	✓
Ppfibp1			✓				✓		✓	✓
Map3k1			✓				✓		✓		✓
Cthrc1			✓				✓		✓
Abcg2			✓				✓		✓
Zfp503			✓				✓			✓
Vat1			✓				✓			✓
Etv6			✓				✓			✓
Dgka			✓				✓			✓
Timeless			✓				✓
Psmb8			✓				✓
Ets1			✓				✓
Bach1			✓				✓
Sec24d			✓				✓
Phldb2			✓				✓
Epb4.1			✓				✓
Rasip1			✓				✓						Izumo1,Rasip1
Hip1r			✓					✓		✓
Sema5a			✓					✓		✓
Gpsm2			✓							✓	✓
Plod2			✓							✓	✓
5730559C18Rik			✓							✓
Arpc1b			✓							✓
Pcdh15			✓							✓
Susd5			✓							✓
Inppl1			✓							✓
Rapgef1			✓							✓
Itgb1			✓							✓
Matn4			✓							✓
Hps5			✓							✓
Galnt10			✓							✓
Ube2i			✓							✓
Sept2			✓							✓
Sos2			✓							✓
Spata13			✓							✓
Prc1			✓								✓
Ppox			✓								✓
Galc			✓								✓
Stat5b			✓								✓
2010317E24Rik			✓								✓
Pag1			✓								✓
Rasa3			✓								✓
Tex9			✓								✓
Aard			✓								✓
Sncaip			✓								✓
C1qtnf5			✓										C1qtnf5,Mfrp
Zfp367			✓
Pik3cg			✓
Mcrs1			✓
Pvrl4			✓
2410006H16Rik			✓
Hmgb3			✓
Pvrl2			✓
Rfc5			✓
Nab1			✓
Casp3			✓
B3gat2			✓
Pogk			✓
Naca			✓
Il17d			✓
Ttbk1			✓
2510009E07Rik			✓
Trim26			✓
Ifit2			✓
Traf4			✓
Rrm1			✓
Stk32a			✓
Gp1bb			✓										Gp1bb,Sept5
Rpl23			✓
2700029M09Rik			✓
Pafah1b3			✓
Abhd2			✓
Cacng4			✓
Accn2			✓
Sema5b			✓
Fxyd6			✓
Slco2b1				✓	✓		✓		✓
1110018J18Rik				✓	✓		✓				✓
0610010O12Rik				✓	✓			✓			✓
Clmn				✓	✓					✓	✓
Lzts2				✓	✓					✓
Mapk3				✓	✓					✓
Fah				✓	✓					✓
Slc6a8				✓	✓					✓
Ctsz				✓	✓						✓
Tom1				✓	✓						✓
Hist2h3c2				✓	✓						✓
Sepp1				✓	✓						✓
Ctsf				✓	✓						✓
Pxmp4				✓	✓						✓
Fzd7				✓	✓						✓
Aldh4a1				✓	✓						✓
Hyal1				✓	✓						✓		Hyal1,Hyal3,Nat6
Pacrg				✓	✓						✓
Pdk4				✓	✓						✓
Nfe2l2				✓	✓						✓
Slc20a2				✓	✓						✓
Pex16				✓	✓						✓
Myo6				✓	✓						✓
Paox				✓	✓
2310003H01Rik				✓	✓
Tkt				✓	✓
Slc25a10				✓	✓
Tenc1				✓		✓	✓
Lama2				✓		✓					✓
Plxdc2				✓		✓					✓
Pdxk				✓			✓	✓	✓	✓
Cd59a				✓			✓	✓		✓
Myo1e				✓			✓		✓
Efna1				✓			✓			✓
Rasgrp3				✓			✓
Phyhipl				✓				✓	✓	✓	✓
Phlda3				✓						✓
Cdr2				✓						✓
Sbf1				✓						✓
Itpk1				✓						✓
Fcgr1				✓
Sh3bp2				✓
Csf1r				✓
Hcn2				✓
Il13ra1					✓	✓	✓				✓
Itgb5					✓	✓					✓
Notch3					✓	✓					✓
Pla2g7					✓	✓					✓
Sdc2					✓	✓					✓
Nr2f1					✓	✓					✓
Grm3					✓	✓					✓
Atp1b2					✓	✓					✓
Maob					✓		✓	✓	✓		✓
Hspb8					✓		✓	✓	✓		✓
Itih5					✓		✓	✓	✓		✓
Wfdc1					✓		✓	✓	✓
Zic5					✓		✓	✓	✓
Il10rb					✓		✓	✓	✓				Ifnar2,Il10rb,RP23-190G10.4.1
Fzd4					✓		✓	✓			✓
Trim47					✓		✓	✓			✓		Trim47,Trim65
Igtp					✓		✓	✓			✓
Kifc3					✓		✓	✓			✓
Cyp2d22					✓		✓	✓			✓
Amot					✓		✓	✓			✓
Foxo1					✓		✓	✓			✓
Gadd45g					✓		✓	✓			✓
Sorbs1					✓		✓	✓			✓
Axin2					✓		✓	✓			✓
Fmo1					✓		✓	✓			✓
Smad6					✓		✓	✓
Ifi35					✓		✓	✓
Ucp2					✓		✓	✓
Anks1					✓		✓	✓
Hmgcs2					✓		✓		✓		✓
Slco1c1					✓		✓		✓		✓
A130022J15Rik					✓		✓		✓		✓
Gpr4					✓		✓		✓
Slc22a8					✓		✓		✓
Fzd6					✓		✓		✓
Ppic					✓		✓				✓
B4galt1					✓		✓				✓
Ctsc					✓		✓				✓
Fcgrt					✓		✓				✓
Anxa5					✓		✓				✓
Sult1a1					✓		✓				✓
Mapk12					✓		✓				✓
Hey1					✓		✓				✓
Tapbp					✓		✓				✓		Tapbp,Zbtb22
Ifitm2					✓		✓				✓
Rora					✓		✓				✓
Lamb2					✓		✓				✓
Ripk1					✓		✓				✓
Msn					✓		✓				✓
Tnfaip1					✓		✓				✓
Slc3a2					✓		✓				✓
Ifitm3					✓		✓				✓
Fgd6					✓		✓				✓
Angptl4					✓		✓				✓
Anxa2					✓		✓				✓
Arhgap18					✓		✓				✓
Osmr					✓		✓				✓
Arid5a					✓		✓				✓
A830007P12Rik					✓		✓				✓
Trip10					✓		✓
Anxa4					✓		✓
Cd97					✓		✓
Fmnl3					✓		✓
S100a11					✓		✓
Notch4					✓		✓
Nos3					✓		✓
Rap1b					✓		✓
Sox7					✓		✓
Birc3					✓		✓
Acsl6					✓			✓	✓		✓
Thrsp					✓			✓			✓
Mertk					✓			✓			✓
Lgals3bp					✓			✓			✓
Aox1					✓			✓			✓
Ahcyl1					✓				✓		✓
Pcx					✓				✓		✓
Acox1					✓				✓		✓
Sparcl1					✓				✓		✓
Mgll					✓					✓	✓
Gal3st4					✓					✓			Gal3st4,Gpc2
Sema6a					✓					✓
Hipk2					✓					✓
Spag5					✓						✓
Gdf10					✓						✓
Dnaic1					✓						✓
Prkcd					✓						✓
Gjb2					✓						✓
Cml3					✓						✓
Lgi4					✓						✓
Nat1					✓						✓
Nupr1					✓						✓
Dapp1					✓						✓
Tst					✓						✓
Fbxo2					✓						✓
Slc2a10					✓						✓
Cyp4f14					✓						✓
Kcnk1					✓						✓
Nqo1					✓						✓
Heyl					✓						✓
Cst3					✓						✓
Lix1					✓						✓
Aqp9					✓						✓
Bbox1					✓						✓
Thbs4					✓						✓
Oplah					✓						✓
Tead2					✓						✓
Dpf3					✓						✓
Aldh7a1					✓						✓
Acaa2					✓						✓
Npl					✓						✓
Cd164					✓						✓
A830082K12Rik					✓						✓		A830082K12Rik,Gm8327
Efemp1					✓						✓
Rnh1					✓						✓
Phyh					✓						✓
Vegfb					✓						✓
Pdgfd					✓						✓
Lhx2					✓						✓
Ckb					✓						✓
Gfap					✓						✓
Nme7					✓						✓
Baalc					✓						✓
Slc27a1					✓						✓
Il11ra1					✓						✓
Gdpd2					✓						✓
Sdc4					✓						✓
Apoe					✓						✓
Snta1					✓						✓
Pdgfc					✓						✓
Rgs20					✓						✓
Sfxn5					✓						✓
Poldip2					✓						✓
Gabrg1					✓						✓
Rbp1					✓						✓
Sesn3					✓						✓
Plekhf2					✓						✓
Kcng4					✓						✓
Elovl2					✓						✓
Agxt2l1					✓						✓
Sc4mol					✓						✓
Dab1					✓						✓
Srebf1					✓						✓
Ppp1r3c					✓						✓
Galnt1					✓						✓
Slc24a6					✓						✓
Pmm1					✓						✓
Mlc1					✓						✓
1700019G17Rik					✓						✓
Grin2c					✓						✓
Sox9					✓						✓
Zmpste24					✓						✓
Fmo5					✓						✓
Clybl					✓						✓
Fzd1					✓						✓
Stk38l					✓						✓
Bcar3					✓						✓
Abat					✓						✓
Notch2					✓						✓
Spire1					✓						✓
Nfia					✓						✓
Wnt7b					✓						✓
Acadm					✓						✓
Bmpr1b					✓						✓
Cntf					✓						✓		Cntf,Zfp91
Sfxn1					✓						✓
Arhgap5					✓						✓
Scara3					✓						✓
Slc1a2					✓						✓
Slc22a4					✓						✓
Soat1					✓						✓
Ppil6					✓						✓
Folh1					✓						✓
Mpp6					✓						✓
Mr1					✓						✓
Hexa					✓						✓
Slc1a4					✓						✓
Trps1					✓						✓
Abcd2					✓						✓
Celsr1					✓						✓
Kcnk2					✓						✓
Lxn					✓						✓
Gpam					✓						✓
Slc7a11					✓						✓
Nln					✓						✓
Tagln3					✓						✓
Mut					✓						✓
Upp1					✓						✓
Dio2					✓						✓
C030044B11Rik					✓						✓
Tpcn1					✓						✓
Sod1					✓						✓
Dtna					✓						✓
Cs					✓						✓
Agl					✓						✓
Aqp4					✓						✓
Src					✓						✓
Igfbp2					✓						✓
Sorcs2					✓						✓
Slc25a18					✓						✓
Ankrd29					✓						✓
Pbxip1					✓						✓
Slc6a1					✓						✓
Sardh					✓						✓
Pygb					✓						✓
Otx1					✓						✓
Papss2					✓						✓
Nnt					✓						✓
Cyp4f15					✓						✓
Bcl2					✓						✓
Fjx1					✓						✓
Cyp7b1					✓						✓
Tulp3					✓						✓
Spag1					✓						✓
Hif3a					✓						✓
Amfr					✓						✓
Ptch1					✓						✓
Nfic					✓						✓
Kcne1l					✓						✓
Sema4b					✓						✓
Fkbp10					✓						✓
Rgl3					✓						✓
Heph					✓						✓
Nsdhl					✓						✓
Slc13a3					✓						✓
Asah1					✓						✓
Cybrd1					✓						✓
Phkb					✓						✓
Rasa2					✓						✓
Lair1					✓						✓
Zic2					✓						✓
Ttpa					✓						✓
Aass					✓						✓
Car5b					✓						✓
Sod3					✓						✓
Cth					✓						✓
Dmp1					✓						✓
Gjb6					✓						✓
Gli3					✓						✓
Synpo2					✓						✓
Gli2					✓						✓
Rdh5					✓						✓		Bloc1s1,Rdh5
Apobec1					✓
Kcnj14					✓
Il17rc					✓
Gstt2					✓
Renbp					✓
Nr2f6					✓
Ndufa2					✓
Acads					✓
Six5					✓
Bmp6					✓
Ripk2					✓
Oaz1					✓
Ass1					✓
Fau					✓
Myl2					✓
Hlcs					✓
Rpl10a					✓
Khk					✓
Rps13					✓
Cdk5rap3					✓
Egln2					✓
Rab3il1					✓
Ccs					✓
Atp5k					✓
Cox8a					✓
Rplp2					✓
AI413582					✓
Fxyd3					✓
Rpl32					✓
Ldhd					✓
Gga1					✓
Guk1					✓
D8Ertd738e					✓
Mllt1					✓
Ndufa3					✓
Rarg					✓
Rdh11					✓
Fastk					✓
Abcd1					✓
Atf7					✓
Rpl27a					✓
AI646023					✓
Ndufb9					✓
Cdc34					✓
Rpn2					✓
Lef1					✓
2010107E04Rik					✓
Fbxw5					✓
Gpx4					✓
E530001K10Rik					✓								E530001K10Rik,Mir670
Ak1					✓								Ak1,Eng
Atp5h					✓
Ptges					✓
Shc1					✓
Sqle					✓
Nr1h3					✓
Smarcd3					✓
Rap2c					✓
Cox7a2					✓
Pctp					✓
Myg1					✓								Myg1,Pfdn5
Tle4					✓
Atoh8					✓
Akap7					✓
Apeh					✓
Tnnt1					✓
Rnase1					✓
2010001A14Rik					✓
BC006965					✓
Gstt3					✓								Ddt,Gm20441,Gstt3
Ugt1a2					✓								Ugt1a1,Ugt1a10,Ugt1a2,Ugt1a5,Ugt1a6a,Ugt1a6b,Ugt1a7c,Ugt1a8,Ugt1a9
AI467606						✓	✓	✓	✓
Myo1b						✓	✓
Sox18						✓	✓
Pitpnc1						✓		✓			✓
Tns3						✓				✓
Cd302						✓					✓
Dennd2a						✓					✓
Parva						✓					✓
Art3						✓					✓
Myl9						✓					✓
Adrbk2						✓					✓
Lhfp						✓					✓
Higd1b						✓
Ube3b						✓
Abca9						✓
Igf2						✓
Atp2a3						✓
X99384						✓
Serping1						✓
Bgn						✓
Atp13a5						✓
Vtn						✓
Kcnj8						✓
Mylk						✓
Gucy1a3						✓
Pir							✓	✓	✓		✓
Tsc22d3							✓	✓	✓		✓
Klf12							✓	✓	✓		✓
Paqr5							✓	✓	✓
Tbx1							✓	✓	✓
Hspb1							✓	✓	✓
St6galnac2							✓	✓	✓
Slc40a1							✓	✓	✓
Slco1a4							✓	✓	✓
Atp10a							✓	✓	✓
Slc19a3							✓	✓	✓
Lrrk1							✓	✓	✓
Rab11fip5							✓	✓	✓
Ebf1							✓	✓	✓
Pcp4l1							✓	✓	✓
Sox17							✓	✓	✓
Ablim1							✓	✓	✓
Phactr4							✓	✓	✓
Slc16a2							✓	✓	✓
Flt1							✓	✓	✓
Eps8l2							✓	✓	✓
Kif16b							✓	✓		✓
Id3							✓	✓			✓
Pdlim5							✓	✓			✓
Klf4							✓	✓			✓
Id1							✓	✓			✓
Aldh1a1							✓	✓			✓
Ski							✓	✓			✓
Tns1							✓	✓			✓
Mcc							✓	✓			✓
Stom							✓	✓			✓
Als2cl							✓	✓			✓
Mtfr1							✓	✓			✓
Utrn							✓	✓			✓
Myrip							✓	✓			✓
Parp12							✓	✓			✓
Btg2							✓	✓			✓
Gpr146							✓	✓			✓		D830046C22Rik,Gpr146
Irf7							✓	✓
Prkch							✓	✓
AW112010							✓	✓
Lama5							✓	✓
Oasl2							✓	✓
Arhgef15							✓	✓
Ly6a							✓	✓
Grrp1							✓	✓
Sdpr							✓	✓
Xdh							✓	✓
Tm4sf1							✓	✓
Ahnak							✓	✓
Fxyd5							✓	✓					Fxyd5,Fxyd7
Plcb4							✓	✓
Dab2ip							✓	✓
Cast							✓	✓
Gas6							✓	✓
Clic5							✓	✓
Ifih1							✓	✓
Eltd1							✓	✓
Acvrl1							✓	✓
Ly6e							✓	✓
Zbtb4							✓	✓
Diap1							✓	✓
Kitl							✓	✓
Sema3g							✓	✓
Ntn4							✓	✓
Sema3c							✓	✓
Gata2							✓	✓
Ceacam1							✓	✓
Cdkn1c							✓		✓	✓
Usp6nl							✓		✓	✓
St3gal6							✓		✓	✓
Apcdd1							✓		✓		✓
Mfhas1							✓		✓		✓
Hbb-b2							✓		✓
Pglyrp1							✓		✓
Alas2							✓		✓
Lmo2							✓		✓
Slc38a5							✓		✓
Itm2a							✓		✓
Hba-a1							✓		✓
Dusp22							✓		✓
Slc16a4							✓		✓
Fn1							✓		✓
Vwa1							✓		✓
Thsd1							✓		✓
Ldlrad3							✓		✓
Nomo1							✓		✓
Cgnl1							✓		✓
Foxf2							✓		✓
Hspa12b							✓		✓
Tspan12							✓			✓	✓
Dock6							✓			✓
Parvb							✓			✓
Znrf1							✓			✓
Gatad2a							✓			✓
Cnksr3							✓			✓
Frmd4b							✓			✓
Adipor1							✓			✓
Mapk6							✓			✓
Adamts9							✓				✓
Klf2							✓				✓
Amotl1							✓				✓
Mfng							✓				✓
Adamts1							✓				✓
Mdfic							✓				✓
H2-D1							✓				✓
Rab22a							✓				✓
Hbegf							✓				✓
Mxd4							✓				✓
Ptgfrn							✓				✓
Ppm1m							✓				✓
Zbed3							✓				✓
Slc44a2							✓				✓
Yap1							✓				✓
Wwtr1							✓				✓
Cklf							✓				✓
Gas2l1							✓				✓
Ggta1							✓				✓
Pcbd2							✓				✓
Hivep1							✓				✓
Pnpla2							✓				✓
Irf1							✓				✓
Il6st							✓				✓
Pkd2							✓				✓
Ehd2							✓				✓
Ctnna1							✓				✓
Stard8							✓				✓
Tmem51							✓				✓
Iqgap1							✓				✓
Slc12a7							✓				✓
Cyb5r3							✓				✓
Rgs12							✓				✓
Insl3							✓						Insl3,Jak3
H2-M3							✓
BC028528							✓
Ctla2b							✓
Tap1							✓
Vsig2							✓
Grap							✓
Psmb9							✓
AU021092							✓
Ephb4							✓
Rbpms							✓
Pgm5							✓
Isg20							✓
Erg							✓
Tgfbr2							✓
Ptger1							✓
Dgkz							✓
Ushbp1							✓
Rpl38							✓
Uaca							✓
Ccm2							✓
Ctsh							✓
Mknk2							✓
Podxl							✓
Cldn5							✓
Tie1							✓
Slc39a8							✓
Tek							✓
Anxa3							✓
Shank3							✓
Igfbp7							✓
Tapbpl							✓
Gimap6							✓
Tax1bp3							✓
Zfand2a							✓
Fgd5							✓
Armc5							✓
Robo4							✓
Ptprb							✓
Kdr							✓
Plxnd1							✓
Prkd2							✓
Fli1							✓
Ctla2a							✓
Stab1							✓
Ttc7b							✓
Icam2							✓
Gimap1							✓						Gimap1,Gimap5,Gimap7
Casp8							✓
Ppm1f							✓
Capg							✓
Gpr124							✓
Brd2							✓
Mmrn2							✓
Vwf							✓
Slc10a3							✓
Smtn							✓
Ctnnb1							✓
Rbms2							✓
Cttnbp2nl							✓
Ptprm							✓
Klhl6							✓
Adcy4							✓
Arhgap29							✓
Hhex							✓
Pecam1							✓
Hpcal1							✓
F11r							✓
Fbxl14							✓
Fas							✓
Gpr116							✓
Tgfb1							✓
Akap12							✓
Cav1							✓
Cdh5							✓
Ddx58							✓
Gimap5							✓						Gimap1,Gimap5,Gimap7
Ube2v1							✓						Gm20431,Tmem189,Ube2v1
Adipor2								✓	✓	✓
Pllp								✓	✓	✓
Elovl7								✓	✓	✓
Hist2h2be								✓	✓		✓
Ctnnd2								✓	✓		✓
H2afv								✓	✓		✓
Stard10								✓	✓
Lynx1								✓	✓
Gas5								✓		✓	✓		Gas5,SNORD24,SNORD44,SNORD74,SNORD75,SNORD77,SNORD78,SNORD79,SNORD81,Snord47
Mgp								✓		✓
Tmcc2								✓		✓
Socs5								✓		✓
Wnk1								✓		✓
Phactr1								✓		✓
Myo1d								✓		✓
Txnip								✓			✓
Id2								✓			✓
Zbtb41								✓			✓
Fhl1								✓			✓
Acbd5								✓			✓
Cuedc1								✓			✓
Dvl1								✓
Plekhb2								✓
Kcnk6								✓
S100a10								✓
Ivns1abp								✓
Nrbp2								✓
Rnase4								✓					Ang,Rnase4
Cd320									✓		✓
Tbc1d12									✓		✓
Ak3									✓		✓
Ctnnbip1									✓		✓
Kbtbd11									✓		✓
D0H4S114									✓
Tec									✓
Rgs5									✓
Tsc22d4										✓	✓
Trp53inp2										✓	✓
Hadh										✓	✓
Ldlr										✓	✓
Tmed10										✓	✓
Gramd3										✓	✓
Itgb8										✓	✓
Cgrrf1										✓	✓
Aph1a										✓	✓
Gpr137b										✓	✓
Pabpc1										✓	✓
Baz1a										✓			Baz1a,Gm20403
Adamtsl4										✓
Mboat1										✓
Rnaseh2b										✓
Ehd4										✓
Tmem163										✓
Hn1l										✓
Il1a										✓
Hexb										✓
C1qc										✓
Chd7										✓
Gpr34										✓
Cd68										✓
Tmem119										✓
C1qb										✓
Cd53										✓
Gng7										✓
Rpsa										✓
Klf13										✓
Slc26a11										✓
Tap2										✓
Spsb1										✓
Col11a2										✓
Ctss										✓
Wsb2										✓
Fcgr3										✓
Yif1a										✓
Lrrc61										✓
2810405K02Rik										✓
Fth1										✓
Zfp365										✓
6330416G13Rik										✓
C1qa										✓
Dusp28										✓
9830001H06Rik										✓
Mapk8ip1										✓
Rapgef4										✓
Nckap1l										✓
P2ry12										✓
Mif4gd										✓
Tyrobp										✓
Srpk3										✓
6330403L08Rik										✓
Ly86										✓
Plekhg3										✓
Ppp2r2c										✓
Rnf122										✓
Ctbp1										✓
Ankrd44										✓
Gfod1										✓
Tcta										✓
Acaa1a										✓
Ormdl1										✓
Nmral1										✓
Llgl1										✓
Stxbp3a										✓
Spop										✓
Ulk2										✓
Grik5										✓
Tbc1d16										✓
Arrdc2										✓
Nod1										✓
Twf1										✓
Cadm4										✓
Tmem134										✓
Phactr3										✓
Tmem98										✓
Samd4b										✓
Epb4.1l1										✓
Zfp664										✓
B230208H17Rik										✓
Il17ra										✓
Ppp1r16b										✓
[truncated: 419 more rows]

## Sheet: Supplementary file 2B
Supplementary file 2B. mRNAs eliminated from the candidates for somatic mRNAs, Related to Figure 8
Reference	Doyle 2008	Doyle 2008	Doyle 2008	Doyle 2008	Doyle 2008	Daneman 2010	Daneman 2010	Daneman 2010	Daneman 2010	Cahoy 2008	Cahoy 2008	Ensembl genome browser, Mouse Genome Informatics	Multiple mRNAs indistinguishable by differential expression analysis with Cufflinks
The number of mRNAs overlapping between the candidates for somatic mRNAs and mRNAs expressed in the indicated types of cells	332	338	312	119	201	29	232	135	70	416	218	58
Cell types	Cortical interneurons (CORT+)	Cortical interneurons (CCK+)	Cortical oligodendrocytes (Olig2+)	Cortical ologodendrocytes (Cmtm5+)	Cortical astrocytes	Pericytes	Endothelial cells	Developmentally upregulated CNS vascular	Blood brain barier	Forebrain oligodendrocytes	Forebrain astrocytes	Others (Not mRNA, Not found)
Gene name
Pycr2	✓	✓	✓	✓	✓					✓
Mrps31	✓	✓	✓	✓	✓
Drg2	✓	✓	✓	✓	✓
0610010K14Rik	✓	✓	✓	✓	✓								0610010K14Rik,Rnasek
Rasgrf1	✓	✓	✓	✓	✓
Tmeff1	✓	✓	✓	✓				✓	✓	✓
Bace1	✓	✓	✓	✓						✓	✓
Hist3h2ba	✓	✓	✓	✓						✓
Stambp	✓	✓	✓	✓						✓
Ptprk	✓	✓	✓	✓
Csnk1d	✓	✓	✓		✓		✓
Pafah1b1	✓	✓	✓		✓					✓
Pa2g4	✓	✓	✓		✓					✓
Mrpl3	✓	✓	✓		✓
Abcc5	✓	✓	✓		✓
Eif2b2	✓	✓	✓		✓
Adar	✓	✓	✓		✓
2610528E23Rik	✓	✓	✓		✓
Prep	✓	✓	✓		✓
Akap13	✓	✓	✓				✓
Mina	✓	✓	✓							✓
Hdlbp	✓	✓	✓							✓
Jmy	✓	✓	✓							✓
Rnf32	✓	✓	✓							✓
Ppp1r14c	✓	✓	✓
1110004E09Rik	✓	✓	✓
Tcea2	✓	✓	✓
Nfatc2	✓	✓	✓
Eya3	✓	✓	✓
2900092E17Rik	✓	✓	✓										2900092E17Rik,Gm20418,Mvp,Prrt2
Mfap2	✓	✓	✓
Kcnc3	✓	✓		✓	✓
Zfp46	✓	✓		✓			✓
Scamp5	✓	✓		✓						✓
Xbp1	✓	✓		✓
Mettl1	✓	✓		✓
Efnb1	✓	✓			✓			✓
Cacnb1	✓	✓			✓						✓
Srr	✓	✓			✓						✓
Bri3bp	✓	✓			✓
Psmc4	✓	✓			✓
Tubg1	✓	✓			✓
Mrps2	✓	✓			✓
2310061I04Rik	✓	✓			✓
Prkar1b	✓	✓				✓
Plcb1	✓	✓					✓	✓	✓
Rybp	✓	✓					✓	✓		✓
Brd4	✓	✓					✓	✓
Unc13b	✓	✓					✓	✓
Alas1	✓	✓					✓		✓		✓
Tmsb10	✓	✓					✓
Dnajb4	✓	✓					✓
Actn1	✓	✓					✓
Btg3	✓	✓					✓
Nov	✓	✓						✓	✓
Zdhhc14	✓	✓						✓		✓
Crim1	✓	✓						✓
Ywhab	✓	✓						✓
Psmd11	✓	✓								✓
Csrp2bp	✓	✓								✓
Synj2	✓	✓								✓
Mtmr7	✓	✓								✓
Matn2	✓	✓								✓
2400009B08Rik	✓	✓								✓
Crtac1	✓	✓								✓
Usp19	✓	✓									✓
Cnot10	✓	✓									✓
Lrpap1	✓	✓									✓
Slc39a14	✓	✓									✓
Gpc4	✓	✓									✓
Ttc14	✓	✓									✓
Foxg1	✓	✓									✓		3110039M20Rik,Foxg1
Sephs2	✓	✓
Osbp2	✓	✓
Fmr1	✓	✓
Mrpl38	✓	✓
BC018242	✓	✓
Ddx5	✓	✓
Ebag9	✓	✓
Tnks1bp1	✓	✓
Grwd1	✓	✓
Pex14	✓	✓
Snrpa	✓	✓
AI836003	✓	✓
Ptprs	✓	✓
Ss18l1	✓	✓
Rem2	✓	✓
Prkaca	✓	✓
Dhdds	✓	✓
BC052040	✓	✓
Vps11	✓	✓
Rab3ip	✓	✓
Ranbp6	✓	✓
Atcay	✓	✓
Brf2	✓	✓
Slc30a3	✓	✓
Vkorc1l1	✓	✓
Timm44	✓	✓
Neu1	✓	✓
Hyou1	✓	✓
Chrd	✓	✓
Cstf3	✓	✓
C530028O21Rik	✓	✓
Cyp46a1	✓	✓
Adprh	✓	✓
Klc2	✓	✓
Bbs4	✓	✓
B4galt3	✓	✓
Atp1a3	✓	✓
Ddx46	✓	✓
BC048403	✓	✓
Cds1	✓	✓
Tfg	✓	✓
4933411K20Rik	✓	✓
Pcdhb12	✓	✓
Efna3	✓	✓
Fbxl2	✓	✓
Alg2	✓	✓
Dcc	✓	✓
Tomm40	✓	✓
Pom121	✓	✓
Glg1	✓	✓
Srpk1	✓	✓
Cbll1	✓	✓
Syn1	✓	✓
Kcnq5	✓	✓
Ttc3	✓	✓
Abcg4	✓	✓
Camk4	✓	✓
Pja1	✓	✓
Zbtb3	✓	✓
Men1	✓	✓
Adcy3	✓	✓
Baiap2	✓	✓
Neto2	✓	✓
Wfs1	✓	✓
Nr6a1	✓	✓
Nol6	✓	✓
Slc2a3	✓	✓
Dpysl4	✓	✓
Prkcc	✓	✓
Ica1	✓	✓
Dgke	✓	✓
Ccne1	✓	✓
Dpp6	✓	✓
Rasgrp1	✓	✓
C85492	✓	✓
B3galt2	✓	✓
Zfp109	✓	✓
Ephb2	✓	✓
Rtn4r	✓	✓
Slit2	✓	✓
Slit3	✓	✓
Ddx10	✓	✓
Slc7a4	✓	✓
Pcsk2	✓	✓
Pip5k1b	✓	✓
Mchr1	✓	✓
D11Wsu47e	✓	✓
AK129341	✓	✓
Ptgs2	✓	✓
Dyx1c1	✓	✓											Ccpg1,Dyx1c1,Gm20510
Zfp295	✓		✓	✓	✓		✓
Cntn1	✓		✓	✓	✓					✓
Luc7l	✓		✓	✓	✓
8430419L09Rik	✓		✓	✓						✓	✓
Lgi3	✓		✓	✓						✓
Nfasc	✓		✓	✓						✓
Ptprg	✓		✓		✓		✓		✓		✓
Txnl1	✓		✓		✓					✓
Reps1	✓		✓		✓
Ppif	✓		✓		✓
Kcnc1	✓		✓		✓
Zfp52	✓		✓				✓
Inpp5f	✓		✓					✓	✓
Peli1	✓		✓							✓
Slc11a2	✓		✓							✓
Spon1	✓		✓								✓
Plrg1	✓		✓
Sntg1	✓		✓
Hif1a	✓		✓
Fgf11	✓		✓
Mmp16	✓		✓
Suv39h2	✓		✓
Zfyve1	✓			✓	✓
Stim2	✓			✓			✓
Dscaml1	✓			✓						✓
Depdc5	✓			✓						✓
Prpf8	✓			✓
Arih1	✓				✓					✓
Tnfrsf21	✓					✓				✓
Col4a3bp	✓						✓	✓	✓
Prickle1	✓						✓	✓		✓
Arid4a	✓						✓	✓
Thbd	✓						✓	✓
Mll5	✓						✓	✓
Arid5b	✓						✓	✓
Gne	✓						✓		✓
Wee1	✓						✓				✓
2010109K11Rik	✓						✓
Rusc1	✓						✓
Slc25a25	✓						✓
BC017647	✓						✓
4933426M11Rik	✓							✓			✓
Nek1	✓							✓			✓
Cx3cl1	✓							✓
Pcdhb15	✓									✓
Zfp451	✓									✓
Pcm1	✓									✓
Usp20	✓									✓
Riok2	✓									✓
Braf	✓									✓
Zfp40	✓									✓
Vldlr	✓									✓
Dock4	✓									✓
Kcna1	✓									✓
Man1a	✓									✓
Cntnap2	✓										✓
Cdc5l	✓
Nr4a3	✓
Ddx28	✓
Ddx50	✓
A330050F15Rik	✓
Mtmr3	✓
Cbl	✓
Cblb	✓
BC005624	✓
Hunk	✓
Fzr1	✓
Bbc3	✓
Kcnab3	✓
Fbxo21	✓
Lars	✓
D4Bwg0951e	✓
Kcnb1	✓
Ttc13	✓
5330417C22Rik	✓
Aars	✓
Mrps27	✓
Bclaf1	✓
Ogfrl1	✓
Gaa	✓
Clstn2	✓
Gnaq	✓
Ap2b1	✓
Lrpprc	✓
Smpd3	✓
Vps33b	✓
Fbxo10	✓
Cntn4	✓
Clstn3	✓
Camk1g	✓
Atp6v0a1	✓
Ttll1	✓
Snx19	✓
Nedd4l	✓
Rab3b	✓
Slc7a8	✓
B4galt6	✓
Gnb5	✓
Copg	✓
Zfp398	✓
Dhx36	✓
Ap3b2	✓
Wdr35	✓
Rnf111	✓
Arfgef2	✓
1200011M11Rik	✓
Ptpn3	✓
Cherp	✓
Shprh	✓
Ap1g1	✓
Cnnm1	✓
Whsc1l1	✓
D930015E06Rik	✓
Btrc	✓
Itgbl1	✓
Gemin5	✓
Rab27b	✓
Celsr3	✓
Syt3	✓
Rab3a	✓
Tmem25	✓
Sst	✓
Entpd6	✓
Kcns3	✓
Gria1	✓
Odz2	✓
Rufy2	✓
Cnnm4	✓
Atp1a1	✓
Chrna7	✓
Usp14	✓
Cyp2s1	✓
Nefh	✓
Asns	✓
Dffa	✓
Elavl4	✓
BC030500	✓
Ckmt1	✓
9930013L23Rik	✓
Pja2	✓
Rad18	✓
Nos1	✓
Crhbp	✓
Kcnma1	✓
Lrrtm1	✓
Epha7	✓
Akr1c18	✓
2210018M11Rik	✓
Cdh7	✓
Tro	✓
Ext1	✓
Dgkg	✓
Slitrk3	✓
Trpc6	✓
Gpr83	✓
Spag6	✓
Moxd1	✓
Tac1	✓
A830010M20Rik	✓												1700028K03Rik,A830010M20Rik
Rabgap1	✓												Gpr21,Rabgap1
Cno		✓	✓	✓	✓			✓
Commd3		✓	✓	✓	✓					✓
Gnpnat1		✓	✓	✓	✓					✓
0610007L01Rik		✓	✓	✓	✓					✓
Hspa5		✓	✓	✓	✓						✓
1700106N22Rik		✓	✓	✓	✓
Ube2a		✓	✓	✓	✓
Npb		✓	✓	✓						✓
Rab33a		✓	✓	✓						✓
Brdt		✓	✓	✓						✓
D18Ertd653e		✓	✓	✓						✓
Cpox		✓	✓	✓						✓
Chst8		✓	✓	✓						✓
Ube2j1		✓	✓		✓					✓
Cdadc1		✓	✓		✓					✓
Etf1		✓	✓		✓					✓
Dyrk1a		✓	✓		✓						✓
Rwdd1		✓	✓		✓
Atp6v0b		✓	✓		✓
5730494M16Rik		✓	✓		✓
2810453I06Rik		✓	✓		✓
Cbx8		✓	✓		✓
Pex11b		✓	✓		✓								Itga10,Pex11b
Usp39		✓	✓							✓
Tpm1		✓	✓							✓
Map2k5		✓	✓							✓
Ssr2		✓	✓							✓
Asb6		✓	✓								✓
Tox		✓	✓								✓
Sppl3		✓	✓
Exosc7		✓	✓
Gorasp2		✓	✓
Birc6		✓	✓
Abca8b		✓	✓
Sh3gl2		✓	✓
Rbm11		✓	✓
Dgcr2		✓	✓										Car15,Dgcr2,Gm20518
Rbm18		✓		✓	✓
Htatip2		✓		✓			✓	✓
Dixdc1		✓		✓				✓	✓	✓
Sh3bgrl3		✓		✓
Serpina3n		✓			✓						✓
Hagh		✓			✓
Mrpl11		✓			✓
Prkar1a		✓			✓
Mrp63		✓			✓
Nup50		✓			✓
Polr2c		✓			✓
Meig1		✓			✓
Gtl3		✓			✓
Uchl1		✓				✓
B3gnt1		✓					✓	✓	✓
Spred2		✓					✓	✓			✓
Ezh1		✓					✓	✓
Enc1		✓					✓		✓
Junb		✓					✓				✓
Nrp2		✓					✓				✓
Pcmt1		✓					✓
Avpi1		✓					✓
Galntl4		✓					✓
Gtpbp2		✓					✓
Gadd45b		✓					✓
Pdlim7		✓					✓
Mllt3		✓					✓
Stmn2		✓						✓
Pam		✓								✓
Anxa11		✓								✓
Bcl7a		✓								✓
Eif2c3		✓								✓
Rhof		✓								✓
Sema3e		✓								✓
Bicd1		✓								✓
Ephb3		✓									✓
Mef2d		✓									✓
Gabra4		✓									✓
Evc2		✓									✓
Ntrk3		✓									✓
Syt12		✓									✓
Igfbp4		✓
Zmynd19		✓
Mrpl1		✓
Otub1		✓
Igfbp6		✓
Khdrbs3		✓
Tbrg1		✓
9130024F11Rik		✓
F8a		✓
Hpca		✓
Cdkn2d		✓
Prkce		✓
Vps35		✓
Gnaz		✓
Xrn2		✓
Coro1a		✓
Mrps9		✓
Cdkl1		✓
Rnps1		✓
Ppp6c		✓
Shc2		✓
Dr1		✓
Dact2		✓
Cd83		✓
Zfp511		✓
2410089E03Rik		✓
Dazl		✓
Rnf25		✓
Tesc		✓
Bag4		✓
Ywhag		✓
3110039M20Rik		✓											3110039M20Rik,Foxg1
Syt5		✓
Ddx25		✓
E130303B06Rik		✓
Gfra2		✓
Trim3		✓
Taf9		✓
Gabra5		✓
Srrm1		✓
Nrgn		✓
Gng3		✓
Cnot7		✓
Cul5		✓
Gng2		✓
9630033F20Rik		✓
Pan3		✓
Sfmbt1		✓
Fkbp1b		✓
Napg		✓
Arhgap15		✓
4930572J05Rik		✓
Car7		✓
Pogz		✓
Fabp3		✓
6530418L21Rik		✓
Atp6v1g2		✓
Syt13		✓
Mapk11		✓
Bcl11a		✓
Nipsnap1		✓
Rtn4rl2		✓
2810029C07Rik		✓
Lrfn2		✓
Sprn		✓
Nptx2		✓
Vsnl1		✓
Setmar		✓
Cacng3		✓
Pspc1		✓
Disp2		✓
Slc25a27		✓
3110040N11Rik		✓
Spint2		✓
Sncb		✓
Cdh8		✓
Cryga		✓											Cryga,D630023F18Rik
Kcnj3		✓
Cbln4		✓
Atp1b1		✓
Npy5r		✓
A430108G06Rik		✓
Neurod6		✓
Prss12		✓
1700001L19Rik		✓
Aloxe3		✓
2310079F23Rik		✓
Ube2g2		✓											Sumo3,Ube2g2
Ube2d3			✓	✓	✓		✓
Atp2c1			✓	✓	✓			✓		✓
M6pr			✓	✓	✓					✓	✓
Gphn			✓	✓	✓					✓
Ccndbp1			✓	✓	✓					✓
4833420G17Rik			✓	✓	✓					✓
1110057K04Rik			✓	✓	✓					✓
Timp2			✓	✓	✓					✓
Slc35a3			✓	✓	✓					✓			Hiat1,Slc35a3
Tle1			✓	✓	✓						✓
Pter			✓	✓	✓						✓
Dguok			✓	✓	✓
0610007P14Rik			✓	✓	✓
Etv1			✓	✓		✓				✓
Plk3			✓	✓			✓			✓
App			✓	✓				✓		✓
Arfgap3			✓	✓				✓
Tpst1			✓	✓					✓	✓
Pou3f1			✓	✓						✓
Piga			✓	✓						✓
Nol8			✓	✓						✓
Hiat1			✓	✓						✓			Hiat1,Slc35a3
Siah2			✓	✓						✓
Pdk3			✓	✓						✓
Ywhaq			✓	✓						✓
Map4k5			✓	✓						✓
Mtap7			✓	✓						✓
Tmeff2			✓	✓						✓
Efnb3			✓	✓						✓
Tubd1			✓	✓						✓
Ube2d1			✓	✓						✓
Ppp3cb			✓	✓						✓
Lrrn1			✓	✓						✓
Ank3			✓	✓						✓
1810029B16Rik			✓	✓						✓
Actb			✓	✓							✓
Whsc1			✓	✓
Zfp207			✓	✓
D10Wsu52e			✓	✓
Sort1			✓	✓
Thoc1			✓	✓
Nfx1			✓	✓
Adss			✓	✓
Elavl1			✓		✓	✓				✓	✓
Arhgap12			✓		✓		✓	✓		✓	✓
Cd47			✓		✓		✓	✓		✓
Siah1a			✓		✓		✓	✓
Lrrfip1			✓		✓		✓
Pias1			✓		✓			✓			✓
Bcl6			✓		✓			✓			✓
Pex3			✓		✓					✓	✓
Fzd3			✓		✓					✓
BC003965			✓		✓					✓
Dnajb12			✓		✓					✓
C630043F03Rik			✓		✓					✓
Kbtbd3			✓		✓					✓
Ube2j2			✓		✓					✓
Pfn1			✓		✓					✓
Nr2c1			✓		✓					✓
Tial1			✓		✓					✓
Hs2st1			✓		✓						✓
Inhbb			✓		✓						✓
Rdh14			✓		✓						✓
Wrnip1			✓		✓						✓
Prps1			✓		✓						✓
Snx12			✓		✓
Laptm4b			✓		✓
Uchl3			✓		✓
Znhit3			✓		✓
Cstf2			✓		✓
Eef1e1			✓		✓
Seh1l			✓		✓
Zfp386			✓		✓
1810048J11Rik			✓		✓
Aasdhppt			✓		✓
5730403B10Rik			✓		✓
Cul4b			✓		✓
Smarcad1			✓		✓
Xpnpep1			✓		✓
Trappc5			✓		✓
Zfp277			✓		✓
Ccnh			✓		✓
Pus1			✓		✓
Polb			✓		✓
Actr10			✓		✓
4930430F08Rik			✓		✓
Mrpl37			✓		✓
Opa1			✓		✓
Cul3			✓		✓
Csf2ra			✓		✓
Mrps23			✓		✓
Gabpb1			✓		✓
Rbbp6			✓		✓
Mrpl39			✓		✓
5730494N06Rik			✓		✓
Lsm1			✓		✓
Zfp235			✓		✓
Syn2			✓		✓
Mrpl32			✓		✓
Rpusd2			✓		✓
Dpm1			✓		✓								Adnp,Dpm1
Ovca2			✓		✓								Dph1,Ovca2
Cdh11			✓			✓				✓
Minpp1			✓			✓
Slc1a1			✓				✓	✓	✓	✓
Pcnx			✓				✓			✓
Dicer1			✓				✓			✓
Rras2			✓				✓			✓
Csnk1g3			✓				✓			✓
Ppp4r2			✓				✓
Scarb1			✓				✓
BC031781			✓				✓
Ppp2r5e			✓				✓
Atrx			✓				✓
Cpne8			✓				✓
Nupl1			✓				✓
Lyar			✓				✓
Dcbld1			✓				✓
Snx13			✓					✓		✓
Zfp161			✓					✓
Zfp37			✓					✓
Tnik			✓							✓	✓
Tfdp1			✓							✓
Ncoa2			✓							✓
Tbc1d15			✓							✓
2700007P21Rik			✓							✓
Ell2			✓							✓
1700066M21Rik			✓							✓
Stam			✓							✓
Cpsf2			✓							✓
Zfp281			✓							✓
Ppp1cb			✓							✓
Sec24a			✓							✓
Chfr			✓							✓
Ilf2			✓							✓
Ppp2r2a			✓							✓
Fbxl5			✓							✓
Ehd3			✓							✓
Ncbp2			✓							✓
Trio			✓							✓
Pstpip2			✓							✓
Rbmx			✓							✓
4833424O15Rik			✓							✓
Nav1			✓							✓
Ptpre			✓							✓
Ndnl2			✓							✓
Rab8b			✓							✓
Rap2b			✓								✓
Top1			✓								✓
Col11a1			✓
Sip1			✓
Actr6			✓
Zcchc8			✓
Zfp128			✓
Dck			✓
Spata7			✓
Usp38			✓
Klhl13			✓
Zswim5			✓
2310003C23Rik			✓
Cys1			✓
AA987161			✓
Snx2			✓
Coil			✓
Phf6			✓
2410002O22Rik			✓
2410075B13Rik			✓
Rfxap			✓
2410016O06Rik			✓
3110003A17Rik			✓
2610101N10Rik			✓
Strn3			✓
Kcnj11			✓
Irak1bp1			✓
Taok1			✓
Zdhhc2			✓
Sf3b1			✓
Eml4			✓
2610021A01Rik			✓
Rcl1			✓
B630005N14Rik			✓
Zfp68			✓
Gtf2e2			✓
AU041133			✓
Clns1a			✓
Tigd2			✓
Zfp11			✓
Mki67ip			✓
Sh3yl1			✓
Ssb			✓
Pcdhb9			✓
Mrps5			✓
3110057O12Rik			✓
Dctn5			✓
A730017C20Rik			✓
Lyst			✓
Zfp462			✓
Tsg101			✓
Bub1b			✓
1700086L19Rik			✓
Senp8			✓
Tia1			✓
Psip1			✓
Etnk1			✓
Zfp354a			✓
1810055G02Rik			✓
Grik2			✓
Tex10			✓
Csmd1			✓
Ccne2			✓
Nufip1			✓
Mdm1			✓
Hebp1				✓	✓
Pcgf6				✓	✓
Tm9sf4				✓	✓
Mvp				✓			✓	✓					2900092E17Rik,Gm20418,Mvp,Prrt2
Hs3st1				✓				✓		✓
Zcchc2				✓				✓
Fez1				✓					✓	✓
Cntn2				✓						✓
B3galt5				✓						✓
Fkbp1a				✓						✓
Bcat1				✓						✓
Epb4.1l3				✓						✓
Ldb3				✓						✓
Slc24a2				✓						✓
Lct				✓
Fcho1				✓
Capzb				✓
Actr8				✓
Mtpn				✓
Coro1c				✓
Ifngr2				✓
Hspa1b				✓
Brap				✓
Flna					✓	✓
Ahr					✓		✓				✓
Map4k3					✓		✓
4933433P14Rik					✓			✓
Prnp					✓				✓		✓		Prnd,Prnp
Eps15					✓					✓	✓
Timm17a					✓					✓
Pdhx					✓					✓
Ufd1l					✓					✓
Scfd1					✓					✓
Ptk2					✓					✓
Asb8					✓						✓
Cacng8					✓						✓
Ampd2					✓						✓
Abhd6					✓						✓
Elmo2					✓						✓
BC022687					✓						✓
Sept9					✓						✓
Cpeb4					✓						✓
Gabbr1					✓						✓
D6Wsu116e					✓						✓
Cnnm2					✓						✓
Atp2a2					✓						✓
Sept6					✓						✓
Fkbpl					✓
Bnip1					✓
St7					✓
Nhlrc1					✓
Psma5					✓
Mrpl45					✓
1110004F10Rik					✓
Dusp18					✓
Prosc					✓
Decr2					✓
1500003O03Rik					✓
Vps29					✓
Timm9					✓
Cycs					✓
Pdhb					✓
Ndufs3					✓
Atp5f1					✓
Mrps30					✓
C1qbp					✓
Psma4					✓
Tbl2					✓
Slc35c2					✓
Ap1m1					✓
Wtap					✓
Dnttip1					✓
Rcor3					✓
Tfb2m					✓
Srm					✓
Gmps					✓
Emd					✓
Tbp					✓
Trp53bp1					✓
Ier5						✓	✓
Mdh1						✓
Exoc8						✓
Scn2b						✓
Itga8						✓
Rgs4						✓
Gucy1b3						✓
Trpc1						✓
Lin7a						✓
Serpini1						✓
Raph1						✓
9430020K01Rik							✓	✓	✓	✓
Ppp3cc							✓	✓	✓
Stx12							✓	✓	✓
Crispld1							✓	✓	✓
Lrrc49							✓	✓	✓
Gcnt2							✓	✓	✓
Ptprr							✓	✓	✓
Epha4							✓	✓	✓
Sorbs2							✓	✓	✓
Glcci1							✓	✓		✓			Glcci1,Gm16039
Klf9							✓	✓			✓
Arntl							✓	✓			✓
Ash1l							✓	✓			✓
Nup98							✓	✓			✓
Syne1							✓	✓			✓
Dnajb1							✓	✓
Tgfbr3							✓	✓
Stx3							✓	✓
Prss23							✓	✓
Pde2a							✓	✓
Fnbp1l							✓	✓
Srpk2							✓	✓
Atf7ip							✓	✓
Cyb561							✓	✓
Mast4							✓	✓
Cd200							✓	✓
Grasp							✓	✓
Bmpr2							✓	✓
Arhgef3							✓	✓
Mkl2							✓	✓
Lmo7							✓	✓
Plxna2							✓	✓
Foxp1							✓	✓					Eif4e3,Eif4e3.1,Foxp1
Nr4a1							✓		✓		✓
Ccng2							✓		✓
Tsc22d1							✓		✓
Fem1b							✓		✓
Usp46							✓		✓
Tpd52l1							✓		✓
Plekhg5							✓		✓
Cd34							✓		✓
Pcdh19							✓		✓
Tspan5							✓		✓
Sestd1							✓		✓
Slc39a10							✓		✓
Pls3							✓		✓
Nfkbiz							✓			✓	✓
Rasal2							✓			✓
Mgea5							✓			✓
Eif4e3							✓			✓			Eif4e3,Eif4e3.1,Foxp1
Uvrag							✓			✓
Ero1l							✓			✓
Lysmd3							✓			✓
Slk							✓			✓
Dock9							✓			✓
Ythdf3							✓			✓
Itsn2							✓			✓
2010111I01Rik							✓			✓
Nbn							✓				✓
Luzp1							✓				✓
Per1							✓				✓
Ccnl1							✓				✓
Mmd							✓				✓
Zfp148							✓				✓
Rabgef1							✓				✓
Egr1							✓				✓
Nrp1							✓				✓
Dusp6							✓				✓
Aak1							✓				✓
Fosb							✓				✓
Ppig							✓				✓
Dusp1							✓				✓
Ppp1r10
Morf4l1
Tnfaip3							✓
Egr3							✓
Fat4							✓
Nck2							✓
Pnrc1							✓
Wdr37							✓
Acot9							✓
Nfat5							✓
4921524J17Rik							✓
Ythdf1							✓
Usp47							✓
Rab12							✓
Zfp655							✓
Ensa							✓
Mafk							✓
Nipbl							✓
Lass4							✓
Ppp1r13b							✓
Kras							✓
Pitpna							✓
Ctcf							✓
Rgl1							✓
Tnfaip8l1							✓
2900026A02Rik							✓
Hnrpll							✓
Kpna4							✓
Gdap2							✓
1200011I18Rik							✓
2310033P09Rik							✓
Sfxn3							✓
Zbtb10							✓
Man2a1							✓
Mef2a							✓
Arpc3							✓
Chmp2b							✓
Srpr							✓
Asxl1							✓
Gsk3b							✓
Helz							✓
Anxa7							✓
Rapgef2							✓
Flnb							✓
Crebbp							✓
Mllt4							✓
Hspa4							✓
Ipo11							✓
Prdm2							✓
Frmd6							✓
Bag5							✓
Bdp1							✓
Palmd							✓
Atp13a3							✓
Zwint							✓
Fem1c							✓
Phf13							✓
Acvr1							✓
Stk3							✓
Ssx2ip							✓
Prpf38b							✓
Snx7							✓
Rtf1							✓
Mtmr12							✓
Rock2							✓
Akap2							✓						Akap2,Gm20459,Palm2
Grb10							✓
Rapgef6							✓
Ubap2l							✓
Klf10							✓
Rlf							✓
Dnaja1							✓
Myh10							✓
Kti12							✓
Lphn2							✓
Tomm70a							✓
Efnb2							✓
Acsl5							✓
Ppp1r12a							✓
Ets2							✓
Rcor1							✓
Plk2							✓
Nucb2							✓
Myadm							✓
Tspan13							✓
Ece1							✓
Klhl2								✓	✓	✓
Vamp4								✓	✓		✓
Zfp192								✓	✓		✓
Gprasp2								✓	✓
Tspyl4								✓	✓
Nap1l3								✓	✓
Gprasp1								✓	✓				Armcx5,Gprasp1
Tmem30a								✓		✓	✓
Malat1								✓		✓	✓
Dnaja4								✓		✓
Fpgt								✓		✓
Golga4								✓		✓
Cpd								✓		✓
Atp8a1								✓		✓
Ndel1								✓		✓
Otud1								✓			✓
Sacm1l								✓			✓
Ogt								✓			✓
Lnpep								✓			✓
Impact								✓			✓
Gls								✓			✓
Pcmtd2								✓
Ero1lb								✓
Prpf4b								✓
Csnk1a1								✓
Kbtbd7								✓
Epc2								✓
Vps41								✓
Zfp187								✓
Cstf2t								✓
Tspyl1								✓
Tnrc6c								✓
Ccdc28a								✓
Snx16								✓
Ube2n								✓
Ankrd46								✓
Ankrd12								✓
Clock								✓
BC030336								✓
Ppm1a								✓
Oxr1								✓
Clstn1								✓
Atf2								✓
Ppp1r7								✓
Phf20								✓
Hspa1a								✓
Adcy9								✓
Scn3b								✓
Dmxl2								✓
Acsl1									✓	✓
Ppm1l									✓	✓
Tpi1									✓
Bhlhb9									✓
Mtmr6									✓
Scamp1									✓
Pfkl									✓
Ublcp1									✓
C530008M17Rik									✓				C530008M17Rik,Gm10430
Mllt11									✓
Ahi1									✓
Epm2aip1									✓
Nsg2									✓
Gpr85									✓
Slc6a17									✓
Snca									✓
Cdh10										✓	✓
Tmem106b										✓	✓
Zeb2										✓	✓
Zswim6										✓	✓
Tm2d3										✓	✓		Tarsl2,Tm2d3
Stk39										✓
Usp25										✓
Map6d1										✓
Aebp2										✓
Arpc1a										✓
Arl5b										✓
Mcart1										✓
Tmem178										✓
Eif4a1										✓
Fbxw2										✓
Ralgps1										✓
Anks1b										✓
Tbc1d23										✓
Tnks2										✓
Cap1										✓
Ippk										✓
Ube2g1										✓
Bbx										✓
Fbxo45										✓
Sltm										✓
Asxl2										✓
Ireb2										✓
Tnks										✓
Etv3										✓
Osbp										✓
Lancl1										✓
L3mbtl2										✓
Enoph1										✓
Psme4										✓
BC031353										✓
Mon2										✓
Tfdp2										✓
Klhl20										✓
Qrich1										✓
Zdhhc20										✓
Rap1gds1										✓
Ltv1										✓
Ilf3										✓
Dync1li2										✓
Yme1l1										✓
Pde4dip										✓
Gtf2h1										✓
Slc35e3										✓
Ust										✓
4932415G12Rik										✓
Mdm4										✓
Zfand5										✓
Zfp608										✓
Cyld										✓
Snx30										✓
Pdk1										✓
Hltf										✓
Bpnt1										✓
Dgat2										✓
Nudt16										✓
Zfp758										✓
Gmcl1										✓
Zrsr1										✓
Eif2b3										✓
Slc27a4										✓
Phf8										✓
Psmd6										✓
1500011B03Rik										✓			1500011B03Rik,2610524H06Rik,Gm20499
Ube4a										✓
Rap2a										✓
D230025D16Rik										✓
Ttll7										✓
Wars										✓
Endod1										✓
Gnl2										✓
Ubr2										✓
Dynll1										✓
Slc16a7										✓
D630037F22Rik										✓
Zdhhc24										✓
Rbm22										✓
Nfil3										✓
Ccnt2										✓
Zfp809										✓
Mbd5										✓
Pcgf3										✓
Larp6										✓
Yeats2										✓
Appbp2										✓
Ube2e2										✓
Fgfr1op2										✓
Iars										✓
Man1a2										✓
Gas7										✓
Atf6										✓
Tyro3										✓
Ctr9										✓
Tbk1										✓
Fubp1										✓
Eif2ak1										✓
Gtf2f1										✓
Srfbp1										✓
Ggps1										✓
Nvl										✓
Pafah1b2										✓
Taf11										✓
Edem3										✓
Sytl2										✓
Rgnef										✓
Stmn4										✓
Fbxo28										✓
Hmg20a										✓
Prkdc										✓
Mtif2										✓
Sema4f										✓
Ostm1										✓
Rbm39										✓
Gpatch8										✓
Tbc1d10b										✓
2310035C23Rik										✓
Myo5a										✓
Arl8b										✓
Dnaja2										✓
Ints6										✓
Trip12										✓
AI848100										✓
Elovl6										✓
Rab14										✓
Arhgef2										✓
Pip5k1a										✓
Nolc1										✓
Setd8										✓
Dlgap2										✓
Lpgat1										✓
Strn										✓
Adam23										✓
Rtn4										✓
Dnajc16										✓
Sh3bp5										✓
Atg4c										✓
Rc3h2										✓
Zfp287										✓
Galnt13										✓
Megf9										✓
Ctps										✓
Myef2										✓
Atrn										✓
Gclc										✓
Atpaf1										✓
Parp1										✓
Cpsf6										✓
Rere										✓
Auh										✓
C630004H02Rik										✓
Npat										✓
Msh3										✓
Mbnl2										✓
Zfp81										✓
Nktr										✓
Wdr70										✓
Pak1										✓
Gnai1										✓
R3hdm1										✓
Rabgap1l										✓
Dot1l										✓
Fnip1										✓
Jph1										✓
Mtmr4										✓
Trnt1										✓
Samd8										✓
Jarid2										✓
Gnptab										✓
2700023E23Rik										✓
Zfp445										✓
Cops2										✓
Heatr3										✓
Arid4b										✓
Brwd3										✓
Sel1l										✓
Thsd7a										✓
Lrrtm2										✓
Cacnb4										✓
Hirip3										✓
Ablim2										✓
Dync1li1										✓
Rab39b										✓
Rapgef5										✓
Zfp292										✓
Sv2a										✓
Rad23b										✓
Kif21a										✓
Zfyve27										✓
Pak7										✓
1190002N15Rik										✓
C1galt1c1										✓
Cdc7										✓
Dmrtc1a										✓
Ptprj										✓
Morf4l2										✓
Schip1										✓
Sez6l										✓
Apbb2										✓
Entpd7										✓
Elovl4										✓
Cdc40										✓
Zbtb43										✓
Rnf128										✓
Clip3										✓
6720401G13Rik										✓
Unc5c										✓
Dcun1d1										✓
Bmp2										✓
Polr2a										✓
Opcml										✓
St8sia3										✓
C1ql3										✓
D430041D05Rik										✓
Thsd4										✓
Cdh6										✓
Cntn3										✓
D630045J12Rik										✓			Atp6v0a4,D630045J12Rik
Lrrc8d										✓			D830014E11Rik,Lrrc8d
Ubox5										✓			Fastkd5,Ubox5
Scn8a										✓
Scn8a										✓
Nip7											✓
Sdcbp											✓
Anks3											✓
Zc3h6											✓
Setd5											✓
Armc8											✓
Nipa2											✓
Rian											✓		Rian,SNORD113
Nr3c2											✓
Sec14l1											✓
6330403K07Rik											✓
Fndc5											✓
Spin1											✓
Pigg											✓
Adck4											✓		Adck4,Numbl
Per2											✓
Abr											✓
Kalrn											✓
Rab35											✓
Map2k6											✓
Ppm1k											✓
Dld											✓
Tmem136											✓
Pcmtd1											✓
Ncoa1											✓
Rufy3											✓
Mansc1											✓
Tm9sf2											✓
Fos											✓
Rundc1											✓
Trim9											✓
Jak1											✓
Chst1											✓
Epdr1											✓
Tex2											✓
Skiv2l2											✓
Ptpra											✓
Tmem161b											✓
Ift57											✓
Clip4											✓
Chic1											✓
Magi2											✓
Rnf6											✓
Hspa8											✓
Adcy8											✓
Armc9											✓		Armc9,Psmd1
Ttc19											✓
Qpctl											✓
Srgap3											✓
Slc35b4											✓
Amigo1											✓
Pmpcb											✓
Ocrl											✓
Abhd13											✓
Abi1											✓
Bai1											✓
Nol4											✓
Ccpg1											✓		Ccpg1,Dyx1c1,Gm20510
Slc23a2											✓
Nlrx1											✓
Sept11											✓
Brd8											✓
Hspa4l											✓
Ppp2r2b											✓
Dpy19l3											✓
E130311K13Rik											✓
BC023829											✓
Sgip1											✓
Diap2											✓
Nup93											✓
Itm2c											✓
Kctd6											✓
Eif4g3											✓
Nt5dc3											✓
B3galt1											✓
Dkk3											✓
Slc19a2											✓
Nmt2											✓
Sorl1											✓
C230081A13Rik											✓
Hectd2											✓
Ccdc6											✓
Fbxl4											✓
Golga1											✓
Pdcd4											✓
D3Ertd254e											✓
2310001A20Rik											✓
Hcfc2											✓
Dgkb											✓
Dhx33											✓
Ccdc25											✓
Gabra2											✓
Por											✓
Cttn											✓
Pxdn											✓
Astn1											✓
Grhl1											✓
Cap2											✓
Plxnc1											✓
Pcdh20											✓
Rspo3											✓
Epha5											✓
Bai3											✓
Rgs7											✓
Smpd4											✓
Grin3a											✓
St6galnac5											✓
Mirg												ncRNA
Gm13706												ncRNA
Gm16344												ncRNA
Gm16185												ncRNA
Gm16638												ncRNA
Gm17102												ncRNA
Gm20546												ncRNA
Gm16229												ncRNA
Gm15631												ncRNA
Gm3510												ncRNA
Gm2115												ncRNA
A930001C03Rik												ncRNA
A430046D13Rik												ncRNA
1500017E21Rik												ncRNA
5730522E02Rik												ncRNA
A030009H04Rik												ncRNA
5330434G04Rik												ncRNA
D430036J16Rik												ncRNA
Gm10419												ncRNA
D930016D06Rik												ncRNA
D930048N14Rik												ncRNA
D230004N17Rik												ncRNA
4930429B21Rik												ncRNA
2010204K13Rik												ncRNA
Gm15328												ncRNA
Gm14827												ncRNA
B230206F22Rik												ncRNA
Gm10845												ncRNA
8430429K09Rik												ncRNA
C030034I22Rik												ncRNA
1700048O20Rik												ncRNA
1700091E21Rik												ncRNA
2900056M20Rik												ncRNA
2900055J20Rik												ncRNA
C230004F18Rik												ncRNA
A230006K03Rik												ncRNA
Mir124a-1												ncRNA	A930011O12Rik,Mir124a-1,Mir3078
Mir3078												ncRNA	A930011O12Rik,Mir124a-1,Mir3078
A930011O12Rik												ncRNA	A930011O12Rik,Mir124a-1,Mir3078
Mir1906-1												ncRNA	Meg3,Mir1906-1,Mir770
Mir770												ncRNA	Meg3,Mir1906-1,Mir770
Meg3												ncRNA	Meg3,Mir1906-1,Mir770
Mir377												ncRNA	Mir369,Mir377,Mir410,Mir412,Mir485,Mirg
Mir410												ncRNA	Mir369,Mir377,Mir410,Mir412,Mir485,Mirg
Mir412												ncRNA	Mir369,Mir377,Mir410,Mir412,Mir485,Mirg
Mir485												ncRNA	Mir369,Mir377,Mir410,Mir412,Mir485,Mirg
Mir369												ncRNA	Mir369,Mir377,Mir410,Mir412,Mir485,Mirg
E030011O05Rik												ncRNA	E030011O05Rik,Zbtb38
Gm10040												pseudogene
Gm17131												pseudogene
Gm9864												pseudogene
RP23-344J14.1.1												Not found
Gm17593												Not found
Gm17282												Not found
Gm10047												Not found
Gm14738												Not found
Gm17386												Not found
Gm15415												Not found
