# Supplementary material for: RNG105/caprin1, an RNA granule protein for dendritic mRNA localization, is essential for long-term memory formation
Source: eLife. 2017 Nov 21;6:e29677. doi: 10.7554/eLife.29677 (PMC5697933; doi:10.7554/eLife.29677)
Supplement: Supplementary file 3. — (A) Dendritically enriched mRNAs (1,122). (B) Somatically enriched mRNAs (2,106). (C) mRNAs not significantly enriched in dendrites nor soma (2,814) [file elife-29677-supp3.xlsx]

## Sheet: Supplementary file 3A
Supplementary file 3A. Dendritically enriched mRNAs (1,122), Related to Figure 7 and 8
Entrez Gene ID	Gene name	Rng105f/f mice				Camk2a-Cre;Rng105f/f mice				DAI (Camk2a-Cre;Rng105f/f)/DAI (Rng105f/f)	Heat map color (Fig.8B)
		FPKM (SP)	FPKM (SR)	DAI (SR/SP)	p value	FPKM (SP)	FPKM (SR)	DAI (SR/SP)	p value
13449	Dok2	0.14659	1.40993	9.618	0.00115	0.556909	0.829245	1.489	1	0.1548
56708	Clcf1	0.114876	1.19961	10.44	5e-05	0.218801	0.47677	2.179	1	0.2087
68774	Ms4a6d	0.464897	2.56272	5.512	0.0005	0.818038	1.29626	1.585	0.1821	0.2875
170776	Cd209c	0.48114	1.72111	3.577	0.0006	1.10908	1.18504	1.068	0.797	0.2987
15001	H2-Oa	0.141522	1.28501	9.08	0.0031	0.533143	1.46935	2.756	0.01185	0.3035
114249	Npnt	0.482798	1.78988	3.707	5e-05	1.20712	1.45607	1.206	0.39095	0.3254
226359	C1ql2	0.17389	1.76797	10.17	0.00485	0.326996	1.16433	3.561	0.0007	0.3502
21953	Tnni2	0.230683	1.48693	6.446	0.0005	0.353307	0.815153	2.307	1	0.3579
333088	Kcp	0.45534	1.79112	3.934	0.0003	0.529903	0.751208	1.418	1	0.3604
19897	Gm10275	1.07464	4.99249	4.646	0.0185	1.7454	3.061	1.754	0.0909	0.3775
16985	Lsp1	0.855427	3.842	4.491	5e-05	1.95695	3.37559	1.725	0.0729	0.3841
234515	Inpp4b	0.554377	1.37481	2.48	0.0093	1.22552	1.18093	0.9636	0.8702	0.3886
11555	Adrb2	0.440121	2.101	4.774	5e-05	0.883463	1.63876	1.855	0.00365	0.3886
23928	Lamc3	0.209783	1.18013	5.625	0.00125	0.394148	0.863541	2.191	1	0.3895
232201	Arhgap25	0.333769	2.67604	8.018	5e-05	0.533191	1.66789	3.128	5e-05	0.3902
215512	Fam117a	0.676711	3.27649	4.842	5e-05	0.997875	1.91092	1.915	0.0274	0.3955
230971	Megf6	0.433802	1.69591	3.909	0.0006	0.833488	1.30506	1.566	0.3039	0.4005
381538	Heatr8	1.53533	3.79029	2.469	5e-05	3.40963	3.37376	0.9895	0.96335	0.4008
56380	Arid3b	0.768025	1.52782	1.989	0.02285	1.16427	0.946831	0.8132	0.4365	0.4088
11520	Plin2	1.40975	6.22827	4.418	5e-05	2.66723	4.96205	1.86	0.00135	0.4211
66548	Adamtsl5	1.17021	3.33517	2.85	0.00165	0.918837	1.11181	1.21	0.5291	0.4246
12819	Col15a1	0.348315	1.71992	4.938	0.00045	0.386516	0.818874	2.119	1	0.4291
67091	Trappc6a	3.42791	8.19876	2.392	5e-05	5.58005	5.77667	1.035	0.8542	0.4328
320095	6430550D23Rik	0.501581	1.89065	3.769	0.0108	0.623746	1.01802	1.632	1	0.433
104709	Pik3r6	0.382173	1.19085	3.116	0.00575	0.761029	1.02728	1.35	0.4579	0.4332
76206	Gpr165	0.903064	1.55495	1.722	0.00415	1.40204	1.05314	0.7511	0.1326	0.4362
94242	Tinagl1	0.895257	3.82409	4.271	5e-05	1.22593	2.28891	1.867	0.00255	0.4371
100040298	Gm15501	1.57226	6.33703	4.031	5e-05	2.64036	4.67028	1.769	0.01825	0.4389
13180	Pcbd1	1.49663	7.0117	4.685	5e-05	3.25998	6.77226	2.077	0.00035	0.4434
216188	Aldh1l2	0.36468	1.74045	4.773	5e-05	0.71462	1.52028	2.127	0.01	0.4458
18792	Plau	0.518569	1.31651	2.539	0.0004	0.853908	0.977015	1.144	1	0.4507
19253	Ptpn18	0.292928	2.3807	8.127	0.0002	0.65106	2.38675	3.666	5e-05	0.4511
16822	Lcp2	0.675645	4.10142	6.07	0.0001	1.12488	3.09124	2.748	0.0015	0.4527
70031	Cmtm8	0.446135	1.8256	4.092	0.0051	0.643153	1.1977	1.862	0.0593	0.4551
74478	Snx29	1.23105	2.74895	2.233	0.00055	1.87806	1.90996	1.017	0.94455	0.4554
21391	Tbxas1	0.955017	7.05855	7.391	5e-05	1.32695	4.52069	3.407	0.00785	0.4609
208285	Cyp4f17	0.398715	2.09221	5.247	0.0001	0.447988	1.09118	2.436	0.0073	0.4642
224093	Fam43a	1.29845	2.01716	1.554	0.00935	2.07073	1.50018	0.7245	0.04505	0.4663
83383	Tfap4	0.541985	1.2453	2.298	0.00275	0.918579	0.993871	1.082	1	0.4709
107375	Slc25a45	0.838959	4.53742	5.408	5e-05	1.56043	4.01941	2.576	0.00015	0.4763
68545	Ecscr	2.18892	14.3523	6.557	5e-05	2.71577	8.598	3.166	5e-05	0.4829
66570	Cenpm	0.753394	1.93014	2.562	0.00315	1.35438	1.68038	1.241	0.3497	0.4843
100039316	Gm9843	10.3371	28.2858	2.736	5e-05	15.6479	20.9272	1.337	0.06295	0.4887
54486	Hpgds	1.58811	10.7713	6.782	5e-05	1.93125	6.42904	3.329	5e-05	0.4908
18173	Slc11a1	1.04724	4.56609	4.36	0.00015	1.56074	3.34343	2.142	0.0109	0.4913
66824	Pycard	0.824408	5.45001	6.611	5e-05	1.26668	4.13902	3.268	5e-05	0.4943
233979	Tpcn2	0.386294	1.33495	3.456	0.0006	0.623062	1.07101	1.719	0.03175	0.4974
108897	Aif1l	1.17509	5.23582	4.456	5e-05	1.83364	4.06601	2.217	0.002	0.4977
69550	Bst2	2.90349	7.47509	2.575	0.00015	5.1897	6.71008	1.293	0.155	0.5022
94094 434218	Trim34a,Trim34b	0.400635	1.50079	3.746	0.0016	0.608529	1.15345	1.895	0.0556	0.506
67075	Magt1	1.4608	6.19517	4.241	5e-05	1.94196	4.17189	2.148	5e-05	0.5066
16188	Il3ra	0.259014	1.15481	4.458	0.0069	0.416916	0.946342	2.27	1	0.5091
215201	Trmt2b	1.18135	4.17611	3.535	5e-05	1.72785	3.1124	1.801	0.00065	0.5096
19228	Pth1r	0.579056	2.33358	4.03	5e-05	1.00153	2.07177	2.069	0.00035	0.5133
66531	2310061C15Rik	2.33319	5.78498	2.479	0.00055	5.00071	6.36994	1.274	0.35505	0.5138
433638	I830077J02Rik	0.403745	2.04142	5.056	0.00085	0.482781	1.25451	2.599	0.017	0.5139
69146	Gsdmd	0.578131	2.89135	5.001	5e-05	0.789252	2.0351	2.579	0.00015	0.5156
12524	Cd86	0.651403	3.69743	5.676	5e-05	0.881476	2.5811	2.928	5e-05	0.5159
68957	Paqr6	3.80662	19.6224	5.155	5e-05	5.65698	15.0518	2.661	5e-05	0.5162
16855	Lgals4	1.19544	2.52332	2.111	0.00625	1.38373	1.50778	1.09	0.7426	0.5162
229898	Gbp5	0.362415	1.47808	4.078	5e-05	0.483418	1.02368	2.118	0.0025	0.5192
71373	Prr16	0.567246	1.52537	2.689	0.0004	1.09335	1.53271	1.402	0.0773	0.5213
68888	Gkn3	1.86406	5.39435	2.894	5e-05	1.89884	2.87535	1.514	0.08405	0.5233
230582	Cyb5rl	1.47791	2.74261	1.856	0.025	2.11944	2.08337	0.983	0.92985	0.5297
19885	Rorc	0.338373	2.08182	6.152	5e-05	0.505163	1.65293	3.272	5e-05	0.5318
23845	Clec5a	0.907878	7.69948	8.481	5e-05	1.27587	5.81379	4.557	5e-05	0.5373
207818	Smagp	0.490591	2.60955	5.319	0.0025	0.623034	1.78787	2.87	0.0059	0.5395
20128	Trim30a	0.81114	1.9873	2.45	0.0066	1.1768	1.55657	1.323	0.25745	0.5399
19049	Ppp1r1b	24.7182	72.6725	2.94	5e-05	33.2859	53.0063	1.592	5e-05	0.5416
100041686	Gm15427	3.5835	11.7651	3.283	5e-05	4.76885	8.4954	1.781	0.00305	0.5426
67138	Herc6	0.470233	2.33361	4.963	5e-05	0.624604	1.69905	2.72	5e-05	0.5481
670565	Gm9493	1.91601	5.46802	2.854	0.002	2.15415	3.37039	1.565	0.1192	0.5482
30052	Pcsk1n	552.936	2154.55	3.897	5e-05	674.482	1442.2	2.138	5e-05	0.5487
109246	Tspan9	6.93373	16.0412	2.314	0.0093	10.4484	13.3218	1.275	0.353	0.5511
100039355	Rps16-ps2	3.06694	9.21949	3.006	0.01125	5.12517	8.53668	1.666	0.1104	0.5541
78317	Ccdc88b	0.431016	1.71777	3.985	5e-05	0.699659	1.54793	2.212	5e-05	0.5551
100043346	Rpl10-ps3	4.56988	10.3751	2.27	5e-05	5.26032	6.63028	1.26	0.2102	0.5552
16409	Itgam	5.80595	31.4347	5.414	5e-05	8.3126	25.0813	3.017	5e-05	0.5573
52020	Umodl1	0.546952	1.10082	2.013	0.0002	0.663855	0.745144	1.122	1	0.5577
100043703	Tpt1-ps3	4.05694	9.10453	2.244	0.00045	4.34763	5.44766	1.253	0.2673	0.5583
100043527	Gm10443	1.04005	6.25808	6.017	0.01325	1.48168	4.98386	3.364	0.1329	0.559
100503815	Gm15430	4.61712	16.7875	3.636	0.0002	7.06749	14.3746	2.034	0.00575	0.5594
100040563	Dynlt1c	1.61713	3.78142	2.338	0.0018	1.84099	2.41709	1.313	0.33945	0.5615
15277	Hk2	1.00593	3.01327	2.996	5e-05	1.60086	2.69455	1.683	0.0373	0.5619
58802	Kcnmb4	7.33633	18.1187	2.47	5e-05	6.9861	9.7103	1.39	0.2469	0.5628
14412	Slc6a13	0.359723	1.19119	3.311	0.00145	0.342408	0.638179	1.864	1	0.5628
73728	Psd	362.614	1580.43	4.358	5e-05	392.069	963.479	2.457	5e-05	0.5638
100039656	Gm12918	3.06347	10.1484	3.313	5e-05	4.30273	8.06422	1.874	0.0024	0.5658
102545	Cmtm7	1.1209	7.00434	6.249	5e-05	1.55774	5.50929	3.537	5e-05	0.566
54445	Unc93b1	4.68421	26.9464	5.753	5e-05	6.16468	20.2806	3.29	5e-05	0.5719
20090	Rps29	533.369	2317.35	4.345	5e-05	718.977	1787.28	2.486	5e-05	0.5722
16768	Lag3	2.1513	13.3313	6.197	5e-05	3.54597	12.5736	3.546	5e-05	0.5722
56226	Espn	1.52577	3.37957	2.215	5e-05	1.17606	1.49168	1.268	0.23515	0.5726
78749	Filip1l	0.639723	2.02277	3.162	0.0009	0.710549	1.2872	1.812	0.05545	0.5729
29863	Pde7b	0.996075	2.74099	2.752	5e-05	1.45925	2.31512	1.587	0.0121	0.5765
-	Gm13340	1.20677	7.42823	6.155	5e-05	1.3129	4.68959	3.572	0.00205	0.5803
66812	Ppcdc	1.86841	3.91565	2.096	5e-05	2.57487	3.157	1.226	0.15535	0.585
93694	Clec2d	1.11764	4.46509	3.995	5e-05	1.45073	3.39412	2.34	0.0005	0.5856
667279	Rps2-ps10	0.77891	2.43538	3.127	0.0264	1.19522	2.19739	1.838	0.07365	0.588
231805	Pilra	0.192983	1.90045	9.848	0.00025	0.142638	0.82703	5.798	1	0.5888
110257	Hba-a2	7.62224	38.5388	5.056	5e-05	7.47092	22.2548	2.979	5e-05	0.5892
16878	Lif	0.347665	1.34302	3.863	0.00815	0.55506	1.2639	2.277	0.0529	0.5895
56534	Hspb3	0.929168	2.17483	2.341	0.01725	1.22239	1.68697	1.38	0.2951	0.5896
76408	Abcc3	0.609671	2.40614	3.947	5e-05	0.781043	1.81773	2.327	0.0038	0.5897
71607	Snx20	0.502743	1.72377	3.429	0.0006	0.712916	1.44255	2.023	0.0102	0.5901
319997	A630001G21Rik	0.249967	1.35422	5.418	0.00025	0.502644	1.60785	3.199	0.0098	0.5904
69095	1810012K08Rik	8.64459	21.5918	2.498	0.02675	9.09908	13.4332	1.476	0.31525	0.5911
100043780	Gm10119	2.28885	4.84062	2.115	0.0023	3.62458	4.54102	1.253	0.2671	0.5924
434402	Gm5617	1.80522	5.58898	3.096	0.00085	3.44412	6.31905	1.835	0.0079	0.5926
102595	Plekho2	2.13542	9.43067	4.416	5e-05	2.99862	7.85189	2.619	5e-05	0.5929
212032	Hk3	0.343767	2.05731	5.985	0.00965	0.428636	1.52344	3.554	0.08115	0.5939
69717	Gm10499	0.642757	2.91239	4.531	5e-05	0.926317	2.49381	2.692	5e-05	0.5942
216169	Fam108a	53.1537	197.35	3.713	5e-05	59.6358	131.652	2.208	5e-05	0.5946
216991	Adap2	1.2168	5.36181	4.406	5e-05	1.38065	3.62587	2.626	5e-05	0.596
53859	Map3k14	0.539428	1.75523	3.254	5e-05	0.750631	1.45601	1.94	0.01055	0.5961
74131	Sash3	0.512074	3.04934	5.955	5e-05	0.62591	2.2238	3.553	5e-05	0.5966
56743	Lat2	0.779744	3.57786	4.589	5e-05	0.918061	2.51373	2.738	0.0002	0.5967
12267	C3ar1	0.321978	1.67755	5.21	5e-05	0.3554	1.10597	3.112	5e-05	0.5973
100041965	Gm9786	13.6655	30.0593	2.2	5e-05	16.9753	22.3921	1.319	0.0444	0.5997
15446	Hpgd	3.3951	19.4486	5.728	5e-05	4.09511	14.0683	3.435	5e-05	0.5997
17001	Ltc4s	2.64168	18.0937	6.849	5e-05	3.79921	15.6421	4.117	5e-05	0.6011
217151	Arl5c	1.13628	2.22401	1.957	0.02355	1.21231	1.42727	1.177	0.5324	0.6015
100504360	D730003I15Rik	1.7597	6.68055	3.796	0.0005	2.6506	6.05599	2.285	0.00285	0.6018
230145	Galnt12	0.317149	1.46119	4.607	5e-05	0.236071	0.655056	2.775	1	0.6023
27056	Irf5	1.5818	6.63205	4.193	0.00335	2.45678	6.20761	2.527	0.0697	0.6026
72205	Eml2	50.4736	121.365	2.405	5e-05	58.6519	85.1976	1.453	0.00015	0.6041
67342	1700058G18Rik	8.80312	22.1789	2.519	5e-05	11.9107	18.3124	1.537	0.03225	0.6102
231717	Fam109a	1.95191	3.06646	1.571	0.00635	2.88584	2.76686	0.9588	0.78335	0.6103
237611	Stac3	0.43392	1.29164	2.977	0.01105	0.37341	0.678643	1.817	1	0.6106
240084	Cchcr1	1.15687	2.55462	2.208	0.0145	1.98299	2.67412	1.349	0.1746	0.6107
83490	Pik3ap1	0.49259	2.60365	5.286	5e-05	0.766257	2.47807	3.234	5e-05	0.6118
100043000	Rpl3-ps1	3.10178	5.72472	1.846	0.00075	4.47038	5.05988	1.132	0.44565	0.6133
12523	Cd84	0.882364	5.29778	6.004	5e-05	1.16595	4.29399	3.683	5e-05	0.6134
20116	Rps8	161.535	508.845	3.15	5e-05	197.902	382.635	1.933	5e-05	0.6138
242915	Fam59b	2.12297	10.075	4.746	5e-05	2.20181	6.4164	2.914	0.00035	0.6141
57278	Bcam	1.83398	8.3163	4.535	5e-05	2.28759	6.37102	2.785	5e-05	0.6142
58861	Cysltr1	0.234501	1.20118	5.122	0.0038	0.267679	0.843247	3.15	1	0.615
73338	Itpripl1	0.266076	1.37395	5.164	5e-05	0.361965	1.14994	3.177	0.00015	0.6152
107227	Macrod1	3.63036	11.7068	3.225	5e-05	5.22165	10.3898	1.99	0.00045	0.617
73062	Ppp1r16a	17.702	52.8837	2.987	5e-05	21.6403	39.8954	1.844	5e-05	0.6171
22778	Ikzf1	0.704817	4.20281	5.963	5e-05	0.969307	3.56805	3.681	5e-05	0.6173
668218	Bin2	2.11359	13.5794	6.425	5e-05	3.06776	12.1709	3.967	5e-05	0.6175
107239	Carns1	0.609563	1.4593	2.394	5e-05	0.911218	1.34727	1.479	0.0425	0.6176
233571	P2ry6	0.957566	4.79724	5.01	5e-05	1.28289	3.97613	3.099	5e-05	0.6187
192136	5033411D12Rik	1.67829	7.5586	4.504	5e-05	1.81716	5.06972	2.79	5e-05	0.6195
17192	Mbd3	48.6563	124.563	2.56	5e-05	58.3702	92.596	1.586	0.00015	0.6197
11513	Adcy7	0.309904	1.24613	4.021	5e-05	0.472772	1.18186	2.5	5e-05	0.6217
17986	Ndp	2.18367	12.1071	5.544	5e-05	2.58889	8.92538	3.448	5e-05	0.6218
109299	C330006A16Rik	20.4652	47.2217	2.307	5e-05	19.761	28.3772	1.436	0.00055	0.6224
406218	Panx2	44.0714	163.824	3.717	5e-05	62.5254	144.899	2.317	5e-05	0.6234
57914	Crlf2	5.78833	12.3759	2.138	5e-05	5.25151	7.02506	1.338	0.04565	0.6257
665189	Gm7536	9.69842	25.391	2.618	5e-05	11.8208	19.3786	1.639	0.00415	0.6262
14710	Gngt2	3.01769	16.1735	5.36	0.0039	3.32455	11.1875	3.365	0.0367	0.6279
73598	1700001O22Rik	2.88063	7.83951	2.721	5e-05	2.62136	4.48567	1.711	0.00185	0.6288
279572	Tlr13	0.409619	2.20157	5.375	0.0061	0.546704	1.84983	3.384	0.0137	0.6295
74387	4932438H23Rik	0.404544	1.2784	3.16	0.0157	0.532986	1.06055	1.99	0.0454	0.6297
319164	Hist1h2ac	0.341917	1.9518	5.708	5e-05	0.429593	1.54885	3.605	5e-05	0.6316
14694	Gnb2l1	84.0096	236.339	2.813	5e-05	91.1965	162.514	1.782	5e-05	0.6334
100040633	Rpsa-ps10	1.16727	3.874	3.319	0.00015	1.3427	2.82995	2.108	0.00315	0.6351
100041511	Rpl19-ps11	6.84693	18.2924	2.672	5e-05	9.95739	16.9519	1.702	0.00035	0.6372
80891	Fcrls	12.4355	63.9329	5.141	5e-05	14.3234	46.9419	3.277	5e-05	0.6375
68396	Nat8	0.445165	1.62427	3.649	0.0149	0.379879	0.883737	2.326	1	0.6376
277973	Slc9a5	0.646333	1.37178	2.122	0.0001	0.670324	0.907799	1.354	1	0.6381
17965	Nbl1	44.2744	75.2713	1.7	0.0005	54.386	59.0878	1.086	0.56825	0.639
76681	Trim12a	1.70617	5.94351	3.484	5e-05	2.16586	4.826	2.228	0.00355	0.6396
100036573	Gm13066	5.86953	18.304	3.118	0.0002	6.31732	12.6132	1.997	0.02325	0.6403
69769	Tnfaip8l2	1.31609	8.14745	6.191	5e-05	1.64138	6.51045	3.966	5e-05	0.6407
26382	Fgd2	1.51148	7.06941	4.677	5e-05	1.84498	5.5306	2.998	5e-05	0.6409
20005	Rpl9	264.242	797.091	3.017	5e-05	311.412	603.17	1.937	5e-05	0.6421
72754	Arhgef10l	6.0501	15.2104	2.514	5e-05	6.00167	9.69246	1.615	0.03865	0.6424
12794	Cnih2	453.549	1331.61	2.936	5e-05	418.929	790.494	1.887	5e-05	0.6427
26961	Rpl8	196.59	494.489	2.515	5e-05	220.827	357.994	1.621	5e-05	0.6445
74645	Fam46c	0.219583	1.32082	6.015	5e-05	0.293153	1.13669	3.877	0.00045	0.6446
192650	Cabp7	96.9826	368.722	3.802	5e-05	119.396	292.663	2.451	5e-05	0.6447
20044	Rps14	182.265	526.879	2.891	5e-05	224.865	419.228	1.864	5e-05	0.6449
68235	2410066E13Rik	42.3046	101.432	2.398	5e-05	42.4817	65.7211	1.547	5e-05	0.6452
14130	Fcgr2b	0.982012	5.52253	5.624	5e-05	1.57127	5.70621	3.632	5e-05	0.6458
622434	Arhgef26	11.5641	21.1654	1.83	5e-05	21.4868	25.4093	1.183	0.1201	0.6461
13808	Eno3	1.58762	3.7919	2.388	0.0002	2.05992	3.18377	1.546	0.03425	0.6471
270210	Zfp651	9.25587	20.4309	2.207	5e-05	9.36617	13.4095	1.432	0.00045	0.6486
667682	Gm8759	3.12823	9.52517	3.045	0.0022	4.24429	8.38392	1.975	0.0148	0.6487
20085	Rps19	150.711	498.89	3.31	5e-05	199.177	429.042	2.154	5e-05	0.6507
217154	Stac2	14.2121	53.9873	3.799	5e-05	20.2861	50.2008	2.475	5e-05	0.6514
56040	Rplp1	986.793	3963.76	4.017	5e-05	1314.28	3439.23	2.617	5e-05	0.6515
277744	Gm694	1.073	3.77462	3.518	0.0005	1.29783	2.97463	2.292	0.0026	0.6515
319660	Agmo	1.96765	11.3494	5.768	5e-05	1.95145	7.34076	3.762	5e-05	0.6522
171531	Mlph	0.419773	2.4174	5.759	5e-05	0.428997	1.61138	3.756	5e-05	0.6522
14127	Fcer1g	12.4353	79.2812	6.375	5e-05	15.1614	63.1286	4.164	5e-05	0.6531
140497	AF251705	1.90365	9.01387	4.735	5e-05	2.05395	6.35554	3.094	5e-05	0.6535
14919	Gucy2e	0.29281	1.44512	4.935	5e-05	0.300739	0.970334	3.226	5e-05	0.6538
109032	Sp110	0.436583	2.70443	6.195	5e-05	0.479599	1.94274	4.051	0.00015	0.6539
75007	Fam63a	5.36674	10.5081	1.958	0.0022	6.76213	8.68161	1.284	0.13365	0.6557
16418	Eif6	12.5875	16.756	1.331	0.0185	16.6891	14.5703	0.873	0.26205	0.6559
641376	Tomm40l	18.3856	30.492	1.658	0.00435	21.7923	23.756	1.09	0.6848	0.6573
72318	Cyth4	3.35178	17.1342	5.112	5e-05	3.71864	12.4989	3.361	5e-05	0.6575
278795	Lrrc10b	21.3877	69.7091	3.259	5e-05	19.3031	41.4094	2.145	5e-05	0.6582
407831	Tmem204	1.75245	5.63001	3.213	0.00085	2.28039	4.82529	2.116	0.008	0.6586
58805	Mlxipl	0.881373	4.72636	5.362	5e-05	1.23075	4.3493	3.534	5e-05	0.659
12297	Cacnb3	68.57	185.022	2.698	5e-05	76.025	135.946	1.788	5e-05	0.6627
58237	Nkain4	23.0048	66.6739	2.898	5e-05	24.6353	47.3194	1.921	5e-05	0.6627
212937	Tifab	0.695661	3.55637	5.112	5e-05	0.692062	2.34983	3.395	5e-05	0.6642
72306	Zfp777	9.81686	14.5621	1.483	0.0191	11.2639	11.098	0.9853	0.9225	0.6642
664994	Isoc2a	9.20076	24.7736	2.693	5e-05	10.3417	18.4982	1.789	5e-05	0.6643
235043	Tmem205	10.8868	17.1422	1.575	0.0016	13.0292	13.653	1.048	0.75195	0.6655
11838	Arc	60.3761	107.192	1.775	5e-05	36.7571	43.4896	1.183	0.0977	0.6664
17690	Msi1	5.90559	19.9714	3.382	5e-05	6.50993	14.6759	2.254	5e-05	0.6666
20469	Sipa1	2.2796	8.03893	3.526	5e-05	2.86744	6.76155	2.358	5e-05	0.6687
75538	Fam71e1	1.65197	2.97461	1.801	0.02285	2.4549	2.96103	1.206	0.3878	0.6699
70511	Fam86	2.60051	4.57039	1.757	0.00955	3.19774	3.77423	1.18	0.48965	0.6716
71648	Optn	2.55144	5.69932	2.234	5e-05	3.84865	5.78402	1.503	0.01005	0.6728
232406	BC035044	0.313142	1.60302	5.119	5e-05	0.315506	1.08703	3.445	0.0001	0.673
226040	E030010A14Rik	0.219893	1.90319	8.655	5e-05	0.250382	1.45971	5.83	5e-05	0.6736
69710	Arap1	2.55977	11.0372	4.312	5e-05	2.86474	8.32366	2.906	5e-05	0.6739
73032	Ttc9b	47.7213	80.7144	1.691	5e-05	54.9626	62.7651	1.142	0.20845	0.6752
245050	Fam198a	0.918581	2.57444	2.803	5e-05	1.11603	2.11274	1.893	5e-05	0.6755
100129	Gpr153	0.756305	2.75233	3.639	5e-05	0.89494	2.20107	2.459	0.00755	0.6758
70719	Hmha1	1.0317	6.06875	5.882	5e-05	1.19516	4.75205	3.976	5e-05	0.6759
71146	Golga7b	24.5233	49.2599	2.009	5e-05	26.6528	36.2	1.358	0.00205	0.6762
72014	Btbd17	4.56239	18.993	4.163	5e-05	3.47972	9.80226	2.817	5e-05	0.6767
21754	Tesk1	14.7862	36.4448	2.465	5e-05	14.2561	23.7778	1.668	0.00915	0.6767
22004	Tpm2	1.44347	3.95618	2.741	0.00025	1.55594	2.88575	1.855	0.0139	0.6767
228662	Btbd3	25.4773	60.132	2.36	5e-05	31.0444	49.5976	1.598	5e-05	0.6769
20345	Selplg	16.0564	97.5696	6.077	5e-05	17.2306	70.8883	4.114	5e-05	0.677
13629	Eef2	225.521	751.857	3.334	5e-05	213.849	482.851	2.258	5e-05	0.6773
17105	Lyz2	1.91174	9.57168	5.007	5e-05	3.24289	11.0028	3.393	5e-05	0.6777
67168	Lpar6	0.935241	3.63069	3.882	0.00855	1.23905	3.26007	2.631	0.03425	0.6778
216963	Git1	210.184	782.142	3.721	5e-05	173.906	438.718	2.523	5e-05	0.6779
100504638	Gm13341	2.89823	11.4352	3.946	0.00345	3.88695	10.4164	2.68	0.0386	0.6792
237387	Lrrc3	0.62107	3.03096	4.88	5e-05	0.920024	3.04974	3.315	5e-05	0.6792
84682	Cox4i2	0.785591	3.57822	4.555	0.0026	0.546037	1.69082	3.097	0.0161	0.6798
11837	Rplp0	108.243	363.662	3.36	5e-05	112.469	257.283	2.288	5e-05	0.6809
234686	Fhod1	0.717286	2.09431	2.92	0.01665	1.01103	2.01085	1.989	0.0961	0.6812
70785	Dennd1c	0.41515	1.67723	4.04	5e-05	0.446952	1.23042	2.753	0.0002	0.6814
21645	Tcte1	6.63531	17.4473	2.629	5e-05	7.94739	14.2518	1.793	5e-05	0.682
67865	Rgs10	17.4298	93.213	5.348	5e-05	20.3958	74.3984	3.648	5e-05	0.6821
272465	Fam70b	0.537486	2.71804	5.057	5e-05	0.577673	1.9939	3.452	0.0003	0.6825
68436	Rpl34	147.03	367.591	2.5	5e-05	204.465	348.951	1.707	5e-05	0.6826
100465	Mob3c	0.977673	1.87312	1.916	0.00695	1.3644	1.78533	1.309	0.21455	0.683
78267	Klhdc8b	2.08198	9.15556	4.398	5e-05	2.61809	7.86612	3.005	5e-05	0.6832
76846	Rps9	176.02	476.795	2.709	5e-05	201.029	372.054	1.851	5e-05	0.6832
17969	Ncf1	2.33178	12.792	5.486	5e-05	2.33407	8.74902	3.748	5e-05	0.6833
433586	Maml3	0.397486	1.09883	2.764	5e-05	0.58861	1.11286	1.891	0.00235	0.6839
80910	Gpr84	0.351425	2.18619	6.221	0.00015	0.50993	2.16965	4.255	5e-05	0.6839
54153	Rasa4	0.622376	2.88306	4.632	5e-05	0.863717	2.73777	3.17	0.0001	0.6843
245469	Pdzd4	22.8423	54.6158	2.391	5e-05	25.9652	42.4916	1.636	5e-05	0.6844
67160	Eef1g	114.206	223.285	1.955	5e-05	134.529	180.088	1.339	0.00525	0.6847
234365	Yjefn3	8.6864	26.1672	3.012	0.0001	9.40195	19.412	2.065	0.0252	0.6854
16898	Rps2	221.174	712.679	3.222	5e-05	245.923	543.32	2.209	5e-05	0.6856
13627	Eef1a1	1164.43	2410.81	2.07	5e-05	1275.9	1815.33	1.423	0.02245	0.6872
13199	Ddn	768.373	3126.23	4.069	5e-05	871.043	2435.87	2.796	5e-05	0.6873
223752	Gramd4	3.48067	7.74017	2.224	5e-05	3.8736	5.9236	1.529	0.0158	0.6877
67023	Use1	39.8904	89.6325	2.247	5e-05	50.2876	77.7866	1.547	5e-05	0.6884
11629	Aif1	5.93137	30.1015	5.075	5e-05	6.85814	23.9846	3.497	5e-05	0.6891
110954	Rpl10	186.068	372.283	2.001	5e-05	208.676	287.899	1.38	0.00445	0.6896
78294	Rps27a	163.98	412.421	2.515	5e-05	213.273	370.131	1.735	5e-05	0.69
68428	Steap3	0.930163	3.50228	3.765	5e-05	1.02715	2.67406	2.603	5e-05	0.6914
75744	Svip	12.6548	25.5959	2.023	5e-05	14.1694	19.818	1.399	0.0013	0.6915
214931	Fbxl16	339.126	1114.07	3.285	5e-05	317.096	720.425	2.272	5e-05	0.6916
228846	D630003M21Rik	0.67705	2.39735	3.541	5e-05	0.863503	2.11523	2.45	5e-05	0.6918
71820	Wdr34	9.72861	15.3511	1.578	0.0007	11.5993	12.6771	1.093	0.4782	0.6926
66915	Myeov2	126.407	238.233	1.885	5e-05	153.567	200.539	1.306	0.02425	0.6929
69216	Ccdc23	7.85546	20.6376	2.627	5e-05	9.26137	16.8663	1.821	0.0001	0.6932
239591	Ttll8	0.668239	1.95147	2.92	0.00675	0.788802	1.59826	2.026	0.0341	0.6938
83409	Lamtor2	48.2864	80.0971	1.659	5e-05	67.5922	77.8567	1.152	0.18655	0.6944
263929 99543	BC027582,Olfml3	6.31586	37.4528	5.93	5e-05	7.89042	32.5048	4.12	5e-05	0.6947
26568	Slc27a3	0.53253	1.1031	2.071	0.01525	0.963314	1.38671	1.44	0.1452	0.6949
67861	Akr1b10	10.9285	23.5872	2.158	5e-05	11.7615	17.6439	1.5	0.00035	0.695
241556	Tspan18	0.605738	1.96934	3.251	5e-05	0.724489	1.63922	2.263	0.00025	0.6959
382083	Snx22	6.60919	13.3654	2.022	0.0002	8.18441	11.5267	1.408	0.04225	0.6964
14256 22121	Flt3l,Rpl13a	473.232	1537.32	3.249	5e-05	575.989	1307.01	2.269	5e-05	0.6985
18218	Dusp8	41.188	88.2415	2.142	5e-05	39.4832	59.1729	1.499	0.00275	0.6995
68675	Fam172a	8.80422	14.787	1.68	5e-05	8.83044	10.382	1.176	0.1275	0.7
240514	Ccdc85b	21.1645	38.5695	1.822	5e-05	25.3296	32.3215	1.276	0.01635	0.7002
27367	Rpl3	241.239	445.059	1.845	5e-05	308.834	400.023	1.295	0.0169	0.7021
20055	Rps16	219.7	582.611	2.652	5e-05	278.914	519.54	1.863	5e-05	0.7024
52838	Dnlz	10.187	20.4055	2.003	5e-05	11.9762	16.8598	1.408	0.01185	0.7028
104416	Bap1	27.8612	46.6943	1.676	5e-05	28.9562	34.1459	1.179	0.1032	0.7036
21415	Tcf7l1	0.959093	4.45448	4.644	0.01235	1.28242	4.1932	3.27	0.00455	0.704
76088	Dock8	0.425398	2.1539	5.063	5e-05	0.534387	1.90533	3.565	5e-05	0.7042
30838	Fbxw4	8.79127	15.1885	1.728	0.0122	10.1711	12.3814	1.217	0.3973	0.7046
20102	Rps4x	191.991	440.246	2.293	5e-05	209.042	337.924	1.617	5e-05	0.705
225020	Fez2	11.716	26.6343	2.273	0.01295	11.9832	19.2107	1.603	0.10625	0.7052
233315	Mtmr10	2.01449	5.29736	2.63	5e-05	2.71142	5.03232	1.856	0.0155	0.7058
105348	Golm1	16.0251	25.833	1.612	5e-05	21.0112	23.9298	1.139	0.1993	0.7065
330959	Snapc5	15.482	31.0871	2.008	5e-05	18.7911	26.6595	1.419	0.00605	0.7066
16414	Itgb2	1.62572	8.8571	5.448	5e-05	1.94475	7.48806	3.85	5e-05	0.7067
66259	Camk2n1	117.833	325.53	2.763	5e-05	102.682	200.499	1.953	5e-05	0.7068
100037283	Rnaset2a	1.27074	5.59763	4.405	5e-05	1.66362	5.18558	3.117	5e-05	0.7076
23986	Eci2	13.8951	46.2032	3.325	5e-05	14.8912	35.0406	2.353	5e-05	0.7077
216439	Agap2	238.822	690.022	2.889	5e-05	247.017	505.989	2.048	5e-05	0.709
229937	Znhit6	2.73695	4.15161	1.517	0.00375	3.11014	3.34528	1.076	0.5989	0.7091
353155	Gjc1	0.607106	1.812	2.985	0.0024	0.643932	1.3642	2.119	0.01605	0.7098
330460	Tmem150b	9.29908	34.1901	3.677	0.0002	10.4657	27.3374	2.612	0.0078	0.7104
53418 381546	B4galt2,Ccdc24	27.8342	70.4522	2.531	5e-05	28.274	50.8683	1.799	5e-05	0.7108
12616 70997	Cenpb,Spef1	37.0295	104.583	2.824	5e-05	37.9303	76.2452	2.01	5e-05	0.7117
17777	Mttp	2.11425	3.41845	1.617	0.0005	2.40614	2.76913	1.151	0.2924	0.7118
22376	Was	0.547219	2.98319	5.452	5e-05	0.522379	2.02764	3.882	5e-05	0.712
384309	Trim56	0.571465	2.17826	3.812	5e-05	0.769389	2.08825	2.714	0.0001	0.7121
69638	Enho	19.9403	87.3809	4.382	5e-05	18.4207	57.5517	3.124	5e-05	0.713
217218	Atxn7l3	38.8408	92.3749	2.378	5e-05	43.9571	74.6283	1.698	5e-05	0.7139
71448	Tmem80	9.28079	18.5479	1.999	0.0019	14.9291	21.3057	1.427	0.0881	0.7141
66192	Lage3	11.9739	16.7146	1.396	0.0207	12.4457	12.4124	0.9973	0.98705	0.7145
50849	Rnf10	53.9693	150.115	2.781	5e-05	57.5259	114.328	1.987	5e-05	0.7145
72125	Fam123a	4.11723	5.58488	1.356	0.02145	4.9227	4.77606	0.9702	0.8211	0.7152
80911	Acox3	6.27852	10.605	1.689	0.00155	9.01836	10.8978	1.208	0.1576	0.7154
74451	Pgs1	18.2496	34.53	1.892	5e-05	21.4321	29.0479	1.355	0.0042	0.7163
244216	Zfp771	23.6932	58.3827	2.464	5e-05	25.8229	45.589	1.765	0.0059	0.7165
233071	Arhgap33	26.2181	90.7623	3.462	5e-05	23.8372	59.1909	2.483	5e-05	0.7173
99349	Dnajc24	4.38612	6.81901	1.555	0.0168	5.3169	5.93248	1.116	0.53755	0.7177
67891	Rpl4	290.508	709.778	2.443	5e-05	298.471	523.742	1.755	5e-05	0.7182
72083	Mzt2	12.3103	16.7478	1.36	0.0239	15.9819	15.6266	0.9778	0.8619	0.7187
102115	Dohh	33.7634	48.3733	1.433	0.00085	41.7266	42.9659	1.03	0.79685	0.7187
57808	Rpl35a	305.14	898.783	2.945	5e-05	372.502	789.463	2.119	5e-05	0.7195
66085	Eif3f	34.5602	100.944	2.921	5e-05	33.9465	71.4417	2.105	5e-05	0.7205
64099	Parvg	1.57569	8.17962	5.191	5e-05	1.57201	5.88292	3.742	5e-05	0.7209
71242	Spata24	3.00415	5.1474	1.713	0.0187	3.33233	4.11895	1.236	0.33395	0.7214
80913	Pum2	28.1831	49.3931	1.753	5e-05	28.9767	36.6678	1.265	0.0319	0.722
232146	Fam176a	3.37017	17.8931	5.309	5e-05	2.58392	9.90588	3.834	5e-05	0.7221
12517	Cd72	18.1697	46.2298	2.544	5e-05	18.4809	33.9597	1.838	5e-05	0.7222
56741	Igdcc4	6.23246	25.123	4.031	5e-05	7.22396	21.0486	2.914	5e-05	0.7228
110956	D17H6S56E-5	0.319607	1.44466	4.52	0.0017	0.411223	1.34703	3.276	0.02925	0.7247
13885	Esd	35.1182	46.5965	1.327	0.0271	37.5418	36.1338	0.9625	0.74165	0.7254
60504	Il21r	0.615022	2.53285	4.118	5e-05	0.55759	1.66678	2.989	5e-05	0.7258
226250	Afap1l2	1.37447	5.74914	4.183	5e-05	1.48396	4.5087	3.038	5e-05	0.7264
26408	Map3k5	1.67797	2.81645	1.678	0.0264	1.9507	2.3794	1.22	0.37035	0.7267
57916	Tnfrsf13b	0.627174	3.60263	5.744	5e-05	0.995397	4.15531	4.175	5e-05	0.7267
19009	Pou6f1	29.6502	83.6294	2.821	5e-05	29.5955	60.7393	2.052	5e-05	0.7276
268301	Sowahc	1.40939	3.97945	2.824	5e-05	1.65174	3.39564	2.056	5e-05	0.7281
233065	Alkbh6	21.0343	34.2483	1.628	5e-05	25.167	29.8498	1.186	0.14325	0.7284
103172	Chchd10	95.3442	135.878	1.425	0.00065	123.273	128.119	1.039	0.7008	0.7293
73447	Wdr13	49.8754	130.804	2.623	5e-05	57.7145	110.441	1.914	5e-05	0.7296
269717	Orai2	24.2839	41.0348	1.69	5e-05	26.1917	32.314	1.234	0.03655	0.7301
97761	Sgsm2	15.7102	43.6424	2.778	5e-05	18.6415	37.8662	2.031	5e-05	0.7312
434377	Zfp560	4.86767	8.06018	1.656	0.0208	5.84328	7.07574	1.211	0.43905	0.7313
19347	Dennd5a	54.8466	143.043	2.608	5e-05	53.0056	101.167	1.909	5e-05	0.7318
14299	Ncs1	58.8565	218.411	3.711	5e-05	64.6521	175.586	2.716	5e-05	0.7319
13385	Dlg4	287.23	759.562	2.644	5e-05	285.136	551.843	1.935	0.00015	0.7319
58238	Fam181b	4.01651	15.9232	3.964	5e-05	3.42999	9.95514	2.902	5e-05	0.7321
70727	Rasgef1a	110.541	167.672	1.517	5e-05	101.074	112.255	1.111	0.31595	0.7322
268420	Alkbh5	7.51577	11.1038	1.477	0.0056	8.01677	8.67369	1.082	0.4624	0.7323
56485	Slc2a5	3.09485	15.31	4.947	5e-05	2.94487	10.6718	3.624	5e-05	0.7325
67893	Tmem86a	3.71046	8.77466	2.365	5e-05	4.37003	7.57175	1.733	0.00015	0.7327
67939	Prorsd1	2.79556	4.92243	1.761	0.00785	3.16214	4.08165	1.291	0.20345	0.7331
223726	Mpped1	149.926	242.195	1.615	5e-05	124.46	147.462	1.185	0.12525	0.7334
381742	Tnrc18	5.34296	7.06687	1.323	0.01125	6.54881	6.35396	0.9702	0.7962	0.7336
68323	Nudt22	2.2607	5.0843	2.249	0.0004	2.51995	4.16233	1.652	0.01455	0.7344
382051	Pdp2	0.957426	1.4342	1.498	0.02265	1.16473	1.28211	1.101	0.57425	0.7348
103551	E130012A19Rik	21.0966	58.5222	2.774	5e-05	9.66322	19.7011	2.039	5e-05	0.735
100043272	5430417L22Rik	23.085	36.204	1.568	5e-05	21.8973	25.2446	1.153	0.158	0.7351
107999	Gtpbp6	17.2223	30.5951	1.776	5e-05	15.9204	20.7919	1.306	0.09595	0.7352
18011	Neurl1a	30.4417	112.232	3.687	5e-05	28.9085	78.4457	2.714	5e-05	0.736
100042277	Gm3764	3.83556	7.8024	2.034	0.0001	4.41142	6.60927	1.498	0.0138	0.7365
76900	Ssbp4	76.6612	145.576	1.899	5e-05	74.6509	104.406	1.399	0.0008	0.7365
241118	Accn4	0.54347	1.99791	3.676	5e-05	0.623173	1.68781	2.708	5e-05	0.7367
114601	Ehbp1l1	1.74177	2.78633	1.6	0.0019	2.28295	2.69139	1.179	0.26205	0.737
216829	Mmgt2	4.70448	12.8693	2.736	0.00055	5.36069	10.8122	2.017	0.0039	0.7373
66475	Rps23	387.926	1079.08	2.782	5e-05	474.296	972.952	2.051	5e-05	0.7375
53761	Prrc2a	84.5551	240.228	2.841	5e-05	92.015	192.799	2.095	0.0002	0.7375
66307	Isoc1	2.78045	7.23917	2.604	5e-05	2.73654	5.26094	1.922	5e-05	0.7384
224647	D17Wsu92e	53.253	129.837	2.438	5e-05	60.5767	109.103	1.801	5e-05	0.7387
246198	Mllt6	11.3669	32.1759	2.831	5e-05	11.724	24.5266	2.092	5e-05	0.739
242667	Dlgap3	76.201	285.531	3.747	5e-05	75.8021	209.98	2.77	5e-05	0.7393
17067	Ly6c1	16.0919	54.2512	3.371	5e-05	20.3205	50.6777	2.494	5e-05	0.7397
104130	Ndufb11	83.8408	127.414	1.52	0.00165	105.217	118.296	1.124	0.36815	0.7398
233208	Scaf1	29.6737	57.9809	1.954	5e-05	38.3043	55.4179	1.447	0.0191	0.7404
20115	Rps7	180.978	399.795	2.209	5e-05	206.216	337.496	1.637	5e-05	0.7409
19988	Rpl6	140.586	262.656	1.868	5e-05	148.938	206.229	1.385	0.00115	0.7411
67067	Romo1	58.7745	93.0485	1.583	0.0246	76.4474	89.7369	1.174	0.44015	0.7415
235406	Snx33	0.691587	2.44885	3.541	5e-05	0.806319	2.11892	2.628	5e-05	0.7422
100043911	Ppp4r1l-ps	2.91166	7.63729	2.623	5e-05	3.02507	5.89104	1.947	0.00015	0.7424
432530	Adcy1	59.2264	133.358	2.252	5e-05	80.7147	134.952	1.672	0.0002	0.7425
54396	Irgm2	0.516406	2.39526	4.638	5e-05	0.5873	2.02715	3.452	5e-05	0.7442
353047	Plekhm1	3.43353	4.74689	1.383	0.0047	4.35487	4.48153	1.029	0.7982	0.7444
11542	Adora3	0.820766	2.43117	2.962	0.00135	0.937943	2.06811	2.205	0.009	0.7444
67427	Rps20	73.4389	229.154	3.12	5e-05	96.4056	223.997	2.323	0.0053	0.7446
14670	Gnl1	48.9514	107.72	2.201	5e-05	47.4588	77.7825	1.639	5e-05	0.7448
18709	Pik3r2	53.5504	90.4857	1.69	5e-05	55.976	70.4707	1.259	0.03175	0.7451
23833	Cd52	2.37697	10.7585	4.526	0.00015	3.22316	10.8733	3.373	0.00235	0.7453
68077	Gltscr2	42.146	75.7437	1.797	5e-05	48.9146	65.5464	1.34	0.00375	0.7456
69478	2300009A05Rik	12.9439	21.062	1.627	0.0016	19.1909	23.2886	1.214	0.16385	0.7458
606496	Gsk3a	80.8991	128.102	1.583	5e-05	85.2226	100.774	1.182	0.12285	0.7468
108101	Fermt3	1.40421	6.99841	4.984	5e-05	1.26253	4.69926	3.722	5e-05	0.7468
81018	Rnf114	22.0919	41.889	1.896	5e-05	23.2574	32.9383	1.416	0.02075	0.7469
19982	Rpl36a	160.902	395.714	2.459	5e-05	202.441	372.007	1.838	5e-05	0.7472
210135	Zfp180	11.7085	18.1446	1.55	5e-05	12.0942	14.006	1.158	0.1543	0.7473
57785	Rangrf	7.62018	13.8882	1.823	0.0038	8.80818	11.9991	1.362	0.09545	0.7474
75665	Ccdc64	33.8751	70.0231	2.067	5e-05	37.0804	57.3223	1.546	0.00135	0.7479
213573	Efcab4a	1.63318	4.31012	2.639	0.008	1.33369	2.63331	1.974	0.09905	0.7482
225845	Pla2g16	4.39541	21.1094	4.803	5e-05	4.20112	15.0989	3.594	5e-05	0.7483
78653	Bola3	18.2034	43.0081	2.363	5e-05	27.0594	47.8838	1.77	0.0051	0.749
17308	Mgat1	10.805	20.7188	1.918	5e-05	11.1648	16.0446	1.437	0.00975	0.7494
207704	Gtpbp10	2.66847	3.79128	1.421	0.01755	3.21328	3.42377	1.066	0.65205	0.75
22324	Vav1	1.14487	5.95615	5.202	5e-05	1.10116	4.30095	3.906	5e-05	0.7508
16859	Lgals9	3.1349	13.5387	4.319	5e-05	3.7805	12.2778	3.248	5e-05	0.752
210573	Tmem151b	12.8522	20.7474	1.614	5e-05	13.8931	16.866	1.214	0.0895	0.752
268449	Rpl23a	391.764	1097.97	2.803	5e-05	499.289	1053.28	2.11	5e-05	0.7527
13047	Cux1	7.16218	21.5836	3.014	5e-05	8.04574	18.251	2.268	5e-05	0.7527
216848	Chd3	119.103	326.378	2.74	5e-05	130.405	269.377	2.066	5e-05	0.7538
24105	Rbck1	26.1585	52.848	2.02	5e-05	27.3766	41.6966	1.523	0.0001	0.7539
66111	Tmed3	11.3317	18.8165	1.661	5e-05	13.6011	17.0275	1.252	0.05685	0.7539
14739	S1pr2	0.371859	1.79266	4.821	5e-05	0.297106	1.07992	3.635	5e-05	0.754
328643	Vwa5b2	3.34657	6.21292	1.857	0.0005	5.28312	7.39546	1.4	0.0579	0.754
237775	Zfp867	2.38489	3.56854	1.496	0.0049	2.89107	3.26228	1.128	0.3732	0.7541
14792	Lpcat3	8.15378	18.8639	2.314	5e-05	9.06203	15.8138	1.745	0.01125	0.7543
54601	Foxo4	3.9213	12.0187	3.065	5e-05	3.94925	9.1315	2.312	5e-05	0.7544
26920	Cep110	2.49014	5.08144	2.041	5e-05	3.26612	5.03509	1.542	0.00705	0.7555
67111	Naaa	14.6777	60.9033	4.149	5e-05	12.896	40.4312	3.135	5e-05	0.7556
19073	Srgn	3.34942	13.6003	4.06	5e-05	4.29552	13.1796	3.068	5e-05	0.7556
629974	Rnf213	0.870086	3.27412	3.763	5e-05	0.949079	2.69918	2.844	0.00015	0.7558
241159	Neu4	1.59495	7.22656	4.531	5e-05	1.60598	5.50123	3.425	5e-05	0.756
217692	Sipa1l1	60.5775	111.336	1.838	5e-05	59.9009	83.2327	1.39	0.00355	0.756
75141	Rasd2	21.6678	40.1432	1.853	5e-05	22.0955	30.9539	1.401	0.0008	0.7562
667739	Gm13654	7.11052	12.2831	1.727	0.0012	7.99362	10.4455	1.307	0.09515	0.7564
103236	Csnk1g2	55.0282	189.978	3.452	5e-05	51.9788	135.763	2.612	5e-05	0.7565
51799	Rundc3a	192.523	415.813	2.16	5e-05	201.323	328.983	1.634	0.00045	0.7566
237928 268469	Phospho1,Zfp652	12.062	24.1049	1.998	0.01205	14.3	21.6258	1.512	0.13925	0.7567
270084	Lpcat2	3.71498	14.478	3.897	5e-05	3.87012	11.414	2.949	5e-05	0.7568
68563	Dpm3	27.6174	47.8941	1.734	0.00015	30.1977	39.6396	1.313	0.0671	0.7569
51752	Erap1	1.47537	3.38947	2.297	5e-05	1.42608	2.4806	1.739	5e-05	0.7572
108735	Sft2d2	4.42245	14.1445	3.198	5e-05	4.33957	10.5117	2.422	5e-05	0.7574
217378	Dnajc27	15.8751	26.2805	1.655	5e-05	17.1353	21.5081	1.255	0.0244	0.7582
233020	Hipk4	17.0812	25.7687	1.509	0.0001	18.3153	20.9633	1.145	0.1939	0.7587
66863	Lztr1	62.8825	108.715	1.729	5e-05	55.718	73.0901	1.312	0.02405	0.7588
78914	Nadsyn1	1.58114	3.00687	1.902	0.0214	1.38301	1.9961	1.443	0.16165	0.7589
114641	Rpl31	150.469	432.816	2.876	5e-05	184.474	402.75	2.183	5e-05	0.759
60613	Kcnq4	0.458479	2.36624	5.161	5e-05	0.467297	1.83278	3.922	5e-05	0.7599
14168	Fgf13	61.8566	140.283	2.268	5e-05	66.4208	114.48	1.724	5e-05	0.76
227695	D2Wsu81e	11.3761	17.7659	1.562	0.00055	11.4254	13.5696	1.188	0.1532	0.7605
72727	B3gat3	68.5083	137.782	2.011	5e-05	75.3025	115.207	1.53	5e-05	0.7607
14672	Gna11	34.6147	70.8253	2.046	5e-05	38.1447	59.3896	1.557	0.0001	0.7609
67287	Parp6	37.5415	57.4401	1.53	5e-05	42.9564	50.0316	1.165	0.133	0.7612
67808	Tprgl	75.221	109.62	1.457	0.00235	87.1852	96.8601	1.111	0.3899	0.7623
69627	Fam89a	0.393742	1.85781	4.718	0.00085	0.45664	1.64264	3.597	0.0013	0.7624
217882	AW555464	23.7446	53.2074	2.241	5e-05	26.7488	45.7146	1.709	5e-05	0.7627
224648	Uhrf1bp1	0.86732	1.86094	2.146	0.00245	0.955867	1.56528	1.638	0.02185	0.7632
217149	Cisd3	20.7634	30.7629	1.482	0.00805	24.8673	28.1245	1.131	0.40755	0.7634
231821	Adap1	41.9494	69.1664	1.649	5e-05	41.6092	52.4089	1.26	0.02545	0.7639
72898	Asphd2	52.4154	70.8332	1.351	0.00215	59.8524	61.7992	1.033	0.74985	0.7641
628779	Hs3st4	17.4651	32.4012	1.855	5e-05	22.9056	32.4684	1.417	0.00035	0.7641
54006	Deaf1	15.9921	30.6057	1.914	5e-05	18.1317	26.5458	1.464	0.0049	0.765
16581	Kifc2	126.012	390.958	3.103	5e-05	136.702	324.605	2.375	5e-05	0.7654
16154	Il10ra	1.07176	5.32309	4.967	5e-05	0.964209	3.66711	3.803	5e-05	0.7657
223827	Gxylt1	1.811	2.78844	1.54	0.0007	2.0151	2.37864	1.18	0.1808	0.7666
69666	Psmg4	8.87888	14.5782	1.642	0.0063	9.96436	12.5426	1.259	0.1857	0.7666
320683	Zfp629	5.06211	7.22328	1.427	0.02285	5.56474	6.08898	1.094	0.5349	0.7668
12489	Cd33	1.17943	6.04633	5.126	5e-05	1.12712	4.43113	3.931	5e-05	0.7669
242721	Klhdc7a	1.46437	5.78319	3.949	5e-05	1.15491	3.49784	3.029	5e-05	0.7669
230796	Wdtc1	17.0294	45.2389	2.657	5e-05	18.4206	37.5486	2.038	5e-05	0.7673
56089	Ramp3	0.474332	1.13337	2.389	0.01785	0.82188	1.50714	1.834	0.02435	0.7675
213990	Agap3	144.94	256.018	1.766	5e-05	149.213	202.343	1.356	0.0052	0.7677
12313	Calm1	484.575	743.146	1.534	0.00815	524.655	618.245	1.178	0.36155	0.7684
230721	Pabpc4	11.022	23.4146	2.124	5e-05	12.0523	19.6736	1.632	0.0002	0.7684
67991	Nacc2	8.90124	32.2497	3.623	5e-05	8.12333	22.6223	2.785	5e-05	0.7686
214230	Pak6	8.55552	21.0906	2.465	5e-05	10.7071	20.2885	1.895	5e-05	0.7687
11553	Adra2c	12.6907	18.2996	1.442	0.00035	13.7984	15.3007	1.109	0.31995	0.769
667370	I830012O16Rik	0.802364	2.87386	3.582	5e-05	1.18917	3.27572	2.755	5e-05	0.7691
170743	Tlr7	0.74475	4.39721	5.904	5e-05	0.615021	2.79321	4.542	5e-05	0.7692
232157	Mob1a	4.00552	10.8989	2.721	5e-05	4.19594	8.78302	2.093	5e-05	0.7693
70312	2510012J08Rik	8.63168	11.3733	1.318	0.0127	9.67258	9.81558	1.015	0.8957	0.7702
67971	Tppp3	7.42928	12.4884	1.681	0.0009	8.34153	10.8026	1.295	0.0898	0.7704
67695	Ost4	41.8414	72.6957	1.737	0.0001	48.8267	65.4183	1.34	0.03185	0.7712
381979	Brsk1	63.1618	209.491	3.317	5e-05	67.9197	173.806	2.559	5e-05	0.7715
192678	Rassf3	1.34898	4.03733	2.993	5e-05	1.33603	3.086	2.31	5e-05	0.7718
74318	Hopx	24.1375	117.882	4.884	5e-05	25.6852	96.8258	3.77	5e-05	0.7719
237400	Mex3d	3.78665	7.11405	1.879	0.00025	3.71954	5.39959	1.452	0.038	0.7727
68028	Rpl22l1	90.8494	130.939	1.441	0.0026	98.2173	109.437	1.114	0.39135	0.7731
12493	Cd37	3.03309	16.0169	5.281	5e-05	2.79777	11.4277	4.085	5e-05	0.7735
104759	Pld4	3.41044	18.3805	5.389	5e-05	3.45595	14.4098	4.17	5e-05	0.7736
217340	Rnf157	65.8492	144.856	2.2	5e-05	67.1745	114.431	1.703	5e-05	0.7744
13051	Cx3cr1	11.4742	58.9775	5.14	5e-05	10.9206	43.4847	3.982	5e-05	0.7747
66437	Fis1	88.6016	167.794	1.894	5e-05	102.055	149.744	1.467	0.00015	0.7748
73833	Fam98c	14.7537	23.2507	1.576	0.00045	15.9287	19.4513	1.221	0.1259	0.7749
22763	Zfr	91.9741	134.795	1.466	0.00475	106.43	121.008	1.137	0.34815	0.7758
65115	Bean1	3.34683	6.53287	1.952	5e-05	2.70501	4.09839	1.515	0.0019	0.7762
14936	Gys1	4.44559	7.41148	1.667	0.00995	5.21688	6.76094	1.296	0.1537	0.7774
50887	Hmgn5	11.1281	17.5071	1.573	0.0001	12.9681	15.8615	1.223	0.0819	0.7775
240055	Neurl1b	6.27306	16.8314	2.683	5e-05	6.58015	13.7269	2.086	5e-05	0.7775
218476	Gcnt4	0.476057	1.18738	2.494	5e-05	0.664379	1.29089	1.943	0.00015	0.779
106639	Vmac	4.35343	7.64742	1.757	5e-05	4.76799	6.52544	1.369	0.01805	0.7791
666586	Gm11808	10.0408	31.3115	3.118	5e-05	10.6763	25.9405	2.43	5e-05	0.7792
19933	Rpl21	250.032	633.879	2.535	5e-05	308.137	609.119	1.977	5e-05	0.7797
55949	Eef1b2	147.831	258.856	1.751	5e-05	179.397	245.139	1.366	0.00785	0.7804
319195	Rpl17	266.67	648.582	2.432	5e-05	307.486	583.642	1.898	5e-05	0.7804
98952	Fam102a	21.6482	52.0946	2.406	5e-05	20.8359	39.1328	1.878	5e-05	0.7805
381217	Fam189a2	1.55705	5.78494	3.715	5e-05	1.31178	3.80387	2.9	5e-05	0.7805
232089	Elmod3	9.91546	17.0633	1.721	5e-05	10.1475	13.6304	1.343	0.01615	0.7805
108670	Epsti1	0.366375	1.54036	4.204	0.00715	0.476617	1.56498	3.284	0.00195	0.781
16194	Il6ra	0.731486	2.77112	3.788	5e-05	0.792613	2.34656	2.961	5e-05	0.7815
15162	Hck	0.745757	4.13257	5.541	5e-05	0.727347	3.14991	4.331	5e-05	0.7815
20937	Suv39h1	5.43212	7.84598	1.444	0.00235	5.44337	6.14689	1.129	0.33275	0.7818
72512	Tmem173	1.67991	8.21756	4.892	5e-05	1.99087	7.61505	3.825	5e-05	0.7819
73750	Whrn	2.29206	9.36793	4.087	5e-05	2.50187	7.99607	3.196	5e-05	0.782
22360	Nrsn1	102.298	238.128	2.328	5e-05	109.175	198.787	1.821	5e-05	0.7822
76448	Ppp1r18	2.37682	10.5656	4.445	5e-05	2.25553	7.84496	3.478	5e-05	0.7824
13177	Eci1	7.9943	32.4705	4.062	5e-05	6.27829	19.9566	3.179	5e-05	0.7826
19941	Rpl26	328.366	893.143	2.72	5e-05	405.4	863.445	2.13	5e-05	0.783
67512	Agpat2	0.570595	2.3239	4.073	0.02355	0.40714	1.29844	3.189	0.0772	0.783
66180	Leprel4	1.71774	6.65597	3.875	5e-05	1.44265	4.3797	3.036	5e-05	0.7835
12371	Casp9	6.81002	8.84038	1.298	0.0215	6.84025	6.95982	1.017	0.88545	0.7838
228911	Tshz2	0.57649	1.95119	3.385	5e-05	0.825709	2.1932	2.656	5e-05	0.7848
268451	Rab11fip4	24.18	35.8484	1.483	5e-05	25.729	29.9421	1.164	0.1338	0.785
319655	Podxl2	64.3846	88.9672	1.382	0.0028	81.3946	88.2886	1.085	0.4675	0.785
27204	Syn3	7.32181	22.571	3.083	5e-05	7.64897	18.5183	2.421	5e-05	0.7854
54631	Nphs1	0.460014	1.69408	3.683	0.00125	0.31067	0.898971	2.894	1	0.7857
17079	Cd180	0.943266	4.60734	4.884	0.00145	1.27258	4.88593	3.839	0.0018	0.786
264895	Acsf2	3.17568	14.3995	4.534	5e-05	3.37502	12.0348	3.566	5e-05	0.7864
20463	Cox7a2l	94.1802	173.99	1.847	5e-05	121.454	176.517	1.453	0.0003	0.7867
226652	Arhgap30	0.654786	3.15933	4.825	5e-05	0.645256	2.44939	3.796	5e-05	0.7867
101113	Snx21	15.885	25.1369	1.582	0.0009	15.9996	19.9213	1.245	0.10515	0.7868
380785	Begain	45.0594	122.788	2.725	5e-05	49.5844	106.421	2.146	5e-05	0.7876
54127	Rps28	392.963	1219.6	3.104	5e-05	579.995	1417.86	2.445	5e-05	0.7877
14598	Ggt1	1.01869	2.33641	2.294	0.0006	0.988849	1.78726	1.807	0.0128	0.788
16890	Lipe	1.28701	4.07466	3.166	5e-05	1.38792	3.46335	2.495	5e-05	0.7882
67210	Gatad1	24.0323	43.3811	1.805	5e-05	22.9179	32.6539	1.425	0.00545	0.7893
16478	Jund	35.4411	48.8469	1.378	0.01325	32.5451	35.4197	1.088	0.5419	0.7896
76574	Mfsd2a	5.76504	21.0058	3.644	5e-05	4.58414	13.2147	2.883	5e-05	0.7912
66158	Cxx1a	16.9942	25.3038	1.489	0.0006	23.3684	27.5344	1.178	0.14015	0.7913
67078	Pgp	27.8109	41.1283	1.479	0.00055	29.9379	35.0569	1.171	0.1579	0.7918
72543	Fam125b	20.0257	47.9659	2.395	5e-05	20.7527	39.3674	1.897	0.00045	0.792
239652	Zfp641	2.17931	3.30411	1.516	0.0024	2.43018	2.91912	1.201	0.1595	0.7923
226594	Rcsd1	0.881033	4.21158	4.78	5e-05	0.773683	2.93019	3.787	5e-05	0.7923
68742	Tmem219	8.53322	14.9907	1.757	0.0001	9.16637	12.7717	1.393	0.01985	0.7931
66279	Tmem218	8.47099	13.9958	1.652	0.00015	11.2252	14.7141	1.311	0.0415	0.7934
26557	Homer2	11.8994	28.804	2.421	5e-05	10.2692	19.7307	1.921	5e-05	0.7937
12986	Csf3r	1.76264	8.02297	4.552	5e-05	2.21293	7.99992	3.615	5e-05	0.7942
319622	Itpripl2	0.722395	3.85629	5.338	5e-05	0.727764	3.09138	4.248	5e-05	0.7957
237761	Sowaha	56.006	155.795	2.782	5e-05	59.0728	130.775	2.214	5e-05	0.7958
69524	Esam	3.12099	7.91943	2.537	5e-05	3.53974	7.14855	2.02	0.0001	0.7959
434437	Amt	10.517	21.4733	2.042	5e-05	12.0936	19.6577	1.625	0.00285	0.7961
319984	Jph4	176.875	454.596	2.57	5e-05	155.201	317.983	2.049	5e-05	0.7972
216881	Wscd1	14.9561	47.8503	3.199	5e-05	14.2574	36.3994	2.553	5e-05	0.798
107351	Kank1	1.90974	9.9089	5.189	5e-05	2.25597	9.34403	4.142	5e-05	0.7983
14561	Gdf11	4.01631	8.44317	2.102	5e-05	5.59911	9.39739	1.678	5e-05	0.7984
52915	Zmiz2	46.2612	106.958	2.312	5e-05	48.4925	89.5126	1.846	5e-05	0.7984
232947	Ppp1r37	37.4012	68.3274	1.827	5e-05	38.1737	55.6798	1.459	0.00015	0.7984
238331	Zdhhc22	0.674711	2.15528	3.194	0.00285	0.754847	1.92621	2.552	0.0081	0.7988
74096	Hvcn1	1.67653	3.35826	2.003	0.00095	2.06811	3.30943	1.6	0.01115	0.7989
104009	Qsox1	5.72914	9.20163	1.606	0.0003	6.60631	8.48231	1.284	0.04125	0.7994
66905	Plin3	3.79191	16.1466	4.258	5e-05	3.7618	12.81	3.405	5e-05	0.7997
380912	Zfp395	0.564033	2.30207	4.081	5e-05	0.550678	1.79744	3.264	5e-05	0.7997
76179	Usp31	8.8095	11.9859	1.361	0.002	9.03891	9.83757	1.088	0.40025	0.7999
56233	Hdac7	2.54601	6.65255	2.613	0.0111	2.59746	5.43162	2.091	0.07595	0.8003
244723	Olfm2	9.57844	18.8146	1.964	5e-05	11.939	18.7707	1.572	5e-05	0.8004
17916	Myo1f	0.525874	2.4813	4.718	5e-05	0.644814	2.43541	3.777	5e-05	0.8005
76959	Chmp5	36.867	55.2598	1.499	5e-05	46.2453	55.486	1.2	0.073	0.8005
234356	Csgalnact1	1.93529	5.91879	3.058	5e-05	2.50528	6.13428	2.449	5e-05	0.8006
100088	Rcc1	15.9152	24.7178	1.553	0.02545	18.23	22.6758	1.244	0.30945	0.8009
104175	Sbk1	25.4366	65.6561	2.581	5e-05	20.2248	41.8338	2.068	5e-05	0.8014
18807	Pld3	291.472	515.583	1.769	5e-05	286.044	405.659	1.418	0.00725	0.8017
67184	Ndufa13	78.6254	119.512	1.52	5e-05	95.4151	116.294	1.219	0.04605	0.8018
13447	Doc2b	41.7745	57.731	1.382	0.00095	39.1208	43.3556	1.108	0.3257	0.8019
20091	Rps3a	252.359	487.594	1.932	5e-05	261.797	405.82	1.55	5e-05	0.8023
66411	Tbcb	39.1427	54.3455	1.388	0.0124	38.4101	42.8053	1.114	0.44115	0.8027
75617	Rps25	207.321	422.045	2.036	5e-05	254.694	416.258	1.634	5e-05	0.8028
68592	Syf2	27.187	50.7939	1.868	5e-05	26.6506	39.9779	1.5	0.0003	0.8029
106766	Stap2	0.398229	1.6327	4.1	0.00105	0.504059	1.65953	3.292	0.0007	0.803
73047	Camk2n2	9.26313	25.6335	2.767	5e-05	12.3253	27.3942	2.223	5e-05	0.8032
66576	Uqcrh	257.981	419.353	1.626	5e-05	336.056	439.065	1.307	0.00875	0.8038
243300	6430598A04Rik	17.2625	23.7259	1.374	0.00285	18.5827	20.531	1.105	0.3498	0.8039
20540	Slc7a7	0.665287	2.57449	3.87	0.026	0.770339	2.3964	3.111	0.0227	0.8039
66496	Ppdpf	43.6984	63.1654	1.445	0.00515	46.978	54.5964	1.162	0.30265	0.804
11957	Atp5j	129.143	195.911	1.517	0.00235	138.562	169.032	1.22	0.13485	0.8041
66594	Uqcr11	251.287	465.573	1.853	5e-05	312.723	466.679	1.492	5e-05	0.8055
14389	Gab2	2.87717	4.43566	1.542	0.0014	3.4531	4.28889	1.242	0.1006	0.8056
71544	Arhgap42	1.16194	1.80413	1.553	0.0026	1.13586	1.42111	1.251	0.1574	0.8058
16923	Sh2b3	4.16119	8.84726	2.126	0.02355	5.35582	9.1778	1.714	0.10765	0.806
15163	Hcls1	2.64269	12.4497	4.711	5e-05	2.42739	9.21947	3.798	5e-05	0.8062
225849	Ppp2r5b	29.88	39.5186	1.323	0.0056	34.4119	36.7051	1.067	0.5215	0.8065
20364	Sepw1	1156.66	2720.79	2.352	5e-05	1445.09	2743.81	1.899	5e-05	0.8072
403187	Opa3	11.747	18.4577	1.571	0.0001	12.8266	16.2707	1.269	0.02265	0.8073
381758	Clec2l	22.0716	30.1846	1.368	0.0043	24.783	27.3745	1.105	0.3564	0.8077
76808	Rpl18a	119.71	316.717	2.646	5e-05	141.598	302.603	2.137	5e-05	0.8077
67457	Frmd8	1.51118	4.62662	3.062	5e-05	1.68471	4.16643	2.473	5e-05	0.8078
212167	Pion	1.11084	5.2367	4.714	5e-05	1.31335	5.00259	3.809	5e-05	0.808
18555	Cdk16	51.5741	132.651	2.572	5e-05	61.6983	128.247	2.079	5e-05	0.8082
14676	Gna15	0.871215	4.76554	5.47	5e-05	1.0422	4.60874	4.422	5e-05	0.8084
53870	Cntn6	0.381756	1.35906	3.56	5e-05	0.493679	1.42103	2.878	5e-05	0.8085
71923	2310047M10Rik	11.8165	15.9461	1.349	0.0095	12.0288	13.1255	1.091	0.4609	0.8086
71918	Zcchc24	10.8862	45.3019	4.161	5e-05	9.71488	32.6986	3.366	5e-05	0.8088
268739	Arhgef40	1.87118	7.2361	3.867	5e-05	1.64135	5.1364	3.129	5e-05	0.8092
22350	Ezr	21.6476	86.3032	3.987	5e-05	24.0611	77.6579	3.228	5e-05	0.8096
226115	Opalin	1.98665	3.63336	1.829	0.00085	1.9273	2.85384	1.481	0.0247	0.8096
71954	Suds3	38.3549	62.0866	1.619	5e-05	42.2844	55.455	1.311	0.0062	0.8102
15039	H2-T22	5.5983	9.19214	1.642	0.00635	6.66794	8.87625	1.331	0.0926	0.8107
67776	Vwa5a	3.86536	7.34713	1.901	5e-05	8.53358	13.1538	1.541	0.0001	0.8109
68197	Ndufc2	116.581	150.69	1.293	0.0136	116.5	122.149	1.048	0.65805	0.8112
320111	Prr18	4.96323	11.1871	2.254	5e-05	4.09439	7.48619	1.828	0.0002	0.8112
68135	Eif3h	83.3766	145.403	1.744	5e-05	78.2252	110.676	1.415	0.00085	0.8113
50868	Keap1	16.5197	27.2499	1.65	5e-05	15.5568	20.8322	1.339	0.0042	0.8118
22625	Ysk4	0.951728	1.39732	1.468	0.0269	1.18269	1.40986	1.192	0.2792	0.8119
110962	Mbd6	7.39978	11.6712	1.577	0.00195	7.89568	10.1116	1.281	0.0616	0.812
16019	Ighm	6.7449	26.5699	3.939	5e-05	7.52	24.1091	3.206	5e-05	0.8139
227723	Prrc2b	46.5447	78.3221	1.683	5e-05	52.116	71.3976	1.37	0.01665	0.8141
320165	Tacc1	16.0405	26.9691	1.681	5e-05	19.694	26.9613	1.369	0.00235	0.8143
214685	Chadl	4.16283	8.64979	2.078	0.0167	3.9291	6.6488	1.692	0.04105	0.8144
107173	Gpr137	35.6671	63.587	1.783	5e-05	38.1336	55.3706	1.452	0.00195	0.8145
668212	Efr3b	9.56187	16.8863	1.766	5e-05	13.277	19.1107	1.439	0.00025	0.8151
67742	Samsn1	0.900193	4.94407	5.492	5e-05	0.722763	3.23554	4.477	5e-05	0.8151
338350	Acad12	0.378099	1.10951	2.934	0.0012	0.371893	0.890246	2.394	1	0.8158
380711	Rap1gap2	8.14994	16.5086	2.026	5e-05	9.10583	15.0539	1.653	0.10285	0.8162
110147	Ehmt2	56.7077	116.497	2.054	5e-05	49.3452	82.7438	1.677	5e-05	0.8162
634386	Gm10116	0.569323	1.94381	3.414	0.0056	0.651787	1.8167	2.787	0.0066	0.8164
347722	Agap1	6.98074	14.3867	2.061	5e-05	7.43102	12.5048	1.683	5e-05	0.8165
320184	Lrrc58	7.73578	19.8713	2.569	5e-05	7.2226	15.186	2.103	5e-05	0.8185
22441	Xlr	0.960253	4.20518	4.379	5e-05	1.23269	4.42013	3.586	5e-05	0.8188
218952	Fermt2	20.1913	54.8597	2.717	5e-05	18.379	40.8909	2.225	5e-05	0.8189
94232	Ubqln4	36.7387	84.5376	2.301	5e-05	32.5834	61.4451	1.886	5e-05	0.8195
69539	Trnp1	63.7584	159.596	2.503	5e-05	96.9256	198.905	2.052	5e-05	0.8198
24014	Rnasel	0.651313	1.31089	2.013	0.00375	0.711562	1.17491	1.651	0.033	0.8204
170753	Zfp704	4.3164	6.80369	1.576	5e-05	4.55579	5.89123	1.293	0.0116	0.8204
104479	Ccdc117	2.76437	3.95047	1.429	0.0079	2.80875	3.29504	1.173	0.2428	0.8209
170625	Snx18	3.66802	7.99954	2.181	5e-05	3.72847	6.68079	1.792	5e-05	0.8216
72461	Prcp	1.5527	3.27223	2.107	5e-05	1.76522	3.05752	1.732	0.00065	0.8219
170638	Hpcal4	158.593	441.448	2.784	5e-05	196.259	449.094	2.288	5e-05	0.8221
433771	Minos1	64.4626	100.887	1.565	0.00475	77.8395	100.161	1.287	0.13695	0.8222
19946	Rpl30	286.493	728.474	2.543	5e-05	360.973	754.679	2.091	5e-05	0.8222
17776	Mast2	24.9024	46.7801	1.879	5e-05	22.4059	34.6081	1.545	0.00025	0.8222
12864	Cox6c	370.583	716.919	1.935	5e-05	502.359	799.698	1.592	0.0002	0.8229
68047	Mpnd	31.258	68.4533	2.19	5e-05	35.1363	63.3286	1.802	5e-05	0.823
67887	Tmem66	87.6637	130.217	1.485	0.00025	97.4574	119.146	1.223	0.04975	0.823
170752	Bco2	1.26976	6.2579	4.928	5e-05	1.04758	4.2508	4.058	5e-05	0.8233
16438	Itpr1	113.921	201.484	1.769	5e-05	98.0827	142.865	1.457	0.0065	0.8236
56613	Rps6ka4	9.86821	18.2459	1.849	5e-05	11.94	18.182	1.523	5e-05	0.8236
19699	Reln	2.81715	7.13354	2.532	5e-05	4.02212	8.38889	2.086	0.0004	0.8237
243621	Iqsec3	18.227	49.8006	2.732	5e-05	20.8737	46.9898	2.251	5e-05	0.8239
108660	Rnf187	138.65	218.764	1.578	5e-05	131.386	170.813	1.3	0.0118	0.824
52683	Ncaph2	24.5817	34.4503	1.401	0.0039	27.6081	31.887	1.155	0.22245	0.8241
329559	Zfp335	6.34997	10.0815	1.588	0.0077	6.95185	9.09869	1.309	0.0835	0.8244
70571	Tcerg1l	1.38638	3.08574	2.226	0.0004	3.81057	6.99557	1.836	0.00045	0.8248
381668	Fbrsl1	13.6374	24.8647	1.823	5e-05	14.8306	22.3067	1.504	0.0002	0.8249
20286	Zc3h7b	19.2275	59.5697	3.098	5e-05	18.8405	48.1687	2.557	5e-05	0.8252
14537	Gcnt1	0.5086	2.2795	4.482	5e-05	0.538246	1.99264	3.702	5e-05	0.826
66329	Susd3	0.965674	5.27417	5.462	5e-05	0.828097	3.73824	4.514	5e-05	0.8265
21938	Tnfrsf1b	0.702154	3.16646	4.51	5e-05	0.606125	2.25952	3.728	5e-05	0.8266
100503380	Snhg4	5.68511	8.27571	1.456	0.01295	7.52612	9.05644	1.203	0.1893	0.8266
14683	AF085738	343.799	591.669	1.721	0.00175	317.388	451.677	1.423	0.04295	0.8269
70186	Fam162a	36.0711	46.8605	1.299	0.02435	41.1883	44.2736	1.075	0.527	0.8274
12123	Hrk	4.32585	8.59	1.986	5e-05	4.79828	7.88416	1.643	5e-05	0.8275
70335	Reep6	6.03422	9.2349	1.53	0.0021	8.5856	10.8757	1.267	0.05115	0.8277
29805	Znhit2-ps	19.4533	33.0382	1.698	5e-05	20.3215	28.5764	1.406	0.0025	0.828
20256	Clec11a	2.89221	4.21945	1.459	0.01345	2.6645	3.22129	1.209	0.2358	0.8287
22070	Tpt1	303.414	642.826	2.119	5e-05	299.851	526.604	1.756	5e-05	0.8289
72667	Zfp444	10.9192	15.1514	1.388	0.00855	11.0701	12.738	1.151	0.24985	0.8293
216516	Ccdc157	2.54539	5.21928	2.05	0.0012	2.62476	4.46327	1.7	0.0141	0.8293
106014	Fam19a5	91.1651	126.594	1.389	0.0034	97.0137	111.957	1.154	0.20125	0.8311
240879	Mettl11b	0.621625	2.3267	3.743	5e-05	0.461261	1.43582	3.113	0.0007	0.8317
69288	Rhobtb1	0.820903	1.75285	2.135	0.00495	0.757038	1.34464	1.776	0.0231	0.8318
66873	Tril	5.94984	21.9861	3.695	5e-05	5.29852	16.2922	3.075	5e-05	0.8321
106952	Arap3	0.985692	3.56588	3.618	5e-05	1.06772	3.21489	3.011	5e-05	0.8323
16498	Kcnab2	316.448	684.119	2.162	0.00055	292.989	527.505	1.8	0.0087	0.8328
66556	Drap1	229.797	565.047	2.459	5e-05	236.454	484.215	2.048	5e-05	0.8328
52004	Cdk2ap2	11.2575	15.5168	1.378	0.0193	13.6555	15.6765	1.148	0.28945	0.8329
52588	Tspan14	7.93872	16.0005	2.016	5e-05	8.78719	14.7513	1.679	5e-05	0.8329
381110	Fam82a1	1.48547	2.32614	1.566	0.02545	2.0929	2.73063	1.305	0.14865	0.8332
11732	Ank	30.9441	56.5528	1.828	5e-05	33.1924	50.5671	1.523	0.0001	0.8336
93690	Gpr45	2.99762	4.67551	1.56	0.0036	4.83914	6.31178	1.304	0.0486	0.8362
231672	Fbxw8	5.324	8.63688	1.622	5e-05	5.4881	7.44883	1.357	0.00975	0.8367
12386	Ctnna2	21.4198	32.5968	1.522	0.00465	22.3202	28.4311	1.274	0.1301	0.837
70877	Micalcl	0.749893	2.56625	3.422	5e-05	0.575918	1.65009	2.865	0.00025	0.8372
625054	Gm6548	1.22256	4.48671	3.67	5e-05	1.16087	3.56756	3.073	5e-05	0.8374
19354	Rac2	0.73126	3.47873	4.757	5e-05	0.671077	2.67458	3.986	5e-05	0.8378
53902	Rcan3	1.82891	6.5194	3.565	5e-05	2.1483	6.41608	2.987	5e-05	0.8378
75292	Prkd3	1.8575	7.48483	4.03	5e-05	1.67331	5.65028	3.377	5e-05	0.838
66306	Fam53c	10.6795	19.1036	1.789	5e-05	12.2189	18.3166	1.499	0.00015	0.838
270028	Tmem28	7.77421	14.1742	1.823	5e-05	6.90463	10.5565	1.529	0.00015	0.8386
74772	Atp13a2	33.8113	48.9314	1.447	0.0067	36.3183	44.084	1.214	0.13715	0.8387
67874	Rprm	4.99181	8.26682	1.656	0.00025	6.70072	9.31417	1.39	0.0144	0.8393
433667	Ankrd13c	14.1223	18.4293	1.305	0.01685	16.0672	17.6068	1.096	0.4361	0.8397
22272	Uqcrq	131.149	191.566	1.461	0.0127	153.691	188.528	1.227	0.21165	0.8398
100503890	2900053A13Rik	8.08873	11.3645	1.405	0.0259	10.499	12.4239	1.183	0.2152	0.8422
320435	Rinl	0.489542	1.63796	3.346	5e-05	0.543896	1.534	2.82	5e-05	0.8429
73710	Tubb2b	67.785	210.451	3.105	5e-05	64.7022	169.453	2.619	5e-05	0.8436
66498	Dda1	29.4091	48.4877	1.649	0.00025	31.2106	43.4088	1.391	0.01735	0.8436
432940	Fam105b	5.54856	8.75705	1.578	0.00085	5.89252	7.86234	1.334	0.04065	0.8454
52609	Cbx7	15.1677	20.5351	1.354	0.01555	15.9856	18.3011	1.145	0.2685	0.8456
105428	Fam149b	13.3816	18.5357	1.385	0.00735	14.3731	16.8494	1.172	0.1924	0.8463
20743	Spnb3	184.315	312.424	1.695	5e-05	173.968	249.62	1.435	0.00955	0.8465
56374	Tmem59	59.8659	85.5964	1.43	0.0037	62.8437	76.0756	1.211	0.1021	0.8467
231134	Dok7	4.04273	5.66064	1.4	0.0117	4.41593	5.23627	1.186	0.227	0.8469
70292	Afap1	1.43266	3.20256	2.235	5e-05	1.41873	2.68701	1.894	5e-05	0.8473
77219	Ptgr2	14.8792	34.443	2.315	5e-05	13.2583	26.0077	1.962	5e-05	0.8474
210544	Wdr67	1.5566	2.72393	1.75	0.0093	2.12672	3.15417	1.483	0.10785	0.8475
66510	Rnf181	35.7277	48.5994	1.36	0.00875	37.1877	42.8931	1.153	0.2122	0.8479
66070	Cwc15	50.5922	70.3173	1.39	0.00125	54.1676	63.8482	1.179	0.1099	0.8481
105847	Lmf2	3.6961	8.47986	2.294	5e-05	3.9188	7.6271	1.946	5e-05	0.8483
231863	Fbxl18	3.94738	6.49832	1.646	5e-05	4.51037	6.29941	1.397	0.00105	0.8484
277360	Prex1	17.2222	42.3977	2.462	5e-05	14.7343	30.7767	2.089	5e-05	0.8485
74039	Nfam1	0.577115	2.75546	4.775	5e-05	0.667335	2.70658	4.056	5e-05	0.8495
27681	Snf8	53.7511	96.073	1.787	5e-05	64.0802	97.3112	1.519	5e-05	0.8496
67711	Nsmce1	6.51809	11.7299	1.8	5e-05	6.56255	10.0359	1.529	0.00485	0.8498
329251	Ppp1r12b	11.687	23.8845	2.044	0.0001	13.4993	23.4635	1.738	5e-05	0.8505
208228	Mob3a	1.79327	4.50813	2.514	5e-05	2.21272	4.73211	2.139	5e-05	0.8507
226162	Dpcd	21.4344	36.1816	1.688	0.0001	29.1545	41.8896	1.437	0.00425	0.8512
171285	Havcr2	1.08104	5.56249	5.145	5e-05	1.13108	4.95453	4.38	5e-05	0.8513
68250	Fam96a	8.61915	15.3068	1.776	5e-05	9.0391	13.6691	1.512	0.002	0.8515
69010	Anapc13	54.1082	123.308	2.279	5e-05	54.0957	105.015	1.941	0.0002	0.8518
19264	Ptprc	0.387331	2.18453	5.64	5e-05	0.402535	1.93551	4.808	5e-05	0.8525
69590	Gpx8	2.1513	8.67135	4.031	5e-05	2.21296	7.60721	3.438	5e-05	0.8528
223754	Tbc1d22a	8.97396	13.8794	1.547	0.0001	9.55816	12.6087	1.319	0.01045	0.8529
208198	Btbd2	30.27	49.9056	1.649	5e-05	32.0551	45.1084	1.407	0.0027	0.8535
68949	1500012F01Rik	22.2548	44.478	1.999	0.0034	29.0217	49.5254	1.706	0.02535	0.8539
15015	H2-Q4	1.9002	4.7968	2.524	5e-05	2.0573	4.43566	2.156	5e-05	0.8541
19231	Ptma	210.706	289.839	1.376	0.00175	236.655	278.046	1.175	0.1266	0.8541
22346	Vhl	15.165	24.5193	1.617	5e-05	12.743	17.6015	1.381	0.00315	0.8543
12453	Ccni	58.2315	105.334	1.809	5e-05	57.8613	89.4264	1.546	5e-05	0.8544
623279	Dok6	8.95979	15.6669	1.749	5e-05	8.98002	13.4189	1.494	0.001	0.8546
407785	Ndufs6	73.6841	93.6707	1.271	0.02315	94.1578	102.353	1.087	0.4356	0.8551
666704	Samd1	9.58605	18.7596	1.957	5e-05	8.3757	14.0165	1.673	5e-05	0.8551
224250	Cldn25	22.8488	32.5793	1.426	0.0017	23.2929	28.4115	1.22	0.10435	0.8554
56812	Dnajb2	10.9113	19.5474	1.791	5e-05	12.893	19.7591	1.533	0.0003	0.8555
277414	Trp53i11	3.20542	23.134	7.217	5e-05	3.70096	22.8546	6.175	5e-05	0.8556
68195	Rnaset2b	0.9409	3.74852	3.984	0.0001	1.07952	3.6811	3.41	0.0002	0.8559
54135	Lsr	1.08465	3.97534	3.665	0.0174	1.1635	3.65093	3.138	0.03365	0.8562
68165	Fdx1l	35.2599	47.1717	1.338	0.01035	40.8374	46.783	1.146	0.219	0.8563
227737	Fam129b	3.5396	10.4348	2.948	0.00275	3.37801	8.5276	2.524	0.01065	0.8563
24050	Sept3	101.031	174.76	1.73	5e-05	108.968	161.473	1.482	0.00085	0.8567
20322	Sord	5.16878	8.13383	1.574	0.0006	5.15776	6.95972	1.349	0.01745	0.8575
216154	Med16	12.1489	19.3915	1.596	0.0003	11.6524	15.9679	1.37	0.01275	0.8585
103710	Slc35e4	5.68526	7.73166	1.36	0.0089	5.63487	6.58117	1.168	0.19125	0.8588
77552	Shisa4	30.886	61.922	2.005	5e-05	37.9773	65.4877	1.724	5e-05	0.8601
16331	Inpp5d	3.25563	14.0256	4.308	5e-05	2.79275	10.3498	3.706	5e-05	0.8602
12799	Cnp	33.1054	86.4474	2.611	0.00055	30.5194	68.5876	2.247	0.006	0.8606
71706	Slc46a3	2.12151	5.09535	2.402	0.0009	2.63108	5.44724	2.07	0.00265	0.862
12322	Camk2a	972.668	3136.2	3.224	5e-05	1023.51	2847.07	2.782	0.00165	0.8627
12890	Cplx2	133.717	308.301	2.306	5e-05	149.558	297.648	1.99	5e-05	0.8632
23880	Fyb	1.50372	5.24962	3.491	5e-05	1.444	4.35433	3.015	5e-05	0.8638
233274	Siglech	9.08839	39.1525	4.308	5e-05	7.84217	29.1819	3.721	5e-05	0.8638
78465	1700084C01Rik	2.54201	12.0135	4.726	5e-05	2.42451	9.8974	4.082	5e-05	0.8638
53606	Isg15	0.969406	2.42264	2.499	0.0159	0.832694	1.79756	2.159	0.03585	0.8638
208439	Klhl29	5.58633	7.28637	1.304	0.011	5.93018	6.68216	1.127	0.25545	0.8639
56418	Ykt6	25.0245	32.3315	1.292	0.01545	27.7321	30.9586	1.116	0.29195	0.864
59050	Nsa2	18.7744	26.9418	1.435	0.00945	20.3163	25.1967	1.24	0.11165	0.8642
72003	Synpr	5.60438	8.82444	1.575	0.0004	9.54382	12.9885	1.361	0.0071	0.8643
63959	Slc29a1	2.93578	6.15042	2.095	0.00125	3.44986	6.24759	1.811	0.0052	0.8644
223753	Cerk	10.4482	17.1753	1.644	5e-05	10.129	14.3939	1.421	0.0007	0.8645
207181	Rbms3	1.01595	2.67182	2.63	0.0001	1.31525	2.99154	2.275	0.0001	0.8649
66830	Nacc1	23.2754	37.585	1.615	0.0001	26.0737	36.423	1.397	0.0105	0.8651
271221	5031414D18Rik	0.273638	1.27228	4.65	0.00015	0.281327	1.1321	4.024	0.0001	0.8655
268709	Fam107a	119.142	497.762	4.178	5e-05	96.1806	347.824	3.616	5e-05	0.8656
12867	Cox7c	236.243	444.276	1.881	5e-05	316.301	514.912	1.628	5e-05	0.8656
24001	Tiam2	0.953099	1.83156	1.922	0.00055	0.990737	1.6483	1.664	0.01315	0.8658
100042178	Gm13111	2.95245	12.4042	4.201	5e-05	2.51007	9.13412	3.639	5e-05	0.8662
212198	Wdr25	2.4885	3.71314	1.492	0.02185	2.50367	3.23781	1.293	0.09655	0.8667
68066	Slc25a39	22.3687	34.8277	1.557	0.00015	25.079	33.8519	1.35	0.00455	0.8669
319609	9330132A10Rik	22.3763	62.9228	2.812	5e-05	22.9439	55.9503	2.439	5e-05	0.8672
106840	Unc119b	6.33146	12.0797	1.908	5e-05	6.19038	10.2439	1.655	0.00015	0.8674
76282	Gpt	2.95943	9.68787	3.274	5e-05	2.28413	6.49034	2.841	5e-05	0.868
78781	Zc3hav1	0.795401	2.88598	3.628	5e-05	0.674042	2.12479	3.152	5e-05	0.8688
223697	Sun2	4.25565	10.6649	2.506	5e-05	3.96093	8.63276	2.179	5e-05	0.8697
652925	4930420K17Rik	4.26452	16.0344	3.76	0.0015	3.83489	12.5478	3.272	0.0055	0.8702
235041	Kank2	1.33706	4.57909	3.425	5e-05	1.24322	3.70679	2.982	5e-05	0.8706
11647	Alpl	1.6249	6.22739	3.832	5e-05	1.39189	4.64764	3.339	5e-05	0.8713
21425	Tfeb	2.76109	6.68381	2.421	5e-05	2.27654	4.80673	2.111	0.0001	0.8722
225392	Rell2	30.1825	55.7664	1.848	0.0005	30.6288	49.445	1.614	0.00465	0.8737
225895 67706	Taf6l,Tmem179b	7.77031	11.3105	1.456	0.00835	7.27518	9.25265	1.272	0.11785	0.8737
216974	Proca1	1.61952	5.92001	3.655	5e-05	2.19101	6.99921	3.195	5e-05	0.8739
15944	Irgm1	2.93448	5.64515	1.924	5e-05	3.9787	6.68911	1.681	0.002	0.8739
320207	Pik3r5	0.497702	1.96699	3.952	5e-05	0.453544	1.56716	3.455	5e-05	0.8743
13609	S1pr1	44.4204	182.537	4.109	5e-05	41.3995	148.78	3.594	5e-05	0.8745
17436	Me1	16.9284	30.4369	1.798	5e-05	21.2139	33.3803	1.574	5e-05	0.8752
18553	Pcsk6	3.50791	11.9562	3.408	5e-05	3.26944	9.75368	2.983	5e-05	0.8753
28146	Serp1	17.7802	25.8994	1.457	0.01485	18.6625	23.8175	1.276	0.0843	0.8761
628004	Gm10561	3.63259	14.2005	3.909	5e-05	3.40716	11.6697	3.425	5e-05	0.8762
67088	Cand2	0.666639	1.43127	2.147	5e-05	0.666861	1.25484	1.882	0.0007	0.8764
104886	Rab15	50.4442	75.6888	1.5	0.00095	66.3652	87.2804	1.315	0.0168	0.8765
109294	Prex2	3.95327	15.6239	3.952	5e-05	3.86151	13.3867	3.467	5e-05	0.8772
18717	Pip5k1c	68.1165	121.399	1.782	5e-05	74.081	115.854	1.564	0.0002	0.8775
72018	Fundc1	14.4017	20.9409	1.454	0.003	15.307	19.5416	1.277	0.05655	0.878
66126	Elof1	25.7049	38.7717	1.508	0.00045	27.507	36.4943	1.327	0.0125	0.8796
100043141	Rpl10a-ps1	5.75106	10.6314	1.849	0.00095	5.76641	9.38045	1.627	0.0081	0.88
245450	Slitrk2	3.71929	5.19965	1.398	0.0161	4.38578	5.39677	1.231	0.11985	0.8802
73251	Setd7	14.1361	24.4849	1.732	5e-05	16.9513	25.8449	1.525	5e-05	0.8802
18739	Pitpnm1	34.706	67.387	1.942	5e-05	31.2349	53.4334	1.711	5e-05	0.8811
76824	Fam54b	29.4154	41.779	1.42	0.00635	29.7958	37.3629	1.254	0.0923	0.8829
232811	Suv420h2	4.85429	8.70779	1.794	0.0011	5.26721	8.35073	1.585	0.002	0.8838
76199	Med13l	9.65122	14.4715	1.499	5e-05	10.1598	13.4665	1.325	0.00515	0.884
227835	Gtdc1	19.311	26.0497	1.349	0.0262	18.5891	22.1775	1.193	0.1455	0.8844
212999	Tnpo2	21.158	29.6491	1.401	0.00165	22.752	28.2076	1.24	0.0436	0.8847
20305	Ccl6	0.903698	5.26281	5.824	5e-05	0.85633	4.4136	5.154	5e-05	0.885
14026	Evl	34.0878	55.1816	1.619	0.0018	33.8107	48.4627	1.433	0.02515	0.8854
381310	6330403A02Rik	142.949	187.752	1.313	0.0162	139.041	161.732	1.163	0.21565	0.8856
54357	Epb4.1l4b	3.98759	7.24486	1.817	0.00015	3.32298	5.34793	1.609	0.0025	0.8858
20410	Sorbs3	4.15482	14.8025	3.563	5e-05	3.92758	12.399	3.157	5e-05	0.8861
245880	Wasf3	20.887	33.6872	1.613	5e-05	17.2117	24.5989	1.429	0.00035	0.8861
66573	Dzip1	29.8335	52.4803	1.759	5e-05	32.3147	50.3995	1.56	5e-05	0.8866
80909	Gatsl2	11.396	22.3269	1.959	5e-05	13.3764	23.2465	1.738	5e-05	0.887
12570	Cdk5r2	145.143	236.744	1.631	5e-05	129.704	187.823	1.448	0.00125	0.8878
72315	Ccdc74a	5.08168	14.4653	2.847	5e-05	7.36437	18.6162	2.528	5e-05	0.888
268860	Gm9851	39.7502	100.571	2.53	5e-05	44.851	100.839	2.248	5e-05	0.8886
192160 74026	Casc3,Msl1	63.3419	103.951	1.641	5e-05	65.6212	95.7298	1.459	0.00145	0.8889
333193	BC053749	0.602816	2.16406	3.59	0.01445	0.763878	2.43878	3.193	0.04535	0.8893
58227	Fam184b	0.59783	1.25025	2.091	0.0008	0.712052	1.32516	1.861	0.0028	0.8899
18760	Prkd1	1.69719	5.38995	3.176	5e-05	1.37223	3.87923	2.827	5e-05	0.8902
67109	Zfp787	4.84046	7.80419	1.612	0.00055	4.78896	6.87466	1.436	0.00815	0.8904
55982	Paxip1	9.71813	13.8456	1.425	0.00085	11.0701	14.0524	1.269	0.02245	0.891
19045	Ppp1ca	100.789	132.89	1.318	0.0063	107.248	126.175	1.176	0.114	0.8923
244654	Mtss1l	26.6107	93.5291	3.515	5e-05	24.5888	77.1173	3.136	5e-05	0.8923
104910	Slc25a47	0.877695	2.14837	2.448	0.0005	0.616004	1.34578	2.185	0.007	0.8925
378431	Txlnb	0.233384	1.64795	7.061	5e-05	0.301844	1.90395	6.308	5e-05	0.8933
16885	Limk1	5.64945	10.3929	1.84	5e-05	6.68792	11.0105	1.646	0.0001	0.8949
12774	Ccr5	2.35661	10.0711	4.274	5e-05	1.94883	7.45534	3.826	5e-05	0.8952
329739	Fam102b	4.35135	9.0113	2.071	5e-05	4.27432	7.92771	1.855	5e-05	0.8956
20963	Syk	0.824261	2.38203	2.89	5e-05	0.704107	1.82252	2.588	5e-05	0.8957
11769	Ap1s1	140.497	195.223	1.39	0.0064	191.832	238.958	1.246	0.07485	0.8965
109270	Prr5	2.44895	10.0019	4.084	5e-05	1.49978	5.49234	3.662	5e-05	0.8967
245683	Klhl34	19.1529	32.9838	1.722	5e-05	27.3592	42.251	1.544	5e-05	0.8967
67181	Ctdnep1	42.4229	62.6056	1.476	0.00935	39.9984	52.9333	1.323	0.0735	0.8968
56350	Arl3	121.158	164.505	1.358	0.0025	135.719	165.257	1.218	0.06005	0.8968
68970	Dcaf12	9.27528	12.89	1.39	0.00205	10.0901	12.5883	1.248	0.0335	0.8977
73738	Haus7	2.09257	6.36294	3.041	5e-05	2.01694	5.5072	2.73	5e-05	0.898
224697	Adamts10	2.87117	4.54114	1.582	0.0009	3.18482	4.52791	1.422	0.01985	0.8989
16328	Cep250	4.01224	5.80619	1.447	0.00365	4.37619	5.69991	1.302	0.0425	0.9001
98432	Phlpp1	20.7765	32.5187	1.565	5e-05	21.2239	29.9057	1.409	0.001	0.9003
18611	Pea15a	169.766	291.903	1.719	5e-05	170.557	264.019	1.548	5e-05	0.9003
73830	Eif3k	96.9321	123.727	1.276	0.01855	100.209	115.16	1.149	0.17185	0.9003
57080	Gtf2ird1	1.76747	2.6698	1.511	0.00315	2.09596	2.85056	1.36	0.02655	0.9004
26943	Serinc3	112.876	158.773	1.407	0.00465	126.018	159.75	1.268	0.0731	0.9012
215789	Phactr2	1.54944	3.60417	2.326	5e-05	1.80413	3.78285	2.097	5e-05	0.9014
268515	Bahcc1	2.9476	5.37337	1.823	0.00155	3.49411	5.75357	1.647	0.00375	0.9033
243819	Ppp6r1	27.7805	40.565	1.46	0.00025	30.1914	39.8242	1.319	0.0064	0.9033
94245	Dtnbp1	49.5353	64.1393	1.295	0.01	52.1346	60.9801	1.17	0.1237	0.9033
11548	Adra1b	0.466172	1.12046	2.404	0.0034	0.666181	1.44671	2.172	0.00315	0.9035
54405	Ndufa1	163.738	237.998	1.454	0.00035	210.989	277.191	1.314	0.0086	0.9038
102371 28015	Gcom1,Myzap,Polr2m	54.9058	91.4354	1.665	5e-05	55.8578	84.0902	1.505	0.0001	0.904
14201	Fhl3	0.511441	1.59823	3.125	0.00465	0.408051	1.15313	2.826	0.00275	0.9043
98758	Hnrnpf	14.7705	27.0145	1.829	5e-05	15.1789	25.1258	1.655	5e-05	0.9051
170798	AY036118	21.3497	30.6817	1.437	0.0044	19.5833	25.477	1.301	0.0435	0.9053
68614	Letmd1	14.4636	19.0448	1.317	0.00775	15.615	18.6315	1.193	0.08955	0.9062
212326	Fam149a	2.51563	7.77448	3.09	5e-05	2.35211	6.58806	2.801	5e-05	0.9063
110213	Tmbim6	111.884	204.401	1.827	5e-05	105.985	175.69	1.658	5e-05	0.9074
76308	Rab1b	75.5996	101.298	1.34	0.00305	77.0296	93.7094	1.217	0.04915	0.9079
12549	Arhgap31	1.78736	5.6879	3.182	5e-05	1.69856	4.91085	2.891	5e-05	0.9085
15531	Ndst1	11.9057	15.3806	1.292	0.01455	12.7413	14.9548	1.174	0.1462	0.9085
210274	Shank2	23.4842	38.512	1.64	5e-05	25.5213	38.028	1.49	0.0003	0.9086
23921	Sh2b2	0.797965	1.8533	2.323	0.0001	0.843011	1.77987	2.111	0.00025	0.9091
69094	Tmem160	19.5868	28.4305	1.452	0.004	22.3935	29.5502	1.32	0.02365	0.9091
52700	Txndc17	21.3083	34.0683	1.599	0.0001	24.337	35.3751	1.454	0.00105	0.9091
13616	Edn3	0.812487	1.92868	2.374	0.0001	0.666316	1.43801	2.158	0.00075	0.9092
53612	Vti1b	120.832	166.963	1.382	0.00265	127.922	160.704	1.256	0.03795	0.9092
140792	Colec12	0.592137	1.14726	1.937	0.0027	0.700261	1.23556	1.764	0.00325	0.9107
56846	Necab3	1.19113	2.79761	2.349	0.00095	2.75138	5.88791	2.14	0.00055	0.9111
118446	Gjc3	4.026	11.211	2.785	5e-05	3.74659	9.50851	2.538	5e-05	0.9114
69071	Tmem97	4.00584	5.95481	1.487	0.01215	4.44041	6.01703	1.355	0.0465	0.9116
546336	Prrg1	0.676939	2.15381	3.182	0.0001	0.535609	1.55361	2.901	0.00115	0.9117
69772	Bdh2	0.725229	2.29859	3.169	0.0008	0.621112	1.79525	2.89	0.14015	0.9119
66522	Pgpep1	5.25659	9.16389	1.743	5e-05	5.35156	8.51686	1.591	0.00025	0.9129
19186	Psme1	26.2263	35.764	1.364	0.0143	28.2173	35.1299	1.245	0.1027	0.913
329872	Frem1	0.355184	1.64642	4.635	5e-05	0.412075	1.74398	4.232	0.0002	0.913
192970	Dhrs11	1.08794	2.24099	2.06	0.00525	1.15966	2.18134	1.881	0.0092	0.9132
66056	Zfp524	3.69754	5.7214	1.547	0.01345	3.78609	5.35265	1.414	0.0445	0.9137
233833	Tnrc6a	6.03857	8.21454	1.36	0.0125	6.80595	8.47204	1.245	0.08195	0.9151
23859	Dlg2	42.0425	62.9413	1.497	0.0032	47.1547	64.6018	1.37	0.02215	0.9151
18637	Pfdn2	98.9461	167.985	1.698	0.0001	107.941	167.744	1.554	0.0089	0.9154
223978	Cpped1	10.649	14.2769	1.341	0.00665	10.2871	12.6271	1.227	0.06015	0.9156
29813	Zfp385a	9.24484	20.0587	2.17	5e-05	9.29009	18.4664	1.988	5e-05	0.9161
329002	Zfp236	3.81228	5.70987	1.498	0.0017	3.59716	4.94311	1.374	0.02815	0.9175
319832	Tmem229a	8.98556	23.5565	2.622	5e-05	7.78448	18.7271	2.406	5e-05	0.9176
18541	Pcnt	2.26679	3.05337	1.347	0.00765	2.71543	3.36087	1.238	0.0505	0.9189
11764	Ap1b1	42.6269	66.8693	1.569	0.0006	46.439	66.9448	1.442	0.00405	0.9189
192173	Fam195b	34.157	46.43	1.359	0.00305	38.502	48.1292	1.25	0.0298	0.9196
22757	Zkscan5	2.61023	3.80845	1.459	0.02615	2.99032	4.01618	1.343	0.0979	0.9205
67526	Atg12	17.9348	23.8548	1.33	0.0051	18.526	22.691	1.225	0.05065	0.9209
56716	Mlst8	5.67583	8.04686	1.418	0.00355	5.15134	6.73002	1.306	0.024	0.9215
270118	Maml2	1.17993	3.71276	3.147	0.00235	1.26381	3.66964	2.904	0.0011	0.9228
209225	Zfp710	5.23344	7.735	1.478	0.0002	4.99299	6.81324	1.365	0.00515	0.9233
108653	Rimklb	8.18062	13.6373	1.667	0.0004	8.50895	13.1009	1.54	0.0044	0.9236
13555	E2f1	0.935276	1.89757	2.029	0.00025	1.24263	2.32897	1.874	0.00035	0.9238
242409	Tmem8b	30.3334	46.8593	1.545	0.00135	34.0942	48.6817	1.428	0.0115	0.9243
219094	Khnyn	1.80268	2.84315	1.577	0.00155	1.64102	2.3925	1.458	0.01105	0.9244
76787	Ppfia3	33.1972	56.1002	1.69	5e-05	39.5445	61.7749	1.562	5e-05	0.9244
76654	Upp2	18.6488	30.8546	1.655	0.0003	19.8802	30.4427	1.531	0.00135	0.9255
78334	Cdk19	9.0926	13.8067	1.518	5e-05	8.71396	12.2466	1.405	0.0007	0.9255
67739	Slc48a1	32.5636	50.216	1.542	5e-05	35.2001	50.2472	1.427	0.0009	0.9257
171171	Ntng2	9.03941	15.79	1.747	5e-05	10.8087	17.481	1.617	5e-05	0.9259
140500	Acap3	32.0745	43.9719	1.371	0.01225	31.636	40.1634	1.27	0.0478	0.926
78321	Ankrd23	0.627249	1.27157	2.027	0.00715	0.593006	1.114	1.879	0.0532	0.9267
12988	Csk	5.6824	11.5399	2.031	5e-05	5.53978	10.4259	1.882	5e-05	0.9267
66624	Spcs2	35.8182	50.838	1.419	0.0009	40.7454	53.6197	1.316	0.0081	0.9272
330369	Fbxo41	18.1149	25.192	1.391	0.0009	20.4188	26.3375	1.29	0.01305	0.9275
73827	Tmem198b	2.48296	6.88126	2.771	5e-05	2.42125	6.23485	2.575	5e-05	0.9292
332397	Nanos1	5.04621	7.58886	1.504	0.0004	4.28378	5.99882	1.4	0.0044	0.9312
319555	Nwd1	5.05882	17.2328	3.406	5e-05	4.11085	13.0412	3.172	5e-05	0.9313
69582	Plekhm2	20.804	37.9308	1.823	5e-05	24.5921	41.7926	1.699	0.0008	0.9321
229541	Dennd4b	7.33547	12.448	1.697	0.00055	7.0703	11.1909	1.583	0.00755	0.9327
231070	Insig1	11.4128	23.6129	2.069	5e-05	11.7213	22.626	1.93	5e-05	0.933
170729	Scrt1	20.4588	45.323	2.215	5e-05	22.7334	46.9905	2.067	5e-05	0.9331
668158	Ccdc85c	6.65374	18.7376	2.816	5e-05	5.43114	14.2708	2.628	5e-05	0.9331
73149	Clec4a3	0.565485	1.96074	3.467	0.0012	0.403701	1.30619	3.236	0.0043	0.9331
67712	Slc25a37	3.82999	5.28235	1.379	0.00675	3.7429	4.81746	1.287	0.0324	0.9332
233890	Zfp768	2.62085	5.68738	2.17	5e-05	2.1472	4.35026	2.026	5e-05	0.9336
76566	Fam101b	0.703065	1.63737	2.329	0.0002	0.719069	1.56486	2.176	0.00015	0.9344
71774	Shroom1	1.05102	2.01106	1.913	0.0089	0.931159	1.6652	1.788	0.01925	0.9346
224640	Lemd2	6.05162	8.80464	1.455	0.0018	6.37825	8.68114	1.361	0.01055	0.9355
20111	Rps6ka1	3.06416	11.5166	3.758	5e-05	2.9946	10.5299	3.516	5e-05	0.9356
76742	Snx27	21.0902	31.1337	1.476	0.00015	18.6739	25.7931	1.381	0.0028	0.9357
382056	Crtc1	34.8894	81.5458	2.337	5e-05	39.5454	86.5364	2.188	5e-05	0.9363
19204	Ptafr	0.324929	1.49453	4.6	5e-05	0.230918	0.995474	4.311	1	0.9373
108800	Ston2	0.987332	2.70936	2.744	0.00275	0.890979	2.29277	2.573	0.00165	0.9378
211550	Tifa	2.06326	7.09176	3.437	0.0237	1.51684	4.89195	3.225	0.037	0.9383
15361	Hmga1	16.5627	25.6638	1.549	0.02185	14.3906	20.9251	1.454	0.05605	0.9384
235461	Fam63b	5.3805	10.5379	1.959	5e-05	5.21518	9.58569	1.838	5e-05	0.9385
110323	Cox6b1	408.42	618.083	1.513	0.0001	507.297	721.965	1.423	0.00065	0.9404
74392	Specc1l	6.07071	7.89871	1.301	0.0136	6.20524	7.59465	1.224	0.05375	0.9407
56216	Stx1b	94.9681	129.608	1.365	0.0056	94.7436	121.807	1.286	0.0321	0.942
327826	Frs2	7.5773	10.2172	1.348	0.004	8.18963	10.4054	1.271	0.01985	0.9423
214239	A430105I19Rik	1.19239	1.79344	1.504	0.00965	1.33903	1.89829	1.418	0.02005	0.9425
16774	Lama3	0.394757	1.34482	3.407	5e-05	0.366213	1.17689	3.214	5e-05	0.9433
223690	Ankrd54	5.43547	8.9217	1.641	0.0009	4.20235	6.51775	1.551	0.00355	0.9449
68048	Aen	7.14098	9.72461	1.362	0.0151	7.39086	9.51573	1.287	0.04345	0.9454
108089	Rnf144a	2.56847	7.40994	2.885	5e-05	2.09389	5.72	2.732	5e-05	0.9469
66170	Chchd5	4.28381	6.75933	1.578	0.0054	5.12303	7.65519	1.494	0.0115	0.947
68936	Fam165b	18.3371	26.2542	1.432	0.016	19.7262	26.7561	1.356	0.0336	0.9474
329470	Accs	0.965459	2.83254	2.934	0.0046	0.821771	2.28586	2.782	5e-05	0.9481
223989	4921513D23Rik	11.2583	17.8946	1.589	5e-05	12.4665	18.7881	1.507	5e-05	0.9482
381921	Taok2	25.7025	34.9924	1.361	0.023	30.1384	38.9053	1.291	0.07015	0.9482
234353	Psd3	55.9347	98.4962	1.761	5e-05	65.378	109.182	1.67	5e-05	0.9484
81904	Cacng7	53.5875	123.359	2.302	5e-05	58.7933	128.359	2.183	5e-05	0.9484
101055983	Gm14569	1.55518	16.5679	10.65	5e-05	1.19882	12.1286	10.12	5e-05	0.9497
100039864 100217418 100217440 100217437	Snhg12,Snora44,Snora61,Snord99	40.9719	58.6186	1.431	0.00475	47.929	65.2838	1.362	0.012	0.952
77006	Ddrgk1	40.5302	59.8049	1.476	0.00035	43.585	61.2968	1.406	0.00175	0.9531
11864	Arnt2	45.1707	74.0802	1.64	5e-05	42.7838	66.9071	1.564	5e-05	0.9536
57813	Tk2	12.5768	17.4963	1.391	0.0033	12.4027	16.4594	1.327	0.00865	0.9539
212114	Nhlrc3	1.85131	2.80315	1.514	0.0085	1.83776	2.65641	1.445	0.01415	0.9546
225896	Ubxn1	64.706	101.694	1.572	5e-05	64.4587	96.7361	1.501	5e-05	0.9549
268354	Fam19a2	1.97109	2.82432	1.433	0.00855	2.5312	3.46406	1.369	0.0152	0.9551
68094	Smarcc2	56.0082	83.5022	1.491	0.00015	56.4142	80.403	1.425	0.00145	0.956
66340	Psenen	45.6888	64.0819	1.403	0.00255	47.4532	63.6502	1.341	0.0077	0.9563
66483	Rpl36al	88.182	121.795	1.381	0.0026	102.964	136.044	1.321	0.00785	0.9566
18221	Nudc	82.8037	107.22	1.295	0.0099	105.17	130.502	1.241	0.03135	0.9583
381260	Gm973	0.796365	3.25124	4.083	5e-05	0.830593	3.25044	3.913	5e-05	0.9586
67042	Ift27	7.32211	17.4032	2.377	5e-05	5.40165	12.309	2.279	5e-05	0.9587
666274	Gm8017	3.4282	7.10756	2.073	0.0078	4.81653	9.58285	1.99	0.00525	0.9596
338371	A730011L01Rik	6.77273	13.5653	2.003	5e-05	6.0476	11.6298	1.923	5e-05	0.9601
72404	Wdr44	6.39314	9.92849	1.553	5e-05	7.82951	11.7316	1.498	0.0002	0.9648
69225	Carkd	20.8495	27.7137	1.329	0.0104	17.8394	22.8846	1.283	0.0259	0.9651
77569	Limch1	15.2174	21.7718	1.431	0.00055	15.4224	21.3065	1.382	0.00145	0.9656
74340	Ahcyl2	25.2198	37.8902	1.502	0.0192	26.9161	39.1514	1.455	0.06175	0.9682
11857	Arhgdib	5.37355	18.611	3.463	5e-05	5.928	19.8783	3.353	5e-05	0.9682
237339	L3mbtl3	3.48777	4.79787	1.376	0.01375	3.46385	4.6155	1.332	0.02235	0.9686
108013	Celf4	85.7903	181.098	2.111	5e-05	99.6447	203.995	2.047	5e-05	0.9698
244886	AI118078	1.25891	2.45813	1.953	0.00065	1.73366	3.28847	1.897	0.0001	0.9714
269037	Ctif	7.74195	10.4953	1.356	0.00455	9.61504	12.6681	1.318	0.01065	0.9719
22192	Ube2m	117.83	153.518	1.303	0.0171	130.067	164.794	1.267	0.0492	0.9725
170706	Tmem37	0.264986	1.31476	4.962	0.0263	0.182308	0.880016	4.827	1	0.9729
97287	Mtmr14	4.49395	6.37159	1.418	0.02495	4.65462	6.42264	1.38	0.0378	0.9732
214058	Megf11	2.16632	3.38504	1.563	0.0033	3.57226	5.43627	1.522	0.001	0.9739
20615	Snapin	24.3514	41.5811	1.708	0.0002	23.047	38.3311	1.663	0.0009	0.974
269700	Gm15800	22.9219	30.6035	1.335	0.02315	25.9577	33.7603	1.301	0.0413	0.9741
217203	Tmem106a	0.314091	1.09876	3.498	0.0108	0.355097	1.21062	3.409	0.0069	0.9746
381510	Dpy19l4	3.87999	5.43259	1.4	0.00425	3.63571	4.96673	1.366	0.00815	0.9757
58194	Sh3kbp1	2.66962	7.80963	2.925	5e-05	3.10442	8.8697	2.857	5e-05	0.9767
67149	Nkain1	17.3826	25.7552	1.482	0.00015	18.257	26.4363	1.448	0.00065	0.9773
71722	Cic	29.3635	59.7306	2.034	0.01125	31.0185	61.7355	1.99	0.0041	0.9784
66270	Fam134b	5.0324	6.82746	1.357	0.01335	6.29593	8.35833	1.328	0.0246	0.9785
20897	Stra6	1.09048	2.4784	2.273	5e-05	1.20384	2.68094	2.227	0.00045	0.9799
68151	Wls	4.98156	10.1525	2.038	5e-05	4.77591	9.55911	2.002	5e-05	0.9821
18111	Nnat	176.575	379.592	2.15	5e-05	247.477	522.535	2.111	5e-05	0.9822
16973	Lrp5	1.65048	5.92327	3.589	5e-05	1.25266	4.41796	3.527	5e-05	0.9827
65112	Pmepa1	11.909	18.5206	1.555	0.02635	9.54242	14.6001	1.53	0.03115	0.9838
102566	Ano10	4.47625	6.93285	1.549	0.0007	4.5191	6.88648	1.524	0.00075	0.9839
218215	Rnf144b	1.68398	2.69838	1.602	0.0012	1.56948	2.47666	1.578	0.0015	0.9848
69774	Ms4a6b	0.763892	2.73563	3.581	0.0054	0.439187	1.55234	3.535	0.01455	0.987
56013	Srcin1	29.5758	43.3073	1.464	0.0003	30.2834	43.7772	1.446	0.00055	0.9872
107373	Fam111a	0.360495	1.42009	3.939	0.0004	0.374707	1.45787	3.891	0.00085	0.9877
243961	Shank1	71.921	142.836	1.986	0.0002	66.5863	130.668	1.962	0.0001	0.9881
72055	Slc38a10	17.3203	23.9171	1.381	0.02165	18.7526	25.6008	1.365	0.052	0.9886
320484	Rasal3	1.50029	3.32097	2.214	0.01385	1.7299	3.78741	2.189	0.0109	0.9891
94176	Dock2	0.697587	2.96261	4.247	5e-05	0.596436	2.50544	4.201	5e-05	0.9891
230379	Acer2	0.477801	1.27915	2.677	0.0003	0.450071	1.19273	2.65	0.00075	0.9899
216505	Pik3ip1	10.7352	20.5611	1.915	0.0023	12.6892	24.0855	1.898	0.0087	0.991
223658	Heatr7a	6.34659	12.3313	1.943	0.00325	8.2006	15.7913	1.926	0.0163	0.9911
228607	Mavs	1.43126	4.39092	3.068	5e-05	1.20353	3.66812	3.048	5e-05	0.9935
70060	Spata3	0.768135	2.96069	3.854	5e-05	0.467105	1.78928	3.831	0.00325	0.9938
12889	Cplx1	145.702	201.134	1.38	0.0055	197.492	271.298	1.374	0.00785	0.9951
327958	Pitpnm3	5.26206	10.4334	1.983	5e-05	4.15382	8.19852	1.974	5e-05	0.9954
73174	Tbkbp1	26.3257	47.5726	1.807	0.00015	24.5231	44.1373	1.8	5e-05	0.996
94226	S1pr5	2.08625	3.88762	1.863	0.00015	2.00216	3.71635	1.856	0.0003	0.9961
228980	Taf4a	5.07568	7.03951	1.387	0.0179	4.40683	6.09021	1.382	0.01435	0.9965
14761	Gpr27	12.8203	17.4587	1.362	0.0137	10.5929	14.3778	1.357	0.01905	0.9967
17160	Man2b2	8.22113	12.3264	1.499	0.00195	8.55837	12.7935	1.495	0.0021	0.997
329274	Fam163a	2.5716	7.53584	2.93	5e-05	1.92078	5.61832	2.925	5e-05	0.9982
216810	Tom1l2	42.9561	66.6287	1.551	0.00275	49.7284	77.1588	1.552	0.0014	1
12946	Cr1l	5.59271	8.12902	1.454	0.00515	6.01503	8.7725	1.458	0.00445	1.003
66950	Tmem206	2.67695	4.24839	1.587	0.00205	2.6855	4.28053	1.594	0.00155	1.004
67371	Gtf3c6	15.5585	23.4078	1.505	0.0009	14.7026	22.2182	1.511	0.0009	1.004
27419	Naglu	2.6336	4.29184	1.63	0.00485	2.37361	3.88706	1.638	0.00305	1.005
66167	Ccdc72	101.128	130.921	1.295	0.011	121.699	158.381	1.301	0.01095	1.005
71567	Mcm9	0.789636	1.56776	1.985	0.00585	0.736144	1.47473	2.003	0.0046	1.009
100041677	Gm13157	1.24547	1.90448	1.529	0.0197	1.1636	1.79562	1.543	0.0197	1.009
232989	Hnrnpul1	30.0478	41.1231	1.369	0.00205	28.9207	39.9712	1.382	0.00245	1.01
102502	Pls1	1.26394	2.38646	1.888	0.0272	1.17702	2.24775	1.91	0.0019	1.011
243328	Slc29a4	4.11523	7.1268	1.732	5e-05	5.97102	10.4643	1.753	5e-05	1.012
53321	Cntnap1	20.2747	29.0203	1.431	0.0006	23.5819	34.2708	1.453	0.0004	1.015
14159	Fes	1.04953	4.09155	3.898	0.0007	1.11422	4.41482	3.962	5e-05	1.016
53901	Rcan2	15.4613	35.852	2.319	5e-05	15.2112	35.9414	2.363	5e-05	1.019
24083	Gm16515	2.55095	3.87342	1.518	0.0052	2.47141	3.82882	1.549	0.01055	1.02
320940	Atp11c	0.95142	1.60306	1.685	0.00165	0.858277	1.47708	1.721	0.0021	1.021
16322	Inha	3.21488	4.72865	1.471	0.02005	2.59337	3.90229	1.505	0.0169	1.023
666793	Gm8292	14.6616	34.3963	2.346	5e-05	13.4609	32.3478	2.403	5e-05	1.024
223332	Ranbp3l	0.77823	3.39503	4.363	5e-05	0.438441	1.95988	4.47	5e-05	1.025
71673	Rnf215	7.22489	11.4706	1.588	0.00345	7.34228	11.958	1.629	0.00095	1.026
71481	Alpk1	0.862972	1.94554	2.254	0.00275	0.866962	2.00822	2.316	0.0022	1.027
230810	Slc30a2	1.99297	2.75289	1.381	0.02605	1.95908	2.78248	1.42	0.01745	1.028
229900	Gbp7	0.527908	1.82082	3.449	5e-05	0.502726	1.78355	3.548	5e-05	1.029
59308	Emcn	2.71226	5.84749	2.156	5e-05	2.63547	5.84449	2.218	0.00015	1.029
328365 328365	Gm10397,Zmiz1	25.8432	39.5274	1.53	0.0047	24.9681	39.314	1.575	0.0012	1.029
17534	Mrc2	0.266057	1.1475	4.313	0.00025	0.218236	0.971529	4.452	0.00205	1.032
72823	Pard3b	0.375922	1.11141	2.956	0.00055	0.30943	0.94573	3.056	1	1.034
66147	Necap2	11.275	26.1269	2.317	5e-05	9.08492	21.764	2.396	5e-05	1.034
68926	Ubap2	9.53773	13.9045	1.458	0.01205	12.2616	18.5021	1.509	0.0037	1.035
232664	Ccdc136	13.7401	20.0384	1.458	0.0146	14.3622	21.6895	1.51	0.0022	1.036
268417	Zkscan17	1.7121	3.47065	2.027	0.0013	1.27625	2.68454	2.103	0.00475	1.038
20418	Shc3	7.12507	15.0549	2.113	5e-05	5.55907	12.2795	2.209	5e-05	1.045
319845	Bbs9	3.45568	5.04138	1.459	0.02135	3.17653	4.84761	1.526	0.0092	1.046
225745	Haus1	4.24675	6.59278	1.552	0.01225	2.98229	4.8452	1.625	0.0109	1.047
20684	Sp100	0.880996	2.56249	2.909	0.0026	0.894281	2.73162	3.055	0.00135	1.05
72446	Prr5l	0.946217	2.33009	2.463	0.01755	0.883232	2.29303	2.596	0.002	1.054
21815	Tgif1	0.347785	1.38616	3.986	0.00015	0.353084	1.48466	4.205	5e-05	1.055
71962	Gatsl3	1.00189	4.98276	4.973	5e-05	0.660756	3.46807	5.249	5e-05	1.055
320268	B930095G15Rik	6.35293	15.4115	2.426	5e-05	5.41627	13.9308	2.572	5e-05	1.06
19672	Rcn1	4.84097	9.79659	2.024	5e-05	3.18239	6.84232	2.15	5e-05	1.062
12842	Col1a1	0.376183	1.13357	3.013	0.00715	0.343896	1.101	3.202	0.0031	1.062
77767	Ermn	5.28802	10.3773	1.962	5e-05	4.1036	8.56041	2.086	5e-05	1.063
18519	Kat2b	3.49373	7.09518	2.031	0.00185	2.5074	5.4317	2.166	5e-05	1.067
55983	Pdzrn3	1.44459	4.68965	3.246	5e-05	1.01193	3.50623	3.465	5e-05	1.067
69069	1810011H11Rik	0.341631	1.6744	4.901	0.001	0.231474	1.21227	5.237	0.00195	1.069
70796	Zdhhc1	7.46248	11.6114	1.556	0.0004	7.02096	11.6791	1.663	5e-05	1.069
57373	D930014E17Rik	1.5836	3.80529	2.403	0.00175	1.51328	3.889	2.57	0.0005	1.069
78558	Htra3	1.00556	3.82098	3.8	5e-05	1.00606	4.09846	4.074	5e-05	1.072
215243	Traf3ip3	0.420633	1.48671	3.534	0.00035	0.486593	1.84529	3.792	0.00015	1.073
328417	Parp4	0.884999	2.35613	2.662	0.0036	0.563149	1.61054	2.86	0.00045	1.074
14747	Cmklr1	1.01444	4.00778	3.951	5e-05	0.897026	3.80928	4.247	5e-05	1.075
14415	Gad1	26.7256	39.0419	1.461	0.0003	32.1611	50.541	1.571	0.00015	1.076
231668	Vsig10	0.258629	1.17462	4.542	0.00115	0.250456	1.23095	4.915	0.0004	1.082
210622	Pamr1	2.07305	6.7979	3.279	0.00025	1.77271	6.29865	3.553	5e-05	1.084
77056	Tmco4	0.699628	2.00215	2.862	5e-05	0.600062	1.87094	3.118	5e-05	1.09
14745	Lpar1	2.5921	6.13213	2.366	5e-05	2.72615	7.03437	2.58	0.0002	1.091
100038416	Gm10643	1.66872	4.91023	2.943	5e-05	1.48774	4.7839	3.216	5e-05	1.093
16169	Il15ra	1.52817	3.17557	2.078	0.0019	1.47148	3.34211	2.271	0.0007	1.093
21334	Tac2	2.59966	7.12022	2.739	0.0004	1.5879	4.75706	2.996	0.0008	1.094
83382	Siglece	0.36157	1.33393	3.689	0.0009	0.323157	1.30885	4.05	0.0008	1.098
100043295	Gm15500	3.86808	6.02294	1.557	0.0125	3.41393	5.85399	1.715	0.00405	1.101
22348	Slc32a1	8.85599	12.7998	1.445	0.0023	10.2247	16.2962	1.594	0.00015	1.103
320587	Tmem88b	5.41116	11.2966	2.088	5e-05	4.35957	10.0623	2.308	5e-05	1.106
14814	Grin2d	1.77148	3.06149	1.728	0.0005	1.63677	3.12751	1.911	0.0002	1.106
319236	Trim12c	0.648711	2.11742	3.264	0.00065	0.754102	2.72926	3.619	0.001	1.109
230752	Fam176b	0.756253	2.27244	3.005	0.0005	0.757141	2.52358	3.333	0.0001	1.109
667772	Myh15	0.234852	1.12506	4.791	5e-05	0.226274	1.20498	5.325	5e-05	1.112
68303	Fam114a1	1.28944	3.79255	2.941	5e-05	1.14669	3.74923	3.27	5e-05	1.112
117148	Necab2	19.3785	44.5276	2.298	5e-05	16.7379	42.7762	2.556	5e-05	1.112
71529	Kazn	6.68226	10.4773	1.568	0.00315	7.45917	13.0622	1.751	5e-05	1.117
17972	Ncf4	0.848683	2.03872	2.402	0.0148	0.531554	1.42694	2.684	0.02265	1.117
20375	Sfpi1	4.37968	14.1797	3.238	5e-05	3.80032	13.7707	3.624	5e-05	1.119
243911	Kirrel2	2.85166	9.20327	3.227	5e-05	1.12864	4.08169	3.616	0.0011	1.121
19725	Rfx2	0.692839	1.39111	2.008	0.00055	0.526107	1.18396	2.25	0.0002	1.121
100034726	Gm15772	5.26489	12.2716	2.331	5e-05	4.13808	10.824	2.616	0.0003	1.122
140709	Emid2	0.599656	1.33077	2.219	0.0194	0.65428	1.63007	2.491	0.0365	1.123
72549	Reep4	0.672464	1.41658	2.107	0.0179	0.846082	2.00349	2.368	0.0023	1.124
621100	Rpl27-ps3	3.67239	6.56849	1.789	0.02675	3.01706	6.07931	2.015	0.01145	1.127
215378	Fam5c	2.70056	6.44844	2.388	5e-05	2.13994	5.76633	2.695	5e-05	1.128
77583	Notum	0.554669	1.48234	2.672	0.01185	0.554154	1.67507	3.023	0.00215	1.131
99738	Kcnc4	2.76263	4.85144	1.756	5e-05	4.49818	8.9702	1.994	5e-05	1.136
74480	Samd4	1.32501	3.99861	3.018	5e-05	1.02024	3.50423	3.435	5e-05	1.138
14417	Gad2	8.25673	16.5556	2.005	5e-05	10.8623	24.831	2.286	5e-05	1.14
208659	Fam20a	4.05979	13.9154	3.428	5e-05	3.02226	11.8114	3.908	5e-05	1.14
373864	Col27a1	0.750153	3.13942	4.185	5e-05	0.774109	3.70848	4.791	5e-05	1.145
19106	Eif2ak2	0.945925	2.65775	2.81	5e-05	0.872626	2.81359	3.224	5e-05	1.148
23943	Esyt1	0.717924	1.8573	2.587	5e-05	0.715402	2.13693	2.987	5e-05	1.155
668844	Gm9396	1.27407	3.36421	2.641	0.01145	0.867376	2.65329	3.059	0.01515	1.158
71375	Foxn3	1.82518	3.63924	1.994	0.01955	1.13076	2.62212	2.319	0.00875	1.163
12823	Col19a1	0.62987	1.53206	2.432	5e-05	0.73637	2.08689	2.834	5e-05	1.165
16190	Il4ra	0.89139	2.43199	2.728	0.00115	0.988624	3.16099	3.197	0.0001	1.172
13392	Dlx2	0.995808	1.69306	1.7	0.01655	1.05132	2.0969	1.995	0.00455	1.173
245240	9930111J21Rik2	0.41893	1.38037	3.295	0.00045	0.367714	1.42503	3.875	5e-05	1.176
12036	Bcat2	3.7993	6.13923	1.616	0.00315	3.1254	5.95471	1.905	5e-05	1.179
545428	Ccdc141	1.60639	3.8659	2.407	0.0025	1.17842	3.35024	2.843	0.0004	1.181
69671	Tmem52	0.79192	3.83079	4.837	0.0004	0.202575	1.16041	5.728	0.0134	1.184
320982	Arl4c	3.8686	8.91218	2.304	5e-05	3.18393	8.75109	2.749	5e-05	1.193
72058 18546	Igsf5,Pcp4	18.5868	54.1044	2.911	5e-05	16.8185	58.6215	3.486	5e-05	1.197
118454	Gjc2	2.40955	4.33578	1.799	0.0003	2.01825	4.35301	2.157	5e-05	1.199
22139	Ttr	0.217054	2.15768	9.941	0.0074	0.201574	2.41075	11.96	0.0005	1.203
12801	Cnr1	19.7116	32.5648	1.652	5e-05	22.543	44.9103	1.992	5e-05	1.206
227485	Cdh19	0.864759	2.78701	3.223	5e-05	0.66796	2.61237	3.911	5e-05	1.214
67454	Ikbip	4.76839	9.08981	1.906	5e-05	3.73109	8.69094	2.329	5e-05	1.222
211535	Ccdc114	1.29056	2.82179	2.186	0.0022	1.30047	3.47622	2.673	5e-05	1.223
68732	Lrrc16a	4.42779	10.9504	2.473	5e-05	2.89245	8.75955	3.028	5e-05	1.225
73124	Golim4	7.62201	13.3172	1.747	0.00035	6.87267	14.7101	2.14	5e-05	1.225
107321	Lpxn	0.642961	2.05454	3.195	0.0003	0.536473	2.12302	3.957	0.0001	1.238
15561	Htr3a	1.21506	7.57489	6.234	5e-05	1.45345	11.2688	7.753	5e-05	1.244
269823	Pon3	0.984438	3.15378	3.204	0.00225	0.641317	2.55718	3.987	5e-05	1.245
70426	Tekt5	0.322015	1.21822	3.783	0.00595	0.385468	1.84343	4.782	0.00015	1.264
243312	Elfn1	3.47684	4.72523	1.359	0.01385	3.52593	6.06313	1.72	5e-05	1.265
17901	Myl1	0.542549	1.312	2.418	0.02335	0.319409	0.978758	3.064	0.1458	1.267
13395	Dlx5	0.991251	2.29259	2.313	0.0018	1.03537	3.03879	2.935	5e-05	1.269
78593	Nrip3	10.1838	16.2263	1.593	5e-05	13.9612	28.251	2.024	5e-05	1.27
329416	Nostrin	0.637329	2.68849	4.218	5e-05	0.485754	2.62293	5.4	5e-05	1.28
20308	Ccl9	1.56405	6.83478	4.37	0.0042	1.19552	6.83167	5.714	0.0019	1.308
22353	Vip	6.5517	10.2453	1.564	0.0014	6.21095	13.0046	2.094	5e-05	1.339
627191	Tmem90a	0.946312	3.10057	3.276	5e-05	0.611018	2.69018	4.403	5e-05	1.344
72136	Chst14	0.612668	1.23157	2.01	0.0062	0.414727	1.12324	2.708	0.0011	1.347
109222	Rarres1	0.275371	2.19129	7.958	0.0089	0.132565	1.42741	10.77	0.04705	1.353
22715	Zfp57	1.42025	3.14557	2.215	0.0011	1.2236	3.6869	3.013	5e-05	1.36
20745	Spock1	9.45435	14.5762	1.542	5e-05	10.892	22.8894	2.101	5e-05	1.363
72828	Ubash3b	2.93096	4.44823	1.518	0.00605	2.30813	4.78498	2.073	5e-05	1.366
20618	Sncg	1.03997	7.75258	7.455	5e-05	1.53041	15.6468	10.22	5e-05	1.371
66835	Snord123	0.659546	2.98051	4.519	5e-05	0.459643	2.91021	6.331	5e-05	1.401
242202	Pde5a	0.916326	1.33154	1.453	0.0105	0.878797	1.81317	2.063	5e-05	1.42
226777	C130074G19Rik	1.95296	5.43682	2.784	5e-05	1.61093	6.39747	3.971	5e-05	1.427
270097	Vat1l	1.40523	2.93423	2.088	0.00025	1.20954	3.61188	2.986	5e-05	1.43
171504	Apobr	0.575604	1.51685	2.635	0.0261	0.303907	1.15183	3.79	0.01715	1.438
320038	Dlx6as1	1.24341	3.15566	2.538	5e-05	0.782157	2.9814	3.812	5e-05	1.502
195531	Gm13152	1.18549	2.05388	1.733	0.02485	0.471023	1.23791	2.628	0.00895	1.517
100039731	Gm10051	1.81504	4.74257	2.613	0.00855	1.35867	5.5508	4.085	0.0021	1.564
26888	Clec4a2	0.574632	2.6646	4.637	0.0003	0.198607	1.44308	7.266	0.00025	1.567
54524	Syt6	0.292149	2.60111	8.903	5e-05	0.202813	2.98259	14.71	5e-05	1.652
634104 545140	Olfr287,Olfr288	1.77559	7.20574	4.058	5e-05	0.768297	5.29264	6.889	5e-05	1.697
12308	Calb2	1.57719	3.47851	2.206	0.0002	0.898741	3.4405	3.828	5e-05	1.736
240479	Fam69c	2.39202	5.08853	2.127	0.0007	1.27014	4.71931	3.716	5e-05	1.747
12229	Btk	0.574796	1.88472	3.279	0.02325	0.448351	2.7034	6.03	5e-05	1.839
216227	Slc17a8	0.284208	2.08514	7.337	5e-05	0.180068	2.44834	13.6	5e-05	1.853
223915	Krt73	1.18707	2.71539	2.287	5e-05	0.832945	4.16714	5.003	5e-05	2.187
17306	Sypl2	0.671546	1.78038	2.651	0.0013	0.205748	1.50883	7.333	5e-05	2.766

## Sheet: Supplementary file 3B
Supplementary file 3B. Somatically enriched mRNAs (2,106), Related to Figure 7 and 8
Entrez Gene ID	Gene name	Rng105f/f mice				Camk2a-Cre;Rng105f/f mice				DAI (Camk2a-Cre;Rng105f/f)/DAI (Rng105f/f)	Heat map color (Fig.8B)
		FPKM (SP)	FPKM (SR)	DAI (SR/SP)	p value	FPKM (SP)	FPKM (SR)	DAI (SR/SP)	p value
399548	Scn4b	4.39321	3.06497	0.6977	0.00255	3.9507	1.988	0.5032	5e-05	0.7213
208151	Tmem132b	6.88852	3.82157	0.5548	0.00045	7.7105	3.09687	0.4016	5e-05	0.724
320027	Fstl4	1.22334	0.549575	0.4492	0.00075	1.278	0.437363	0.3422	5e-05	0.7618
18159	Nppc	2.72097	1.0701	0.3933	0.002	4.98361	1.54852	0.3107	5e-05	0.7901
320825	Samd5	2.81195	1.93224	0.6872	0.02035	2.88276	1.5882	0.5509	0.0007	0.8018
16518	Kcnj2	1.35137	0.910807	0.674	0.01315	1.91918	1.03747	0.5406	0.0001	0.8021
75697	C2cd4b	5.19355	2.93078	0.5643	0.00735	5.96232	2.72298	0.4567	0.00085	0.8093
100418460	Gm17510	16.7429	9.75617	0.5827	0.0203	16.649	7.92332	0.4759	0.0026	0.8167
69837	Pcgf1	12.4837	7.938	0.6359	0.003	13.1187	6.87198	0.5238	5e-05	0.8238
20840	Stac	5.16558	1.85702	0.3595	5e-05	4.14095	1.23433	0.2981	5e-05	0.8292
140483	Hnmt	17.7597	13.2744	0.7474	0.0166	22.6375	14.153	0.6252	0.00025	0.8365
56349	Net1	7.34725	4.89543	0.6663	0.00045	8.83267	4.95692	0.5612	5e-05	0.8423
210105	Zfp719	3.58037	2.3267	0.6498	0.0032	4.79791	2.65657	0.5537	5e-05	0.852
13674	Eif4a-ps4	3.19839	1.84793	0.5778	0.0101	3.22003	1.59055	0.494	0.00155	0.8549
74782	Glt8d2	16.797	5.05031	0.3007	0.00015	17.0458	4.41515	0.259	5e-05	0.8615
239796	1600021P15Rik	8.26517	5.02999	0.6086	5e-05	9.22914	4.92462	0.5336	5e-05	0.8768
100039861	Gm2464	1.30264	0.667818	0.5127	0.00475	1.02272	0.461268	0.451	1	0.8798
269999	Orai3	18.0388	14.1087	0.7821	0.0232	20.6687	14.2328	0.6886	0.00065	0.8804
74105	Gga2	6.89077	4.87913	0.7081	0.02325	8.65679	5.41414	0.6254	0.0031	0.8833
228550	Itpka	206.167	153.68	0.7454	0.00335	196.94	129.724	0.6587	5e-05	0.8837
77609	Ccdc151	1.66632	0.921863	0.5532	0.0055	2.54386	1.25156	0.492	0.0003	0.8893
57438	March7	15.7521	10.9822	0.6972	0.0165	19.3934	12.0817	0.623	0.0242	0.8936
69480	Ttc9	13.9887	8.8303	0.6312	0.0001	14.9605	8.44359	0.5644	5e-05	0.8941
238037	BC068281	2.45814	1.55305	0.6318	0.01255	2.45314	1.39591	0.569	0.00265	0.9007
19241	Tmsb4x	1527.7	1191.86	0.7802	0.024	1737.68	1221.41	0.7029	0.0041	0.901
252875	Mios	3.97424	2.7758	0.6984	0.00515	5.08896	3.23041	0.6348	0.0002	0.9089
93882	Pcdhb11	1.56871	0.84135	0.5363	0.0013	1.84666	0.907333	0.4913	5e-05	0.9161
68818	Zfand2b	19.8056	13.2147	0.6672	0.00475	18.8682	11.6149	0.6156	0.0007	0.9226
75964	Trappc8	9.39026	7.18806	0.7655	0.0103	10.9416	7.77824	0.7109	0.001	0.9287
382686	3110053B16Rik	11.0079	5.73429	0.5209	0.00045	8.00781	3.88145	0.4847	0.00235	0.9305
51791	Rgs14	57.1274	39.1761	0.6858	0.00035	63.8151	40.8704	0.6405	0.0001	0.9339
22411	Wnt11	1.19746	0.343799	0.2871	0.0024	0.660388	0.177234	0.2684	1	0.9348
110750	Cse1l	16.1645	11.8807	0.735	0.01855	20.445	14.0767	0.6885	0.0093	0.9368
28036	Larp7	8.06715	5.36954	0.6656	0.00195	9.22537	5.75252	0.6236	0.0003	0.9368
380768	Gm1568	2.95483	2.04922	0.6935	0.00655	4.03696	2.63362	0.6524	0.0007	0.9407
70533	Btf3l4	44.9289	31.76	0.7069	0.0274	56.3353	37.4721	0.6652	0.00415	0.941
71684	Rbm43	6.98124	5.18657	0.7429	0.0224	7.93607	5.56043	0.7007	0.0099	0.9431
72585	Lypd1	58.6183	34.6363	0.5909	0.00495	56.2313	31.3453	0.5574	0.0013	0.9434
66926	Trmt6	12.0109	7.72471	0.6431	0.00205	13.9516	8.48352	0.6081	0.0002	0.9455
71474	Ppp6r2	19.0195	14.6164	0.7685	0.0127	20.9697	15.2899	0.7291	0.00225	0.9488
193796	Kdm4b	23.4176	17.9957	0.7685	0.02095	29.3331	21.3936	0.7293	0.0131	0.9491
58208	Bcl11b	32.6957	23.2163	0.7101	0.00065	32.7064	22.0592	0.6745	0.00015	0.9498
108679	Cops8	37.0055	28.5607	0.7718	0.0116	39.6903	29.0974	0.7331	0.00315	0.9499
100515	Zfp518b	1.96019	1.40789	0.7182	0.01255	2.18046	1.4879	0.6824	0.00255	0.9501
110616	Atxn3	4.99835	3.58542	0.7173	0.00795	5.61192	3.82559	0.6817	0.00145	0.9503
217057	Ptrh2	4.70229	3.47548	0.7391	0.0188	6.10273	4.29211	0.7033	0.0038	0.9516
16323	Inhba	1.126	0.495484	0.44	0.0118	1.00587	0.42271	0.4202	0.00915	0.955
193670	Rnf185	9.49902	6.87879	0.7242	0.01235	10.1988	7.05798	0.692	0.0011	0.9556
230674	Kdm4a	9.33648	7.16267	0.7672	0.0135	10.8762	7.97956	0.7337	0.00545	0.9563
98970	Fibcd1	95.3609	53.6477	0.5626	5e-05	80.9246	43.7723	0.5409	5e-05	0.9615
70408	Polr3f	5.85811	4.26199	0.7275	0.0142	6.89448	4.83686	0.7016	0.03295	0.9643
381813	Prmt8	27.064	20.4698	0.7563	0.00745	25.1272	18.3442	0.7301	0.00225	0.9652
108645	Mat2b	42.9458	25.5207	0.5943	5e-05	49.199	28.2257	0.5737	5e-05	0.9654
67967	Pold3	10.0105	6.07905	0.6073	0.00285	11.5655	6.79997	0.588	0.03995	0.9682
13052	Cxadr	2.41955	1.69617	0.701	0.00795	2.59904	1.76653	0.6797	0.00575	0.9696
232286	Tmf1	6.83407	5.14941	0.7535	0.0137	8.55503	6.25507	0.7312	0.0056	0.9704
12343	Capza2	169.182	116.457	0.6884	0.01425	170.185	113.682	0.668	0.0102	0.9704
212517	Wdr52	1.59637	0.494112	0.3095	0.00285	3.60548	1.08437	0.3008	5e-05	0.9717
77305	Wdr82	22.2466	16.8935	0.7594	0.0067	22.9123	16.9218	0.7385	0.0031	0.9726
74352	Zfp84	3.48926	2.25027	0.6449	0.02545	4.47545	2.80763	0.6273	0.05195	0.9728
213541	Ythdf2	9.74205	6.7019	0.6879	0.00765	12.5608	8.40585	0.6692	0.0022	0.9728
72946	Lrrc47	10.9838	7.08709	0.6452	0.01345	11.0388	6.9322	0.628	0.02615	0.9733
29861	Dpf1	27.0341	15.8888	0.5877	0.0011	25.5972	14.6443	0.5721	0.00265	0.9734
100101806	Srp54c	9.88112	6.95516	0.7039	0.0047	12.2843	8.42985	0.6862	0.00145	0.9749
66628	Thg1l	6.58153	4.19152	0.6369	0.01545	6.68384	4.15447	0.6216	0.0139	0.976
380993	Zfat	1.27293	0.871547	0.6847	0.02505	1.52395	1.01837	0.6682	0.01125	0.976
76130	Las1l	18.5599	13.9373	0.7509	0.0122	20.1398	14.7737	0.7336	0.0136	0.9769
15500	Hsf2	7.78186	5.22581	0.6715	0.00125	10.6118	6.96179	0.656	0.00015	0.9769
269614	Pank4	10.363	7.64883	0.7381	0.021	11.1509	8.04447	0.7214	0.01175	0.9774
59041	Stk25	132.604	85.5613	0.6452	5e-05	141.591	89.3926	0.6313	5e-05	0.9785
319613	Sybu	15.8365	12.2001	0.7704	0.0164	19.2805	14.5479	0.7545	0.00825	0.9794
78783	Brpf1	7.97604	5.52695	0.6929	0.0065	8.68208	5.90576	0.6802	0.00345	0.9816
216274	Cep290	1.38772	0.768658	0.5539	0.00225	1.62017	0.882389	0.5446	0.0037	0.9833
67381	Med4	15.5203	10.9637	0.7064	0.00595	16.4562	11.4414	0.6953	0.00245	0.9842
57750	Wdr12	8.97195	5.17955	0.5773	0.00065	9.90368	5.63729	0.5692	0.0001	0.986
214791	Sertad4	6.17596	2.24808	0.364	5e-05	6.2394	2.24222	0.3594	5e-05	0.9873
18045	Nfyb	31.6719	21.6372	0.6832	0.0027	29.5983	19.9732	0.6748	0.007	0.9878
320865	Cdh18	2.27454	0.963202	0.4235	5e-05	4.92868	2.06211	0.4184	5e-05	0.988
101122	Rpusd3	7.61554	5.24119	0.6882	0.0157	7.52802	5.12894	0.6813	0.0167	0.99
26429	Orc5	7.91473	5.62235	0.7104	0.00765	8.47255	5.95853	0.7033	0.00645	0.99
75695	Rilpl1	18.7542	14.4345	0.7697	0.01455	19.5522	14.9039	0.7623	0.0104	0.9904
69642	2310046A06Rik	12.465	7.99778	0.6416	0.0019	11.7139	7.44361	0.6355	0.0014	0.9904
53975	Ddx20	3.49886	2.45137	0.7006	0.0156	3.80297	2.64136	0.6946	0.01425	0.9913
108937	Rnf169	3.60796	2.55677	0.7086	0.0039	4.52201	3.17812	0.7028	0.0019	0.9918
244666	Gm505	2.92264	1.69428	0.5797	0.0016	3.11742	1.79366	0.5754	0.00155	0.9925
72925	March1	9.19733	5.0259	0.5465	5e-05	9.33467	5.06549	0.5427	5e-05	0.993
71151	Eri2	2.8018	1.86135	0.6643	0.02285	3.4292	2.2654	0.6606	0.01005	0.9944
321003	Xpnpep3	2.06438	1.40399	0.6801	0.01715	2.75645	1.86437	0.6764	0.0644	0.9945
67549	Gpr89	6.13941	4.01226	0.6535	0.0128	7.24797	4.71357	0.6503	0.03975	0.9951
66488	Fam136a	9.40736	6.99749	0.7438	0.02395	10.3281	7.66377	0.742	0.02115	0.9976
227933	Ccdc148	5.92204	3.77497	0.6374	0.00075	7.4072	4.71144	0.6361	0.0003	0.9978
16538	Kcns1	2.61561	1.58316	0.6053	0.0028	2.9983	1.81267	0.6046	0.00155	0.9988
386753	Dbpht2	8.94687	5.03147	0.5624	5e-05	9.9092	5.57841	0.563	5e-05	1.001
12589	Ift81	12.5922	8.06723	0.6407	0.02705	11.3895	7.31061	0.6419	0.0034	1.002
83766	Actl6b	52.6894	39.5301	0.7502	0.00695	53.7597	40.4261	0.752	0.0094	1.002
70478	Mipep	12.3105	8.08516	0.6568	0.0002	15.6181	10.2821	0.6583	0.0004	1.002
70208	Med23	7.79416	5.38183	0.6905	0.0166	10.2068	7.067	0.6924	0.00515	1.003
57377	Mogs	7.8036	5.68526	0.7285	0.02635	8.76142	6.40466	0.731	0.03305	1.003
26371	Ciao1	28.0016	17.6148	0.6291	0.00375	27.0281	17.0759	0.6318	0.00165	1.004
20024	Sub1	191.44	109.534	0.5722	0.0002	217.069	124.744	0.5747	0.0001	1.004
100038725	Gm9766	2.5564	1.35693	0.5308	0.0103	2.64071	1.40801	0.5332	0.00635	1.005
72309	Tmem158	49.8985	28.9973	0.5811	5e-05	48.0954	28.1089	0.5844	5e-05	1.006
66923	Pbrm1	6.46295	4.11508	0.6367	0.00055	7.9547	5.09578	0.6406	0.00035	1.006
68339	Ccdc88c	11.7065	7.91058	0.6757	0.0009	11.1946	7.61892	0.6806	0.0012	1.007
105351	AW209491	7.47215	5.05723	0.6768	0.00295	8.74241	5.96013	0.6817	0.003	1.007
66257	Nicn1	32.7694	25.8668	0.7894	0.02265	34.269	27.2596	0.7955	0.02395	1.008
74670	Zfp943	9.91609	7.02343	0.7083	0.0051	10.5136	7.51406	0.7147	0.0057	1.009
75425	Tti1	5.48964	3.62315	0.66	0.00135	7.56142	5.03777	0.6662	0.00075	1.009
107182	Btaf1	3.69658	2.52234	0.6823	0.00105	3.89375	2.68249	0.6889	0.00045	1.01
100502841	5430411K18Rik	3.42356	2.3992	0.7008	0.0009	3.74863	2.6541	0.708	0.0022	1.01
66482	Exoc2	8.69079	6.29887	0.7248	0.00335	9.54848	6.99394	0.7325	0.00435	1.011
74326	Hnrnpr	27.6888	21.1956	0.7655	0.0118	30.0702	23.2645	0.7737	0.0418	1.011
225358	Fam13b	10.1988	7.20871	0.7068	0.00265	11.0756	7.918	0.7149	0.00225	1.011
269639	Zfp512	9.35947	7.0097	0.7489	0.0102	11.1644	8.46232	0.758	0.01255	1.012
78232	Trappc6b	56.7172	43.1485	0.7608	0.008	61.7882	47.5955	0.7703	0.0099	1.013
68260	Trmt12	1.68701	1.04351	0.6186	0.0034	1.69972	1.06501	0.6266	0.0033	1.013
216549	Aftph	30.2769	20.4875	0.6767	0.01845	33.49	22.9752	0.686	0.0373	1.014
233900	Rnf40	13.2979	10.5029	0.7898	0.02275	15.1583	12.1466	0.8013	0.03105	1.015
102247	Agpat6	20.5893	15.4419	0.75	0.0127	22.6778	17.2563	0.7609	0.02	1.015
56284	Mrpl19	13.369	7.80552	0.5839	0.01555	15.9528	9.45145	0.5925	0.02335	1.015
214895	Lman2l	19.2266	14.3216	0.7449	0.01115	20.2821	15.331	0.7559	0.0111	1.015
16907	Lmnb2	4.25288	3.11615	0.7327	0.02335	5.18067	3.85301	0.7437	0.0258	1.015
237730	Fbll1	17.4451	11.0234	0.6319	0.0001	19.9918	12.8265	0.6416	0.0002	1.015
624866	Lekr1	1.98051	1.15974	0.5856	0.01085	2.38099	1.41623	0.5948	0.0073	1.016
209176	Ido2	1.77507	0.643874	0.3627	0.00365	6.2352	2.2976	0.3685	5e-05	1.016
22217	Usp12	16.5484	11.7007	0.7071	0.00265	17.0012	12.2288	0.7193	0.0018	1.017
80987	Nckipsd	21.1535	16.5154	0.7807	0.0161	24.0659	19.1157	0.7943	0.0252	1.017
244484	Wdr17	11.9953	8.01232	0.668	0.02675	12.8221	8.71384	0.6796	0.03675	1.017
71974	Prmt3	6.62935	4.71477	0.7112	0.01125	7.67277	5.55727	0.7243	0.0139	1.018
77521	Mtus2	10.4898	6.95189	0.6627	0.0137	11.8791	8.0199	0.6751	0.02255	1.019
66960	Fam188a	42.1059	20.8105	0.4942	0.0001	58.0336	29.2553	0.5041	0.0008	1.02
72020	Zfp654	3.90581	2.40407	0.6155	0.0001	4.29527	2.69699	0.6279	0.00025	1.02
58869	Pex5l	138.736	71.9296	0.5185	5e-05	124.558	65.9224	0.5293	5e-05	1.021
13872	Ercc3	10.4164	7.81164	0.7499	0.01405	11.0627	8.46966	0.7656	0.01715	1.021
634731	Susd1	3.99172	1.72683	0.4326	0.0004	4.99126	2.20752	0.4423	5e-05	1.022
21340	Taf1b	8.60395	6.21219	0.722	0.00995	8.89585	6.56902	0.7384	0.0147	1.023
67464	Entpd4	11.5252	6.65394	0.5773	0.00855	12.7967	7.55652	0.5905	0.0112	1.023
70638	Fam189a1	38.4136	25.96	0.6758	0.00195	32.4253	22.4241	0.6916	0.00155	1.023
66148	Dnajc15	41.519	31.5162	0.7591	0.0229	42.4354	32.9735	0.777	0.03615	1.024
100043597	Srcap	3.68167	2.25363	0.6121	0.02145	3.6396	2.28198	0.627	0.0251	1.024
26416	Mapk14	22.0048	16.1503	0.7339	0.01275	27.8504	20.9438	0.752	0.03335	1.025
320987	Klhl3	7.03268	3.21338	0.4569	5e-05	7.24495	3.39234	0.4682	5e-05	1.025
269854	Nat14	49.636	38.5519	0.7767	0.0134	44.4833	35.4324	0.7965	0.0271	1.026
19047	Ppp1cc	72.8606	48.2467	0.6622	0.0002	78.8071	53.5513	0.6795	0.00055	1.026
11307	Abcg1	13.3257	9.02196	0.677	0.0003	13.9425	9.68711	0.6948	0.00065	1.026
77627	Efcab6	10.1676	3.25256	0.3199	5e-05	7.84107	2.57432	0.3283	5e-05	1.026
13205	Ddx3x	51.17	39.0599	0.7633	0.0075	52.2299	40.9573	0.7842	0.0169	1.027
73225	Fam118a	5.92555	3.37611	0.5698	5e-05	6.35797	3.72185	0.5854	0.0001	1.027
68229	AI846148	5.82751	4.1312	0.7089	0.00535	6.47837	4.71865	0.7284	0.0077	1.027
434156	Eid2b	8.4443	5.99762	0.7103	0.0053	7.56453	5.52047	0.7298	0.01025	1.027
11674	Aldoa	943.078	663.358	0.7034	0.002	904.575	653.884	0.7229	0.00945	1.028
15388	Hnrnpl	86.8901	64.4562	0.7418	0.00465	85.8011	65.4171	0.7624	0.0132	1.028
67345	Herc4	5.50809	3.87771	0.704	0.00315	6.70604	4.85469	0.7239	0.00525	1.028
67973	Mphosph10	9.81824	7.13924	0.7271	0.01335	10.9774	8.21049	0.7479	0.02925	1.029
227197	Ndufs1	43.4159	32.9864	0.7598	0.01575	50.3748	39.3893	0.7819	0.03425	1.029
14421	B4galnt1	31.7258	22.3108	0.7032	0.02695	32.1306	23.2738	0.7243	0.06195	1.03
101631	Pwwp2b	11.3413	8.38761	0.7396	0.0086	11.9052	9.07184	0.762	0.01475	1.03
71446	Wrb	13.3619	10.3389	0.7738	0.0214	14.3338	11.4302	0.7974	0.04255	1.031
80751	Rnf34	26.0242	18.3778	0.7062	0.00085	27.3833	19.9316	0.7279	0.0022	1.031
72843	Prdm4	6.84804	5.04791	0.7371	0.007	7.15506	5.43695	0.7599	0.0156	1.031
219158	2610301G19Rik	19.1897	13.2878	0.6924	0.00075	22.5071	16.068	0.7139	0.00175	1.031
78834	Zfp623	4.43128	2.8136	0.6349	0.0014	4.98012	3.26129	0.6549	0.0032	1.031
73825	Klraq1	23.6104	18.1551	0.7689	0.0104	24.3278	19.2994	0.7933	0.02315	1.032
15441	Hp1bp3	71.5213	51.631	0.7219	0.00455	69.7221	51.933	0.7449	0.0142	1.032
217127	Myst2	19.6816	12.686	0.6446	0.01	19.2246	12.7963	0.6656	0.00265	1.033
80912	Pum1	20.2497	16.0319	0.7917	0.0194	23.1037	18.8895	0.8176	0.048	1.033
270669 100073351	Mbtps2,Yy2	5.16767	3.437	0.6651	0.01255	5.64071	3.87446	0.6869	0.0189	1.033
74320	Wdr33	9.09648	6.02064	0.6619	0.0114	10.865	7.43398	0.6842	0.02905	1.034
22785	Slc30a4	7.79351	5.76671	0.7399	0.0045	8.63428	6.60464	0.7649	0.01005	1.034
18667	Pgr	2.74377	1.24244	0.4528	5e-05	2.64133	1.23697	0.4683	5e-05	1.034
791275	Gm9885	1.845	1.11021	0.6017	0.0101	2.43503	1.51567	0.6224	0.008	1.034
268470	Ube2z	16.2945	11.6793	0.7168	0.0014	16.6675	12.3706	0.7422	0.00305	1.035
246293	Klhl8	6.62853	4.07966	0.6155	5e-05	7.72742	4.92896	0.6379	0.00035	1.036
30944	Zfp354c	7.76691	5.3006	0.6825	0.00275	10.2347	7.2404	0.7074	0.00135	1.037
67897	Rnmt	10.9942	7.16895	0.6521	0.0048	11.4213	7.72054	0.676	0.00355	1.037
110816	Pwp2	5.60304	3.48915	0.6227	0.0001	6.09336	3.93505	0.6458	0.00035	1.037
12283	Cab39	48.0672	35.7405	0.7436	0.0027	52.5732	40.5424	0.7712	0.00925	1.037
69091	Vps26b	19.2885	14.593	0.7566	0.00925	20.8226	16.3502	0.7852	0.02585	1.038
108797	Mex3b	7.49778	4.35857	0.5813	5e-05	8.5061	5.13342	0.6035	5e-05	1.038
85030	Tnfrsf25	4.70173	2.68529	0.5711	0.0071	5.15785	3.05862	0.593	0.0099	1.038
269994	Gsg1l	3.97034	2.96849	0.7477	0.0239	4.44624	3.45164	0.7763	0.0395	1.038
74237	Tubgcp2	11.2288	8.53024	0.7597	0.01365	11.9166	9.40146	0.7889	0.0303	1.039
74252	Armc1	23.655	15.0643	0.6368	5e-05	23.7734	15.7276	0.6616	5e-05	1.039
12617	Cenpc1	6.63329	4.54219	0.6848	0.00195	7.3425	5.224	0.7115	0.00385	1.039
110350	Dync2h1	1.99748	1.10606	0.5537	0.0001	2.51749	1.44954	0.5758	0.00025	1.04
224023	Klhl22	29.2874	18.5642	0.6339	0.0027	35.0982	23.1342	0.6591	0.00705	1.04
70646	Naa30	10.1349	6.97166	0.6879	0.0071	10.7335	7.68019	0.7155	0.02125	1.04
69260	Ing2	16.2647	9.79206	0.602	0.01005	17.8953	11.2073	0.6263	0.00425	1.04
107733	Mrpl41	62.6956	46.5561	0.7426	0.0064	66.5457	51.4094	0.7725	0.0157	1.04
24018	Rngtt	6.06458	4.04233	0.6665	0.00485	8.24697	5.71966	0.6935	0.00295	1.041
223921	Aaas	5.75124	4.13303	0.7186	0.0229	6.85382	5.12649	0.748	0.0328	1.041
235086	Igsf9b	1.14583	0.262161	0.2288	5e-05	1.42061	0.33841	0.2382	5e-05	1.041
67006	Cisd2	13.4802	9.61427	0.7132	0.00325	14.2562	10.5894	0.7428	0.00905	1.041
226151	Fam178a	5.94796	3.66564	0.6163	5e-05	6.93015	4.44838	0.6419	5e-05	1.042
18139	Zfml	12.6827	7.62608	0.6013	5e-05	16.739	10.4943	0.6269	5e-05	1.043
24004	Rai2	3.80048	1.73933	0.4577	5e-05	3.95184	1.88666	0.4774	5e-05	1.043
544752	Tug1	19.7853	14.9922	0.7577	0.00705	22.5875	17.8553	0.7905	0.0208	1.043
14105	Srsf10	27.1808	18.4485	0.6787	0.00065	28.2686	20.0245	0.7084	0.00625	1.044
217030	Synrg	11.1641	7.63033	0.6835	0.00035	12.8239	9.15312	0.7138	0.00195	1.044
30946	Abt1	8.29574	5.19894	0.6267	0.0024	7.44637	4.87422	0.6546	0.0059	1.044
66689	Klhl28	2.83833	1.57707	0.5556	0.0006	3.86834	2.24646	0.5807	0.00035	1.045
66089	Rmnd5b	25.5306	16.8135	0.6586	0.00565	28.1298	19.3641	0.6884	0.01605	1.045
78304	Naa38	40.6333	20.8589	0.5133	5e-05	47.0492	25.2504	0.5367	5e-05	1.045
76863	Dcun1d5	22.8259	16.246	0.7117	0.0032	24.9392	18.5583	0.7441	0.00985	1.046
11844	Arf5	111.478	74.7151	0.6702	0.0005	126.852	88.8961	0.7008	0.00205	1.046
237553	Trhde	2.39781	1.10172	0.4595	5e-05	2.62743	1.26261	0.4805	5e-05	1.046
56209	Gde1	106.379	71.4626	0.6718	0.0006	121.392	85.2975	0.7027	0.0007	1.046
71591	Zfp251	13.2698	9.2687	0.6985	0.00075	13.8479	10.126	0.7312	0.00305	1.047
51897	Atg13	19.5682	14.8972	0.7613	0.01825	21.5994	17.2161	0.7971	0.0398	1.047
75452	Ascc2	5.22318	4.0543	0.7762	0.02555	5.94084	4.82874	0.8128	0.06425	1.047
66586	Crls1	29.5316	19.1869	0.6497	0.0001	28.8962	19.6746	0.6809	0.0004	1.048
65246	Xpo7	5.34373	3.60584	0.6748	5e-05	5.71195	4.03951	0.7072	0.0009	1.048
57915	Tbc1d1	15.5378	8.26507	0.5319	5e-05	16.6315	9.27897	0.5579	5e-05	1.049
242291	Impad1	13.7097	10.7663	0.7853	0.01665	15.615	12.8625	0.8237	0.0567	1.049
30931	Tor1a	30.6594	18.2165	0.5942	5e-05	28.5599	17.8081	0.6235	0.0002	1.049
26913	Gprin1	42.3194	29.7832	0.7038	0.0004	50.0963	37.0704	0.74	0.00315	1.051
330319	Wipf3	195.231	145.812	0.7469	0.0104	191.127	150.097	0.7853	0.0455	1.051
26440	Psma1	60.4336	43.2215	0.7152	0.001	59.1702	44.5068	0.7522	0.00715	1.052
71853	Pdia6	42.5718	30.7213	0.7216	0.0029	47.4912	36.0549	0.7592	0.01155	1.052
240067	Zfp952	4.24861	2.68442	0.6318	0.00085	5.51522	3.66608	0.6647	0.00135	1.052
13665	Eif2s1	9.61176	6.86897	0.7146	0.0027	9.50858	7.14998	0.752	0.01185	1.052
54678	Zfp108	1.92129	1.08079	0.5625	0.00855	2.69563	1.59561	0.5919	0.0043	1.052
54160	Copg2	26.1644	15.0176	0.574	0.00385	30.3889	18.3645	0.6043	0.00015	1.053
668661	2410002F23Rik	23.42	17.5538	0.7495	0.0232	24.9914	19.7252	0.7893	0.05475	1.053
78373	Nudt17	7.86947	4.19843	0.5335	0.0118	9.14778	5.14044	0.5619	0.0141	1.053
54194	Akap8l	38.7264	29.0616	0.7504	0.0051	38.093	30.1115	0.7905	0.0211	1.053
22123	Psmd3	51.7099	38.9788	0.7538	0.00635	53.2429	42.2759	0.794	0.02665	1.053
15382	Hnrnpa1	105.525	80.5928	0.7637	0.0085	106.561	85.7406	0.8046	0.0315	1.054
78248	Armcx1	19.9917	13.8408	0.6923	0.00205	27.4027	19.9917	0.7296	0.00665	1.054
72068	Cnot2	24.0138	15.8209	0.6588	0.0036	25.8999	17.981	0.6942	0.00275	1.054
74769	Pik3cb	6.32653	3.77619	0.5969	5e-05	7.60739	4.78613	0.6291	5e-05	1.054
67812	Ubxn4	22.2279	17.0024	0.7649	0.0078	25.1559	20.2849	0.8064	0.03375	1.054
18607	Pdpk1	16.3502	12.0393	0.7363	0.005	14.9979	11.6496	0.7767	0.04875	1.055
213993	A630007B06Rik	7.54188	4.27528	0.5669	0.00075	9.73282	5.82077	0.5981	0.0041	1.055
211134	Lzts1	8.22037	5.79525	0.705	0.00795	11.7182	8.72115	0.7442	0.0111	1.056
381259	Als2cr4	10.2761	7.69386	0.7487	0.01635	12.2502	9.68276	0.7904	0.0456	1.056
67542	Cog6	12.1537	9.2677	0.7625	0.0143	12.7173	10.239	0.8051	0.0434	1.056
170833	Hook2	3.68046	2.65928	0.7225	0.02385	4.33105	3.30427	0.7629	0.04725	1.056
70999	Naa40	7.25055	5.48757	0.7568	0.01645	7.78727	6.22463	0.7993	0.0501	1.056
101994	Zfp828	8.16837	5.96187	0.7299	0.00415	9.29104	7.16255	0.7709	0.01715	1.056
71902	Cand1	16.8877	9.42762	0.5583	0.0001	22.9182	13.5209	0.59	0.00285	1.057
242297	Fam110b	13.9602	8.70278	0.6234	0.00045	14.9145	9.82734	0.6589	0.00145	1.057
228869	Ncoa5	13.6708	9.70716	0.7101	0.00525	16.9954	12.7576	0.7507	0.0086	1.057
213350	Pddc1	13.5851	9.93037	0.731	0.0259	15.2075	11.7581	0.7732	0.08305	1.058
11972	Atp6v0d1	104.681	76.857	0.7342	0.00175	102.274	79.4377	0.7767	0.01105	1.058
19820	Rlim	5.99898	4.50786	0.7514	0.0066	6.97677	5.54663	0.795	0.0269	1.058
68991	Ssu72	46.0283	30.2774	0.6578	0.00605	49.7788	34.6456	0.696	0.00745	1.058
242860	Rsbn1l	4.75475	3.38659	0.7123	0.00235	4.99137	3.76159	0.7536	0.01145	1.058
194388	Tet3	3.9298	3.08221	0.7843	0.0228	4.01067	3.32854	0.8299	0.07005	1.058
100043468	Zfp955b	3.45836	1.82543	0.5278	0.0011	3.81327	2.13065	0.5587	0.001	1.059
218630	Ccno	1.34742	0.430443	0.3195	0.0009	1.32332	0.44772	0.3383	0.00085	1.059
98415	Nucks1	19.2445	13.9973	0.7273	0.00155	20.4829	15.7822	0.7705	0.01015	1.059
73845	Ankrd42	3.9477	2.32609	0.5892	0.0149	5.14369	3.21368	0.6248	0.01095	1.06
67895	Ppa1	34.4763	24.5996	0.7135	0.00145	35.7895	27.0823	0.7567	0.00825	1.061
67241	Smc6	7.83272	5.50291	0.7026	0.00095	7.70593	5.74276	0.7452	0.0061	1.061
266690	Cyb5r4	14.6967	10.0564	0.6843	0.00855	18.2634	13.2582	0.7259	0.01755	1.061
668501	Zfp507	1.65811	1.02532	0.6184	0.01455	1.92559	1.26367	0.6563	0.01535	1.061
227746	Rabepk	16.1725	8.84499	0.5469	0.0014	23.0858	13.413	0.581	0.0006	1.062
72108	Ddhd2	12.9003	7.9555	0.6167	0.00205	15.0386	9.85441	0.6553	0.0032	1.063
641340	Nrbf2	9.56409	5.5559	0.5809	5e-05	13.3297	8.22896	0.6173	0.0001	1.063
69459	Ubl7	45.3422	32.9587	0.7269	0.0021	47.0355	36.3429	0.7727	0.01465	1.063
223828	Pphln1	9.22722	6.94838	0.753	0.00955	10.2894	8.2364	0.8005	0.0382	1.063
235323	Usp28	4.46083	3.09836	0.6946	0.0028	4.69263	3.46717	0.7389	0.0113	1.064
230597	Zfyve9	13.2168	8.17239	0.6183	0.00175	16.2621	10.6971	0.6578	0.0023	1.064
22335	Vdac3	63.8707	43.3692	0.679	0.0004	64.1103	46.313	0.7224	0.0019	1.064
72750	Fam117b	10.3767	6.88057	0.6631	0.0013	11.122	7.84719	0.7056	0.0008	1.064
215707	Ccdc92	37.1882	25.5794	0.6878	0.0015	45.5627	33.3598	0.7322	0.0299	1.064
68268	Zdhhc21	4.4947	2.99674	0.6667	0.00685	4.9234	3.49458	0.7098	0.0045	1.065
52637	Cisd1	43.8384	34.4533	0.7859	0.02425	48.5037	40.5834	0.8367	0.0922	1.065
70762	Dclk2	24.9225	15.3028	0.614	5e-05	26.0284	17.0185	0.6538	5e-05	1.065
26405	Map3k2	2.71259	1.75334	0.6464	0.0001	2.97736	2.04973	0.6884	0.00085	1.065
69654	Dctn2	101.1	78.1547	0.773	0.00955	99.7307	82.12	0.8234	0.0553	1.065
74648	S100pbp	9.3145	5.27272	0.5661	0.00045	8.67545	5.23234	0.6031	0.0005	1.065
53414	Bysl	7.63271	5.07535	0.6649	0.01185	8.26656	5.85749	0.7086	0.01665	1.066
226539	Dars2	9.16842	6.32881	0.6903	0.0248	12.9119	9.50153	0.7359	0.0439	1.066
77976	Nuak1	13.9415	8.88138	0.637	5e-05	13.137	8.92186	0.6791	0.00125	1.066
213452	Dstyk	8.47639	5.38583	0.6354	5e-05	8.73831	5.9192	0.6774	0.00025	1.066
13590	Lefty1	35.2361	14.256	0.4046	5e-05	38.3944	16.5785	0.4318	5e-05	1.067
219228	Pcdh17	6.68568	5.05828	0.7566	0.0078	7.26914	5.87305	0.8079	0.03675	1.068
52858	Cdipt	50.6958	39.6547	0.7822	0.0156	57.9685	48.4223	0.8353	0.07635	1.068
13829	Epb4.9	109.452	77.5893	0.7089	0.00075	118.868	90.0557	0.7576	0.0081	1.069
74533	Gzf1	8.23376	6.14819	0.7467	0.00995	9.80974	7.82988	0.7982	0.0386	1.069
12408	Cbr1	41.5923	31.5709	0.7591	0.00865	42.0014	34.0935	0.8117	0.0476	1.069
99296	Hrh3	27.2878	21.1488	0.775	0.01435	23.551	19.5204	0.8289	0.06665	1.069
102098	Arhgef18	8.64946	6.54348	0.7565	0.01645	10.7524	8.70355	0.8095	0.07545	1.07
67465	Sf3a1	12.9656	9.42051	0.7266	0.01065	14.349	11.1582	0.7776	0.03475	1.07
212706	N4bp3	8.51494	5.33092	0.6261	0.0001	8.24716	5.52993	0.6705	0.00115	1.071
110109	Nop2	7.95795	6.01491	0.7558	0.01815	8.01338	6.48741	0.8096	0.0704	1.071
79264	Krit1	11.9291	7.4424	0.6239	0.00155	14.216	9.50193	0.6684	0.00825	1.071
15468	Prmt2	31.8394	22.0175	0.6915	0.0004	32.8315	24.3243	0.7409	0.00405	1.071
54645	Gripap1	33.8881	22.845	0.6741	0.00305	42.471	30.6754	0.7223	0.0052	1.071
76614	Immt	43.156	32.7868	0.7597	0.00735	52.1981	42.4953	0.8141	0.04765	1.072
218100	Zfp322a	6.3679	3.49177	0.5483	5e-05	7.67299	4.50942	0.5877	0.00035	1.072
100710	Pds5b	21.2634	13.9362	0.6554	0.0001	22.3486	15.7043	0.7027	0.0032	1.072
105504	Exoc5	15.7481	11.087	0.704	0.01375	16.5289	12.4768	0.7548	0.03705	1.072
207375	Fam120c	7.14224	5.02222	0.7032	0.0173	8.12646	6.1271	0.754	0.04475	1.072
237403	Lingo3	18.3291	10.6955	0.5835	5e-05	15.0436	9.41439	0.6258	5e-05	1.072
117150	Pip4k2c	42.3878	26.0623	0.6149	0.00305	43.1302	28.458	0.6598	0.0123	1.073
235534	Acpl2	3.37018	1.85522	0.5505	0.001	3.94694	2.33195	0.5908	0.01095	1.073
103694	Tmed4	28.6191	20.0887	0.7019	0.0102	31.5501	23.7724	0.7535	0.0384	1.073
210582	Coq10a	7.85309	5.8521	0.7452	0.0165	8.47071	6.77826	0.8002	0.0568	1.074
240239	Gpr151	1.3341	0.278467	0.2087	0.0062	2.52794	0.566961	0.2243	5e-05	1.074
73419	1700052N19Rik	8.30444	5.13804	0.6187	0.0004	10.7019	7.11645	0.665	0.0008	1.075
13204	Dhx15	22.277	16.182	0.7264	0.00205	25.1033	19.605	0.781	0.0155	1.075
107569	Nt5c3	18.0416	12.4784	0.6916	0.0025	20.1202	14.9635	0.7437	0.01035	1.075
69256	Zfp397	4.82889	3.67425	0.7609	0.01645	5.01206	4.10144	0.8183	0.07195	1.075
68259	Ift80	6.6942	4.19396	0.6265	0.00125	8.68055	5.8489	0.6738	0.0044	1.075
237782	Smcr8	4.96011	3.24434	0.6541	0.00035	6.2658	4.40805	0.7035	0.00135	1.076
70415	2610018G03Rik	4.86389	1.35349	0.2783	5e-05	3.99717	1.19647	0.2993	5e-05	1.076
22750	Zfp9	4.01715	2.48292	0.6181	0.00025	5.40019	3.59032	0.6649	0.0009	1.076
217737	Ahsa1	73.5522	51.8033	0.7043	0.00085	79.6757	60.3783	0.7578	0.00665	1.076
63828	Fn3k	13.8824	9.78447	0.7048	0.00935	16.4373	12.4675	0.7585	0.03345	1.076
75812	Tasp1	8.54808	5.03234	0.5887	5e-05	8.38939	5.31556	0.6336	0.00035	1.076
211446	Exoc3	19.4994	13.4562	0.6901	0.00015	24.6335	18.297	0.7428	0.0043	1.076
11840	Arf1	332.775	190.47	0.5724	5e-05	325.173	200.367	0.6162	5e-05	1.077
97112	Nmd3	11.7287	7.18772	0.6128	0.00025	11.177	7.37425	0.6598	0.0011	1.077
50884	Nckap1	198.185	122.04	0.6158	5e-05	221.29	146.726	0.663	0.0006	1.077
81896	Ift122	8.9988	6.48399	0.7205	0.0165	9.1018	7.06251	0.7759	0.0685	1.077
13209	Ddx6	24.2275	17.7205	0.7314	0.0012	25.0075	19.6997	0.7878	0.0187	1.077
106583	Scaf8	9.76645	7.46845	0.7647	0.012	10.3543	8.53165	0.824	0.06575	1.078
23805	Apc2	12.791	9.0402	0.7068	0.01435	14.3494	10.9293	0.7617	0.07735	1.078
245020	Tmem22	7.55408	4.06512	0.5381	5e-05	9.01664	5.22917	0.5799	5e-05	1.078
319758	Rfx7	3.95417	2.78449	0.7042	0.00995	4.4513	3.37812	0.7589	0.0212	1.078
227541	Camk1d	25.3378	17.5644	0.6932	0.00025	30.0036	22.4375	0.7478	0.00405	1.079
13656	Egr4	17.3618	8.35393	0.4812	5e-05	7.95761	4.13113	0.5191	5e-05	1.079
93843	Pnck	18.9253	13.9616	0.7377	0.0119	20.5192	16.3345	0.7961	0.06745	1.079
22141	Tub	53.9068	34.9868	0.649	0.00335	49.58	34.7417	0.7007	0.0187	1.08
207740	Fam100a	59.8117	38.5895	0.6452	5e-05	66.0762	46.0301	0.6966	0.00035	1.08
213006	Mfsd4	27.01	16.3373	0.6049	0.00095	25.609	16.7254	0.6531	0.0036	1.08
70354	Secisbp2l	22.6542	14.9201	0.6586	0.0004	25.1017	17.8547	0.7113	0.0021	1.08
241520	Fam171b	79.4522	59.0676	0.7434	0.00905	70.8419	56.8886	0.803	0.0699	1.08
232539	Klhdc5	3.16583	2.35984	0.7454	0.0131	3.50565	2.82281	0.8052	0.05885	1.08
329165	Abi2	38.0335	23.8955	0.6283	5e-05	41.1243	27.9201	0.6789	0.00015	1.081
238266	Syt16	26.1375	14.7352	0.5638	5e-05	24.9751	15.2207	0.6094	5e-05	1.081
17127	Smad3	12.7068	7.15488	0.5631	0.0006	13.5595	8.25401	0.6087	0.0005	1.081
70349	Copb1	17.0921	12.9278	0.7564	0.0068	19.0615	15.5915	0.818	0.0494	1.081
70591	5730455P16Rik	17.8189	13.3201	0.7475	0.0029	14.6731	11.8665	0.8087	0.0402	1.082
70375	Ica1l	7.7654	5.67649	0.731	0.00575	8.0397	6.35948	0.791	0.0354	1.082
69930	Zfp715	7.56965	4.9451	0.6533	0.0037	7.96331	5.62993	0.707	0.0052	1.082
246229	Bivm	6.1759	3.43629	0.5564	0.0024	5.92525	3.56826	0.6022	0.00585	1.082
228536	Bahd1	13.1849	9.89298	0.7503	0.00575	12.9547	10.5219	0.8122	0.0515	1.082
223918	Spryd3	52.7522	34.8771	0.6611	0.00075	54.9374	39.3182	0.7157	0.0018	1.082
67157	2610301B20Rik	16.2391	10.8167	0.6661	0.00055	17.2829	12.465	0.7212	0.0032	1.083
70750	Kdsr	5.8819	4.00099	0.6802	0.00055	5.88384	4.33383	0.7366	0.0052	1.083
12461	Cct2	61.6086	48.2635	0.7834	0.0138	64.2754	54.5275	0.8483	0.101	1.083
26394	Lypla2	60.3152	44.3324	0.735	0.0034	60.6967	48.3162	0.796	0.03255	1.083
50797	Copb2	30.4236	22.7535	0.7479	0.00425	33.1253	26.8355	0.8101	0.0372	1.083
13175	Dclk1	86.9392	62.7426	0.7217	0.00275	88.3141	69.0515	0.7819	0.02715	1.083
213011	Zfp583	2.91784	1.68318	0.5769	0.0199	4.12283	2.57831	0.6254	0.09905	1.084
107047	Psmg2	12.3067	8.88659	0.7221	0.0169	12.5241	9.80578	0.783	0.07155	1.084
65971	Tbata	12.5494	7.89625	0.6292	0.00055	13.4546	9.18023	0.6823	0.00355	1.084
231279	Guf1	9.70815	6.28607	0.6475	0.0131	9.52822	6.69269	0.7024	0.0246	1.085
213498	Arhgef11	11.9446	8.67623	0.7264	0.0068	13.5371	10.6687	0.7881	0.0467	1.085
244871	Zc3h12c	1.17134	0.812866	0.694	0.0203	1.03684	0.780776	0.753	0.07045	1.085
207352	Sec23ip	10.1906	6.12204	0.6008	5e-05	12.8836	8.40038	0.652	5e-05	1.085
15182	Hdac2	50.7342	29.843	0.5882	5e-05	56.5422	36.101	0.6385	0.0001	1.085
228880	Zmynd8	30.8783	18.8555	0.6106	0.00045	36.1638	23.9699	0.6628	0.0074	1.085
224829	Trerf1	6.27678	3.94279	0.6282	5e-05	7.03137	4.79719	0.6823	0.0007	1.086
12465	Cct5	78.1092	52.764	0.6755	0.0005	78.5441	57.6485	0.734	0.00545	1.087
66435	Uggt2	12.2195	7.1486	0.585	0.0016	13.5178	8.59343	0.6357	0.0094	1.087
72128	2610008E11Rik	6.42388	4.55622	0.7093	0.0021	7.40758	5.71009	0.7708	0.0184	1.087
67569	Mgat4c	2.03769	1.10459	0.5421	0.02365	3.0415	1.79191	0.5892	0.0283	1.087
30928	Zfp238	189.408	109.889	0.5802	5e-05	192.579	121.481	0.6308	5e-05	1.087
330671	B4galnt4	18.295	12.6508	0.6915	0.00055	19.0968	14.3608	0.752	0.0062	1.088
218613	Mier3	4.26364	2.80538	0.658	0.001	4.25964	3.04885	0.7158	0.00795	1.088
12539	Cdc37	40.2888	31.2544	0.7758	0.01235	39.687	33.5168	0.8445	0.09585	1.089
67311 78177	Nanp,Ninl	5.89708	4.00219	0.6787	0.02095	6.63939	4.90898	0.7394	0.12355	1.089
228850	Ralgapb	14.7035	10.4533	0.7109	0.00515	15.6197	12.0982	0.7745	0.03005	1.089
18039	Nefl	114.974	71.0468	0.6179	5e-05	100.116	67.4032	0.6733	0.00445	1.09
270109	Pcnxl2	21.0868	15.8252	0.7505	0.01635	28.0063	22.9049	0.8178	0.09165	1.09
78521	B230219D22Rik	18.1917	12.6282	0.6942	0.0004	19.0319	14.3987	0.7566	0.00585	1.09
235497	Leo1	8.00048	5.87782	0.7347	0.01415	6.88971	5.51852	0.801	0.08365	1.09
72139	2610044O15Rik	13.581	6.75449	0.4973	0.00385	16.4916	8.9464	0.5425	0.0043	1.091
71955	2400003C14Rik	27.3402	19.082	0.6979	0.0006	29.599	22.5336	0.7613	0.0118	1.091
80892	Zfhx4	2.0781	1.06861	0.5142	0.00225	2.20813	1.23893	0.5611	0.0004	1.091
244891	Scaper	6.2381	4.62062	0.7407	0.00785	7.86319	6.35731	0.8085	0.05545	1.092
56347	Eif3c	52.8682	41.6459	0.7877	0.01735	50.0417	43.0547	0.8604	0.16555	1.092
110265	Msra	41.9454	32.7395	0.7805	0.0208	38.9054	33.1672	0.8525	0.1414	1.092
15384	Hnrnpab	66.8466	44.0428	0.6589	5e-05	70.0016	50.3839	0.7198	0.0028	1.092
68564	Nufip2	6.11994	3.72823	0.6092	0.0001	7.47277	4.97308	0.6655	0.0022	1.092
66618	Snrnp27	43.6079	33.6035	0.7706	0.0218	50.1048	42.1848	0.8419	0.115	1.093
67710	Polr2g	44.6337	33.2324	0.7446	0.0082	46.4668	37.8133	0.8138	0.0609	1.093
67955	Sugt1	18.9047	13.1233	0.6942	0.00105	19.6847	14.9352	0.7587	0.01125	1.093
12572	Cdk7	6.20309	3.94973	0.6367	0.00035	7.19294	5.00606	0.696	0.00495	1.093
110862	Kcnq3	12.2213	5.00382	0.4094	5e-05	9.93632	4.44745	0.4476	5e-05	1.093
74043	Pex26	2.72379	1.9218	0.7056	0.02165	3.02123	2.33036	0.7713	0.06145	1.093
13682	Eif4a2	320.179	191.741	0.5989	0.00955	288.738	189.059	0.6548	0.00015	1.093
28000	Prpf19	64.8778	49.2524	0.7592	0.00585	70.428	58.4709	0.8302	0.06215	1.094
245688	Rbbp7	73.9054	44.6086	0.6036	5e-05	75.3651	49.7653	0.6603	0.0004	1.094
67590	Tctn3	6.07805	3.07129	0.5053	5e-05	8.02791	4.4381	0.5528	5e-05	1.094
53858	Rwdd2b	3.56178	1.86364	0.5232	0.001	3.90493	2.23544	0.5725	0.0035	1.094
433702	Ncbp1	26.3939	16.2102	0.6142	0.0043	27.408	18.4244	0.6722	0.01	1.095
72175	Mfsd8	5.76118	3.64456	0.6326	0.0004	6.58875	4.56219	0.6924	0.0023	1.095
207214	Larp4	6.11078	4.51908	0.7395	0.00465	6.74711	5.46154	0.8095	0.0431	1.095
193043	Zfp3	7.53586	4.54629	0.6033	0.00015	8.2428	5.44349	0.6604	0.00125	1.095
56459	Sae1	29.7851	22.922	0.7696	0.0127	29.4405	24.8468	0.844	0.0965	1.097
67755	Ddx47	21.2369	15.7248	0.7404	0.0058	20.8498	16.9318	0.8121	0.07275	1.097
16515	Kcnj12	1.63777	0.898347	0.5485	0.0048	1.85071	1.11339	0.6016	0.0062	1.097
67089	Psmc6	28.8491	21.1917	0.7346	0.00315	29.5027	23.7971	0.8066	0.03465	1.098
227638	Qsox2	8.01733	4.41113	0.5502	5e-05	10.6569	6.43934	0.6042	5e-05	1.098
252966	Cables2	9.91484	7.22088	0.7283	0.01075	11.2643	9.01006	0.7999	0.0729	1.098
71810	Ranbp3	23.964	18.9521	0.7909	0.02445	23.6094	20.5149	0.8689	0.17085	1.099
209966	Pgbd5	42.9191	31.597	0.7362	0.0023	42.4521	34.3401	0.8089	0.03805	1.099
71919	Rpap3	8.35139	6.13002	0.734	0.0127	8.55748	6.90515	0.8069	0.07425	1.099
238024	Fn3krp	13.2136	8.57567	0.649	0.0002	11.5885	8.26962	0.7136	0.00345	1.1
223527	Eny2	16.3923	10.7746	0.6573	0.00095	17.3187	12.523	0.7231	0.0094	1.1
106326	Osbpl11	5.85872	4.40411	0.7517	0.01095	5.24842	4.342	0.8273	0.0974	1.101
66997	Psmd12	30.8442	21.4666	0.696	0.00385	33.4368	25.6127	0.766	0.01995	1.101
18749	Prkacb	36.0419	25.6131	0.7106	0.00095	40.307	31.5482	0.7827	0.01515	1.101
243983	Zdhhc13	7.98025	4.807	0.6024	0.00485	9.82823	6.52266	0.6637	0.0082	1.102
76007	Zmym2	15.7233	7.91142	0.5032	5e-05	18.7942	10.4245	0.5547	5e-05	1.102
65106	Arl6ip5	81.5248	49.5501	0.6078	5e-05	103.043	69.0839	0.6704	0.0001	1.103
633640	Gm7120	21.3573	11.0353	0.5167	0.0001	19.1558	10.9185	0.57	0.00085	1.103
77480	Kidins220	47.8905	36.1009	0.7538	0.00585	50.5469	42.042	0.8317	0.0809	1.103
72357	2210016L21Rik	42.7451	26.5865	0.622	0.0004	42.1487	28.9298	0.6864	0.014	1.104
241489	Pde11a	3.55721	1.53843	0.4325	5e-05	5.02529	2.39936	0.4775	5e-05	1.104
69125	Cnot8	28.9199	20.6876	0.7153	0.00895	30.1504	23.8113	0.7898	0.02635	1.104
54138	Atxn10	116.601	82.117	0.7043	0.0009	128.422	99.8849	0.7778	0.02195	1.104
110119	Mpi	21.9537	16.7165	0.7614	0.0141	23.2537	19.5561	0.841	0.10915	1.104
12468	Cct7	51.1055	35.5855	0.6963	0.00035	49.3106	37.9252	0.7691	0.0123	1.105
23948	Mmp17	54.0268	30.5981	0.5664	5e-05	65.2364	40.8202	0.6257	5e-05	1.105
13684	Eif4e	30.3692	20.6829	0.681	0.0001	29.0352	21.8529	0.7526	0.00495	1.105
230757	5730409E04Rik	28.8869	19.9898	0.692	0.0004	28.3816	21.7157	0.7651	0.00945	1.106
68817 69994	Ddi2,Rsc1a1	6.46592	4.38545	0.6782	0.0047	6.77553	5.08266	0.7501	0.0276	1.106
67488	Calcoco1	34.0847	23.2045	0.6808	0.00055	41.153	30.9889	0.753	0.0175	1.106
56207	Uchl5	15.8095	12.1871	0.7709	0.0202	14.5242	12.3976	0.8536	0.15775	1.107
69190	Dym	14.9076	11.1731	0.7495	0.0079	19.245	15.973	0.83	0.07325	1.107
66799	Ube2w	28.0091	15.9185	0.5683	5e-05	30.5208	19.2204	0.6297	5e-05	1.108
17344	Pias2	15.2238	9.9292	0.6522	0.00095	16.1822	11.6986	0.7229	0.00565	1.108
231801	Agfg2	24.1462	13.1941	0.5464	5e-05	25.7397	15.5922	0.6058	5e-05	1.109
11941	Atp2b2	46.3336	32.8314	0.7086	0.00075	49.4278	38.8358	0.7857	0.02205	1.109
320633 241322	Zbtb26,Zbtb6	5.49519	3.73599	0.6799	0.00135	5.81352	4.38272	0.7539	0.0151	1.109
68693	Hnrnpul2	38.6113	24.5362	0.6355	5e-05	43.2109	30.4579	0.7049	0.0008	1.109
67337	Cstf1	5.85198	4.27307	0.7302	0.0109	6.61385	5.35871	0.8102	0.0736	1.11
230085	N28178	35.0204	22.5138	0.6429	0.0008	36.3623	25.9469	0.7136	0.01435	1.11
68031	Rnf146	44.127	24.1275	0.5468	5e-05	51.8869	31.494	0.607	5e-05	1.11
72170	Chchd4	17.8399	10.8067	0.6058	0.0001	20.0759	13.501	0.6725	0.0008	1.11
228356	1110051M20Rik	73.5582	51.2687	0.697	0.01465	74.2623	57.4821	0.774	0.0666	1.111
13002	Dnajc5	44.2572	30.9567	0.6995	0.0032	42.1957	32.7882	0.7771	0.0222	1.111
30949	Lcmt1	34.1548	20.414	0.5977	5e-05	37.0279	24.5901	0.6641	5e-05	1.111
67440	Mtpap	8.17659	5.3458	0.6538	0.0004	8.78857	6.38452	0.7265	0.0063	1.111
244650	Phlpp2	4.91722	3.27401	0.6658	0.00075	5.03077	3.72243	0.7399	0.0079	1.111
18640	Pfkfb2	7.81453	5.76753	0.7381	0.01375	9.34095	7.66174	0.8202	0.0948	1.111
56367	Scoc	80.8443	62.5277	0.7734	0.0104	101.797	87.5249	0.8598	0.1352	1.112
209586	Nudcd3	36.836	24.463	0.6641	0.0001	39.9005	29.4591	0.7383	0.0041	1.112
114615	Elac1	6.02405	4.15139	0.6891	0.00145	6.50502	4.98377	0.7661	0.01375	1.112
245670	Rragb	29.8288	16.8393	0.5645	5e-05	32.8803	20.6366	0.6276	5e-05	1.112
100038475	M5C1000I18Rik	6.19523	3.20769	0.5178	0.00055	6.4695	3.72525	0.5758	0.00355	1.112
328734	Pisd-ps2	8.4452	5.95005	0.7045	0.0202	6.64151	5.20397	0.7836	0.1205	1.112
269061	Cpsf7	18.4867	13.7154	0.7419	0.0051	18.2767	15.0817	0.8252	0.0669	1.112
78255	Ralgps2	6.87223	4.41347	0.6422	5e-05	6.57674	4.70256	0.715	0.003	1.113
59289	Ccbp2	1.53107	0.745225	0.4867	0.00065	1.24128	0.672736	0.542	0.0031	1.113
104582	Rprml	111.415	48.5958	0.4362	5e-05	113.602	55.174	0.4857	5e-05	1.114
621156	Apoo	34.5035	26.001	0.7536	0.01495	30.4167	25.5267	0.8392	0.15985	1.114
260315	Nav3	9.51081	5.85858	0.616	0.00115	11.9775	8.21749	0.6861	0.0105	1.114
56258	Hnrnph2	55.2645	34.0458	0.6161	5e-05	72.9776	50.1369	0.687	0.0006	1.115
67877	Naa20	34.5665	18.7242	0.5417	5e-05	35.1415	21.229	0.6041	5e-05	1.115
75099	Lysmd4	5.1203	3.52618	0.6887	0.00445	5.79142	4.45077	0.7685	0.03505	1.116
66870	Serbp1	28.1904	17.8584	0.6335	5e-05	32.7782	23.1801	0.7072	0.00055	1.116
30945	Rnf19a	10.8105	5.43847	0.5031	5e-05	11.3974	6.40273	0.5618	5e-05	1.117
231329	Polr2b	17.3006	11.4383	0.6612	0.01065	21.6858	16.0148	0.7385	0.0991	1.117
104859	Tecpr2	10.1344	7.59761	0.7497	0.0043	11.549	9.67234	0.8375	0.0793	1.117
12291	Cacna1g	20.7134	12.1469	0.5864	0.00435	21.215	13.8986	0.6551	0.01505	1.117
94091	Trim11	10.7157	7.6271	0.7118	0.00615	10.9001	8.66976	0.7954	0.0515	1.117
72961	Slc17a7	430.731	304.427	0.7068	0.0022	490.389	387.325	0.7898	0.0641	1.118
20238	Atxn1	2.66288	1.95038	0.7324	0.01695	2.43062	1.98964	0.8186	0.1145	1.118
104303	Arl1	84.9158	44.4625	0.5236	0.001	94.775	55.4765	0.5853	0.0166	1.118
116733	Vps4a	42.576	30.0779	0.7065	0.0053	41.5358	32.8095	0.7899	0.06825	1.118
16434	Itpa	22.7431	15.2074	0.6687	0.00155	24.6493	18.4293	0.7477	0.03315	1.118
213499	Fbxo42	4.42814	2.88131	0.6507	0.00055	4.53536	3.29991	0.7276	0.0106	1.118
15516	Hsp90ab1	761.609	468.578	0.6152	0.0002	784.504	539.868	0.6882	0.007	1.119
74192	Arpc5l	51.2614	38.6802	0.7546	0.00845	52.5607	44.369	0.8441	0.1075	1.119
75871	Zfp821	14.922	9.31854	0.6245	0.00015	14.3433	10.0217	0.6987	0.0015	1.119
106298	Rrn3	13.0799	9.13179	0.6982	0.00115	15.36	12.0029	0.7814	0.01815	1.119
243853	Fkrp	15.9622	10.8924	0.6824	0.00045	15.7797	12.0534	0.7639	0.0118	1.119
105653	Phyhip	202.68	112.475	0.5549	5e-05	199.847	124.144	0.6212	5e-05	1.119
22658	Pcgf2	13.0628	8.43589	0.6458	0.0017	11.3032	8.17119	0.7229	0.0258	1.119
66881	Pcyox1	23.4782	17.8177	0.7589	0.0067	25.4383	21.6142	0.8497	0.1133	1.12
330914	Arhgap32	13.3418	9.19628	0.6893	0.0005	13.6163	10.5088	0.7718	0.01165	1.12
70387	Ttc9c	8.12237	5.3431	0.6578	0.0014	8.99578	6.62712	0.7367	0.0414	1.12
75089	Uhrf1bp1l	17.622	10.1192	0.5742	5e-05	20.6372	13.2734	0.6432	5e-05	1.12
68192	Leprotl1	16.7699	10.7839	0.6431	5e-05	17.4259	12.5512	0.7203	0.00205	1.12
211484	Tsga10	5.28441	3.01022	0.5696	0.0001	6.55712	4.18413	0.6381	0.0001	1.12
104458	Rars	22.6857	13.1832	0.5811	5e-05	25.7457	16.766	0.6512	0.0003	1.121
103711	Pnpo	15.4792	8.732	0.5641	0.00715	15.2427	9.63671	0.6322	0.01905	1.121
22718	Zfp60	5.70136	3.20242	0.5617	5e-05	7.22083	4.54584	0.6295	0.00025	1.121
11973	Atp6v1e1	185.734	114.736	0.6177	5e-05	193.122	133.713	0.6924	0.00045	1.121
18746	Pkm2	490.788	347.016	0.7071	0.0019	516.183	409.112	0.7926	0.05355	1.121
100504663	Atg14	5.03642	3.48846	0.6926	0.00395	5.02286	3.90014	0.7765	0.0436	1.121
319586	Celf5	77.4604	45.5553	0.5881	0.00015	73.7796	48.643	0.6593	0.00385	1.121
252870	Usp7	37.4693	24.3131	0.6489	0.0007	35.4105	25.7593	0.7274	0.01145	1.121
70802	Pwwp2a	12.7236	8.01638	0.63	0.0009	13.9449	9.84993	0.7063	0.00715	1.121
667373	Gm14446	1.16259	0.595447	0.5122	0.0079	1.90257	1.09271	0.5743	0.0049	1.121
66664	Tmem41a	7.06442	3.77032	0.5337	0.00025	9.95192	5.95632	0.5985	0.0004	1.121
212514	Spice1	4.5571	2.55109	0.5598	0.0045	6.06539	3.80845	0.6279	0.0147	1.122
233057	Zfp940	4.71256	2.55841	0.5429	0.0001	7.41905	4.5196	0.6092	0.08745	1.122
231050	Galnt11	15.5392	9.80362	0.6309	0.0001	14.9003	10.5491	0.708	0.00285	1.122
218850	D14Abb1e	6.00494	4.28206	0.7131	0.0081	6.25716	5.00727	0.8002	0.0796	1.122
68988	Prpf31	29.4053	20.319	0.691	0.0046	33.7465	26.1701	0.7755	0.0381	1.122
330695	Ctxn1	426.637	318.977	0.7477	0.0058	467.698	392.492	0.8392	0.11875	1.122
320078	Olfml2b	17.169	5.96335	0.3473	5e-05	21.3934	8.34247	0.39	5e-05	1.123
94230	Cpsf1	10.4465	7.98411	0.7643	0.01915	8.68525	7.45322	0.8581	0.1964	1.123
68927	Ptcd2	13.3265	8.68541	0.6517	0.00035	13.3093	9.7395	0.7318	0.0095	1.123
11776	Ap3d1	30.8677	24.3433	0.7886	0.0184	30.2678	26.8069	0.8857	0.22695	1.123
56748	Nfu1	45.0064	32.5759	0.7238	0.00495	42.2807	34.3731	0.813	0.062	1.123
72047	Ddx42	19.9159	14.6481	0.7355	0.0179	20.2229	16.7063	0.8261	0.1223	1.123
26466	Zfp260	21.7249	10.3453	0.4762	5e-05	22.9206	12.2665	0.5352	5e-05	1.124
93890	Pcdhb19	1.1529	0.453337	0.3932	5e-05	1.29175	0.570884	0.4419	5e-05	1.124
269254	Setx	6.01644	3.46533	0.576	0.00045	6.54911	4.24149	0.6476	0.0088	1.124
75826	Senp2	19.7543	12.8296	0.6495	5e-05	21.1058	15.4146	0.7303	0.0024	1.125
20688	Sp4	3.49757	2.11708	0.6053	5e-05	3.6384	2.47765	0.681	0.0016	1.125
381582	Gm5151	13.31	8.0886	0.6077	0.00745	15.0031	10.2574	0.6837	0.01825	1.125
15898	Icam5	104.912	54.694	0.5213	5e-05	123.6	72.5032	0.5866	5e-05	1.125
231760	Rimbp2	14.1013	7.5313	0.5341	5e-05	22.95	13.7949	0.6011	5e-05	1.125
16706	Ksr1	34.2238	24.3595	0.7118	0.001	33.5233	26.8687	0.8015	0.03345	1.126
58193	Extl2	22.1831	14.8417	0.6691	5e-05	26.4732	19.9497	0.7536	0.0064	1.126
17760	Mtap6	30.4533	17.8019	0.5846	5e-05	37.3135	24.5694	0.6585	0.00015	1.126
71703	Armcx3	32.6433	20.766	0.6361	5e-05	37.8771	27.1437	0.7166	0.00125	1.127
66958	Tmx2	72.9221	53.4493	0.733	0.02535	76.7728	63.413	0.826	0.1574	1.127
54152	Dnalc4	35.4512	24.9954	0.7051	0.00175	38.8033	30.8339	0.7946	0.0373	1.127
105372	Utp15	5.5397	3.29473	0.5947	5e-05	5.17228	3.46805	0.6705	0.0006	1.127
66991 -225215	2410004A20Rik,Gm20509,Rsl24d1	28.2559	18.6609	0.6604	0.00295	26.3625	19.6307	0.7446	0.0172	1.128
208194	Exog	3.17919	2.14079	0.6734	0.0035	3.38716	2.57185	0.7593	0.03445	1.128
319481	Wdr59	4.82707	2.92875	0.6067	0.0001	5.72708	3.919	0.6843	0.0009	1.128
407812	Zfp941	2.88608	1.74126	0.6033	0.0161	4.82875	3.28594	0.6805	0.09305	1.128
72145	Wdfy3	11.892	8.86206	0.7452	0.0222	12.2432	10.2911	0.8406	0.1791	1.128
233824	Cog7	15.7606	11.6976	0.7422	0.0045	17.4825	14.6444	0.8377	0.08505	1.129
56430	Clip1	28.1184	17.6599	0.6281	0.00015	31.0655	22.0251	0.709	0.00145	1.129
240518	Peli3	6.99183	3.27881	0.4689	5e-05	7.70495	4.079	0.5294	0.001	1.129
76273	Ndfip2	34.4152	20.1817	0.5864	5e-05	37.1096	24.5774	0.6623	0.00025	1.129
114741	Supt16h	12.9677	9.71429	0.7491	0.00525	11.5956	9.81577	0.8465	0.11145	1.13
207958	Alg11	6.15627	3.56281	0.5787	0.00145	7.56526	4.94799	0.654	0.0009	1.13
76252	Atp6v0e2	131.701	97.4231	0.7397	0.0025	140.321	117.368	0.8364	0.0801	1.131
16828	Ldha	149.404	98.2798	0.6578	0.00015	153.502	114.189	0.7439	0.0076	1.131
242521	Klhl9	22.633	14.4816	0.6398	5e-05	28.8172	20.8609	0.7239	0.0017	1.131
72899	Macrod2	15.9974	8.798	0.55	0.0002	18.8252	11.7147	0.6223	0.02485	1.132
70223	Nars	58.7842	39.807	0.6772	5e-05	66.304	50.8073	0.7663	0.0069	1.132
66368	Rtcd1	19.7207	12.3759	0.6276	0.0015	21.0407	14.9492	0.7105	0.01945	1.132
72144	Slc37a3	14.0504	9.70433	0.6907	0.00065	14.9492	11.6917	0.7821	0.02255	1.132
382207	Phf16	2.48851	1.49884	0.6023	0.0006	2.97744	2.03069	0.682	0.0047	1.132
66505	Zmynd11	65.9783	45.065	0.683	0.00115	59.9113	46.3414	0.7735	0.0243	1.132
77053	Sun1	21.9005	13.2572	0.6053	0.0006	23.7493	16.2838	0.6857	0.00355	1.133
70561	Txndc16	22.9758	17.0531	0.7422	0.01035	22.8747	19.2332	0.8408	0.1151	1.133
83486	Rbm5	40.8617	27.7278	0.6786	0.0002	42.8667	32.9522	0.7687	0.00915	1.133
67771	Arpc5	107.002	50.9265	0.4759	5e-05	111.149	59.9531	0.5394	5e-05	1.133
74549	Mau2	9.65344	7.41189	0.7678	0.01165	9.12514	7.94307	0.8705	0.19115	1.134
269060	Dagla	32.2259	18.9066	0.5867	5e-05	33.2079	22.0914	0.6652	5e-05	1.134
76897	Ralyl	50.3843	29.5739	0.587	0.00635	61.5614	40.9826	0.6657	0.0048	1.134
12418	Cbx4	14.3401	8.55348	0.5965	0.00055	14.006	9.47761	0.6767	0.0101	1.134
54367	Zfp326	17.744	11.8279	0.6666	0.0234	16.992	12.8619	0.7569	0.0989	1.136
74195	Elp3	20.7872	14.1061	0.6786	0.00035	21.4908	16.564	0.7707	0.0124	1.136
383295	Ypel5	22.8364	17.0111	0.7449	0.00395	23.7372	20.0871	0.8462	0.1011	1.136
170936	Zfp369	4.52974	2.46948	0.5452	0.00285	3.75211	2.3245	0.6195	0.0062	1.136
22688	Zfp26	3.27556	1.87938	0.5738	0.02295	3.67001	2.39457	0.6525	0.06485	1.137
432582	E130309D14Rik	6.95376	4.87162	0.7006	0.00195	6.11405	4.87228	0.7969	0.04605	1.137
103573	Xpo1	16.3467	11.0347	0.675	0.0009	18.1645	13.9494	0.7679	0.0136	1.138
65961	Utp3	16.7727	11.4496	0.6826	0.0016	18.6011	14.4514	0.7769	0.0259	1.138
230027	Coq3	5.23087	3.59763	0.6878	0.0071	4.49355	3.51857	0.783	0.07395	1.139
70397	Tmem70	18.61	11.5026	0.6181	5e-05	17.6489	12.4204	0.7037	0.00265	1.139
14007	Celf2	53.8399	36.8121	0.6837	0.00235	58.2921	45.3935	0.7787	0.06855	1.139
240068	Zfp563	3.66729	1.8978	0.5175	0.005	4.99019	2.94126	0.5894	0.00575	1.139
237336	Tbpl1	16.0194	9.42181	0.5881	5e-05	17.3789	11.6436	0.67	0.0028	1.139
268721	2310021P13Rik	20.9412	16.1785	0.7726	0.0113	21.9494	19.3192	0.8802	0.2073	1.139
22145	Tuba4a	201.915	128.544	0.6366	5e-05	212.453	154.108	0.7254	0.005	1.139
21771	Cirh1a	13.1167	7.43782	0.567	5e-05	12.1447	7.8468	0.6461	0.00025	1.139
224903	Safb	31.3409	22.2844	0.711	0.0005	29.7457	24.107	0.8104	0.0383	1.14
30960	Vapa	69.9663	49.6761	0.71	0.0007	67.7982	54.8696	0.8093	0.0374	1.14
77097	Tanc2	10.421	7.03043	0.6746	0.002	10.5537	8.12037	0.7694	0.01165	1.141
215194	Kri1	12.3695	8.71878	0.7049	0.01815	11.8819	9.55375	0.8041	0.10285	1.141
240283	Dmxl1	4.98613	2.40809	0.483	5e-05	5.9197	3.26178	0.551	5e-05	1.141
74477	4933427D14Rik	8.06173	4.47491	0.5551	0.00015	7.76985	4.92084	0.6333	0.00435	1.141
238323	Rps6kl1	16.8035	9.45621	0.5628	5e-05	16.0886	10.3326	0.6422	0.00015	1.141
272322	Arntl2	2.11192	1.24488	0.5895	0.02225	2.48171	1.66964	0.6728	0.03965	1.141
102323	Dcun1d2	12.0337	8.06378	0.6701	0.0182	13.5037	10.3316	0.7651	0.0841	1.142
19182	Psmc3	99.7589	65.3614	0.6552	0.01355	101.96	76.2813	0.7481	0.10275	1.142
225861	Snx32	27.3006	19.7661	0.724	0.0027	27.1715	22.4665	0.8268	0.0753	1.142
791396	Gm16485	2.51014	1.23835	0.4933	0.0001	3.08759	1.73997	0.5635	5e-05	1.142
106565	Dlk2	7.73092	4.18297	0.5411	0.00235	7.07562	4.37387	0.6182	0.0141	1.142
67845	Rnf115	22.5354	15.8488	0.7033	0.0048	19.4928	15.6638	0.8036	0.08195	1.143
66315	Senp7	7.28143	3.49156	0.4795	5e-05	7.8467	4.2994	0.5479	5e-05	1.143
59021	Rab2a	151.897	92.6093	0.6097	5e-05	154.828	107.865	0.6967	0.00035	1.143
66917	Chordc1	21.6348	11.6783	0.5398	5e-05	26.1461	16.1273	0.6168	5e-05	1.143
12424	Cck	883.865	499.734	0.5654	5e-05	885.76	572.393	0.6462	5e-05	1.143
72535	Aldh1b1	4.62779	2.13918	0.4622	0.00045	4.67264	2.46868	0.5283	0.00015	1.143
76687	Spcs3	21.2246	12.8361	0.6048	5e-05	20.7577	14.3491	0.6913	0.00045	1.143
72459	Htatsf1	32.0709	21.2407	0.6623	5e-05	32.3339	24.4804	0.7571	0.00635	1.143
22685	Zfp239	13.3381	7.18958	0.539	5e-05	16.0667	9.90116	0.6163	5e-05	1.143
80890	Trim2	83.9682	46.5794	0.5547	5e-05	86.2948	54.7447	0.6344	0.00035	1.144
68423	Ankrd13d	16.746	11.3748	0.6793	0.00215	17.3631	13.488	0.7768	0.0274	1.144
23934	Ly6h	243.669	153.338	0.6293	5e-05	264.452	190.347	0.7198	0.00415	1.144
71720	Osbpl3	2.25867	1.3914	0.616	0.00455	2.2336	1.574	0.7047	0.04325	1.144
238693 170763	Zfp58,Zfp87	6.09467	3.69888	0.6069	0.00025	8.32238	5.78027	0.6945	0.00435	1.144
74196	Ttc27	4.76436	2.95929	0.6211	0.00035	5.97876	4.25107	0.711	0.0073	1.145
329152	Hecw2	3.93968	2.10427	0.5341	0.00115	4.64551	2.84044	0.6114	0.0039	1.145
22689	Zfp27	5.04493	3.17908	0.6302	0.0086	5.25731	3.79258	0.7214	0.0519	1.145
73473	Iws1	3.31971	2.12626	0.6405	0.00015	3.44404	2.52529	0.7332	0.00445	1.145
72726	Tbcc	6.68177	4.28436	0.6412	0.0021	6.16627	4.52654	0.7341	0.02675	1.145
67416	Armcx2	24.8695	19.1123	0.7685	0.01515	30.7597	27.0654	0.8799	0.22045	1.145
228889	Ddx27	10.9571	7.60651	0.6942	0.0029	10.4573	8.3154	0.7952	0.05345	1.145
13427	Dync1i2	60.892	39.2904	0.6452	5e-05	72.1559	53.3442	0.7393	0.0028	1.146
70640	Dcp2	4.85941	3.51209	0.7227	0.0032	5.23119	4.3319	0.8281	0.0707	1.146
54169	Myst4	7.49071	5.03076	0.6716	0.0038	8.1102	6.24191	0.7696	0.05195	1.146
233865	D430042O09Rik	5.20177	3.00026	0.5768	0.007	7.61931	5.03655	0.661	0.05245	1.146
26430	Parg	12.7165	7.51992	0.5914	0.0076	14.4385	9.78659	0.6778	0.03165	1.146
67834	Idh3a	68.3188	43.3785	0.6349	5e-05	68.1356	49.5955	0.7279	0.0016	1.146
75712	Tmem14a	21.9798	12.3113	0.5601	5e-05	28.4846	18.2919	0.6422	0.0001	1.146
66146	Tmem57	13.362	9.6763	0.7242	0.00495	13.8573	11.5076	0.8304	0.08365	1.147
24060	Slc35a1	6.51304	4.837	0.7427	0.02585	7.49022	6.3799	0.8518	0.22345	1.147
22218	Sumo1	69.6697	48.9997	0.7033	0.0007	73.9027	59.6162	0.8067	0.03135	1.147
329506	Ctdspl2	5.10472	3.09385	0.6061	0.00925	5.01826	3.48849	0.6952	0.0192	1.147
74018 227157	Als2,Mpp4	7.4819	4.43418	0.5927	5e-05	9.09492	6.18368	0.6799	0.00025	1.147
15115	Hars	38.7217	24.7398	0.6389	0.0002	40.2465	29.5069	0.7332	0.00855	1.148
213326	Scyl2	7.54449	4.30832	0.5711	5e-05	8.03881	5.26807	0.6553	0.0008	1.148
22225	Usp5	44.6471	31.6647	0.7092	0.00085	49.9443	40.6518	0.8139	0.05355	1.148
68118	9430023L20Rik	24.2606	12.6943	0.5232	5e-05	23.9709	14.3958	0.6006	5e-05	1.148
218335	Clptm1l	44.0363	28.77	0.6533	5e-05	45.4427	34.0778	0.7499	0.00425	1.148
14118	Fbn1	1.88226	0.833616	0.4429	5e-05	1.95142	0.992012	0.5084	5e-05	1.148
18844	Plxna1	27.6409	15.9305	0.5763	5e-05	30.3023	20.0554	0.6618	5e-05	1.148
53605	Nap1l1	92.2876	65.7288	0.7122	0.00525	93.8091	76.7692	0.8184	0.11665	1.149
109593	Lmo3	100.019	35.5292	0.3552	5e-05	88.1775	35.9911	0.4082	5e-05	1.149
21834	Thrb	7.38022	4.16133	0.5638	5e-05	6.24385	4.0454	0.6479	5e-05	1.149
22333	Vdac1	192.7	129.872	0.674	0.00015	202.705	157.102	0.775	0.0187	1.15
76183	Celf6	7.58764	5.59793	0.7378	0.0227	7.55928	6.41396	0.8485	0.2181	1.15
69956	Ptcd3	14.2449	9.6703	0.6789	0.0005	14.3194	11.1814	0.7809	0.02035	1.15
319944	Taf2	6.10206	4.18124	0.6852	0.00085	6.16784	4.86324	0.7885	0.0285	1.151
226591	Tiprl	24.8981	15.8101	0.635	5e-05	25.918	18.9396	0.7308	0.00385	1.151
329795	Tmem67	2.18776	1.36388	0.6234	0.0223	2.69933	1.93728	0.7177	0.0774	1.151
56436	Adrm1	35.5541	27.1211	0.7628	0.0128	38.0532	33.4188	0.8782	0.23365	1.151
18013	Neurod2	58.5234	28.5118	0.4872	5e-05	65.6744	36.8409	0.561	5e-05	1.151
12921	Crhr1	5.47865	2.6188	0.478	0.0265	4.44209	2.4459	0.5506	0.06515	1.152
74117	Actr3	128.508	66.7072	0.5191	5e-05	132.186	79.0492	0.598	5e-05	1.152
52635	Esyt2	7.13986	5.28289	0.7399	0.00595	7.20568	6.14335	0.8526	0.1346	1.152
116940	Tgs1	6.98038	4.5235	0.648	0.00055	8.4042	6.2761	0.7468	0.0159	1.152
53424	Tsnax	49.8721	31.5802	0.6332	5e-05	49.2561	35.9449	0.7298	0.0016	1.152
208151	Tmem132b	9.89802	4.84054	0.489	5e-05	9.88286	5.57067	0.5637	5e-05	1.153
101685	Spty2d1	3.02385	1.92021	0.635	0.0008	3.63457	2.6606	0.732	0.0095	1.153
76980	Ube2ql1	93.1941	70.0047	0.7512	0.0044	82.6012	71.5387	0.8661	0.16925	1.153
66994	1500031L02Rik	29.1605	17.6334	0.6047	5e-05	31.435	21.9178	0.6972	0.00055	1.153
67772	Chd8	17.6887	12.9584	0.7326	0.0144	19.6047	16.5702	0.8452	0.2068	1.154
75079	Zbtb49	4.48365	2.70545	0.6034	0.0065	3.65602	2.54549	0.6962	0.0668	1.154
17524	Mpp1	17.4447	9.33867	0.5353	0.002	16.5427	10.2198	0.6178	0.00605	1.154
208718	Dis3l2	7.96751	5.40137	0.6779	0.0007	8.57983	6.71273	0.7824	0.0287	1.154
226744	Cnst	6.91202	4.06169	0.5876	5e-05	7.93697	5.38291	0.6782	0.00035	1.154
654470	Tctn1	5.51578	3.61323	0.6551	0.02645	5.23872	3.96113	0.7561	0.14335	1.154
57138	Slc12a5	101.359	63.8543	0.63	0.00015	94.6248	68.8159	0.7273	0.00925	1.154
69207	Srsf11	71.5397	47.2377	0.6603	0.00245	76.5053	58.3246	0.7624	0.07255	1.155
105377	Ankrd32	4.39499	2.10129	0.4781	0.0032	4.85573	2.68047	0.552	0.002	1.155
56195	Ptbp2	29.7922	19.8858	0.6675	0.00015	31.794	24.5051	0.7707	0.01025	1.155
67511	Tmed9	50.6654	37.4691	0.7395	0.0038	53.1206	45.3668	0.854	0.1257	1.155
74762	Mdga1	18.9183	10.2177	0.5401	5e-05	25.0611	15.6398	0.6241	0.0027	1.155
235567	Dnajc13	7.76649	4.57699	0.5893	5e-05	8.30018	5.65223	0.681	0.0002	1.156
231876	Lmtk2	16.0392	9.58668	0.5977	5e-05	16.9374	11.6985	0.6907	0.0004	1.156
224907	Dus3l	19.7323	13.9855	0.7088	0.0009	18.2595	14.9565	0.8191	0.05945	1.156
102334	Ankrd10	14.8908	10.4936	0.7047	0.00195	13.4716	10.9721	0.8145	0.07055	1.156
67774	Loh12cr1	12.4735	8.43051	0.6759	0.00225	15.0303	11.7434	0.7813	0.04265	1.156
117592	B3galt6	3.64202	2.12486	0.5834	0.0004	3.70875	2.50192	0.6746	0.00505	1.156
66098	Chchd6	43.8194	28.3543	0.6471	5e-05	46.8845	35.1	0.7486	0.0064	1.157
67429	Nudcd1	4.56536	2.39435	0.5245	0.0066	4.54039	2.75538	0.6069	0.02315	1.157
23874	Farsb	21.7982	14.6353	0.6714	0.0007	23.3208	18.1198	0.777	0.02225	1.157
380752	Tssc1	16.7532	10.3807	0.6196	5e-05	17.6429	12.653	0.7172	0.00315	1.157
246103	Atxn7	4.52717	2.81075	0.6209	5e-05	4.02327	2.89167	0.7187	0.0047	1.158
71971	Zswim1	8.76415	5.87104	0.6699	0.0017	8.7272	6.76833	0.7755	0.03145	1.158
67979	Atad1	36.9764	24.5792	0.6647	5e-05	40.2493	30.9756	0.7696	0.0095	1.158
225659	Cep76	1.4465	0.980393	0.6778	0.02255	1.58461	1.24364	0.7848	0.12235	1.158
217995	Heatr1	3.10342	1.84752	0.5953	5e-05	3.3368	2.30104	0.6896	0.00255	1.158
209462	Hace1	11.9736	6.95718	0.581	0.00455	12.142	8.17232	0.6731	0.00925	1.158
20334	Sec23a	24.2694	15.5192	0.6395	5e-05	26.9334	19.9509	0.7407	0.00315	1.158
19360	Rad50	3.29601	2.38657	0.7241	0.0222	4.12388	3.45919	0.8388	0.14615	1.158
54411	Atp6ap1	139.657	98.4964	0.7053	0.0004	154.111	125.943	0.8172	0.06155	1.159
223666	Arhgap39	43.9512	29.0195	0.6603	0.005	42.1477	32.2491	0.7651	0.06205	1.159
67864	Yipf4	19.1822	14.3058	0.7458	0.0076	21.7764	18.8204	0.8643	0.16495	1.159
76857	Spopl	2.55517	1.55395	0.6082	0.01225	2.48225	1.74989	0.705	0.0515	1.159
66935	Cir1	11.6678	7.32738	0.628	0.0166	12.2987	8.95323	0.728	0.06245	1.159
67471	Gpatch1	8.79289	5.78438	0.6578	0.0004	10.574	8.06481	0.7627	0.01605	1.159
22698	Zfp39	2.16388	1.28586	0.5942	0.0044	3.04623	2.09885	0.689	0.01245	1.159
215708	Fam73a	15.2856	10.5321	0.689	0.0002	18.2848	14.6096	0.799	0.02835	1.16
20974	Syngr3	52.738	31.3545	0.5945	5e-05	54.4299	37.5311	0.6895	0.0004	1.16
69487	2310003L22Rik	15.9573	10.8316	0.6788	0.00275	16.2925	12.8277	0.7873	0.05635	1.16
52552	Parp8	13.3447	9.09571	0.6816	0.00175	15.4908	12.2481	0.7907	0.0353	1.16
19336	Rab24	24.651	16.4104	0.6657	0.00035	27.5717	21.2989	0.7725	0.0145	1.16
68215	Fam98b	21.1434	15.8513	0.7497	0.00805	22.2214	19.345	0.8706	0.19395	1.161
21428	Mlx	20.1421	11.6713	0.5794	0.00055	22.4978	15.1383	0.6729	0.0093	1.161
66736	Ttc35	57.1931	40.3802	0.706	0.0008	58.9301	48.3179	0.8199	0.05215	1.161
319583	Lig4	3.07953	1.82591	0.5929	0.00015	3.37791	2.32672	0.6888	0.00555	1.162
67661	Ift172	8.88351	5.72781	0.6448	0.0001	9.06621	6.79164	0.7491	0.00705	1.162
66674	6330409N04Rik	19.7672	11.9233	0.6032	0.0001	19.4927	13.6632	0.7009	0.0059	1.162
70579	Zc3h11a	20.9557	13.9476	0.6656	5e-05	22.243	17.2053	0.7735	0.01105	1.162
170835	Inpp5j	21.1099	11.6023	0.5496	5e-05	24.0923	15.3901	0.6388	0.0001	1.162
381199	Tmem151a	55.7669	34.262	0.6144	5e-05	54.6246	39.0076	0.7141	0.0011	1.162
55984	Camkk1	36.7108	22.7383	0.6194	5e-05	34.4859	24.8317	0.7201	0.00115	1.163
227298	Fam134a	60.8905	42.0684	0.6909	0.00015	62.6617	50.3491	0.8035	0.0318	1.163
23989	Med24	50.2919	31.839	0.6331	0.00205	55.2831	40.706	0.7363	0.04025	1.163
51810	Hnrnpu	122.021	78.4419	0.6429	0.00025	109.788	82.1514	0.7483	0.02285	1.164
212448	9330159F19Rik	16.1147	10.4064	0.6458	5e-05	16.0836	12.0912	0.7518	0.00465	1.164
406217	Bex4	20.4188	13.5067	0.6615	0.00275	21.4997	16.5586	0.7702	0.04495	1.164
55989	Nop58	8.32658	4.72077	0.567	5e-05	8.81439	5.81855	0.6601	0.0003	1.164
57436	Gabarapl1	270.094	169.013	0.6258	5e-05	275.218	200.578	0.7288	0.00265	1.165
212398	Frat2	2.78712	1.66504	0.5974	0.0041	2.32049	1.61464	0.6958	0.04135	1.165
67900	Mtfp1	44.7034	25.9218	0.5799	5e-05	54.4931	36.8109	0.6755	0.00035	1.165
22215	Ube3a	7.81446	4.25134	0.544	5e-05	9.68868	6.14091	0.6338	5e-05	1.165
217039	Ggnbp2	31.8407	21.7444	0.6829	0.0023	32.0889	25.5379	0.7958	0.0602	1.165
67148	Fam103a1	34.5747	20.216	0.5847	5e-05	33.7741	23.0239	0.6817	0.0006	1.166
22439	Xk	6.03513	3.87004	0.6413	0.0001	6.10803	4.56689	0.7477	0.00855	1.166
68995	Mcts1	40.9304	25.5074	0.6232	0.00015	48.7536	35.4368	0.7269	0.00595	1.166
12469	Cct8	60.1987	42.4159	0.7046	0.0057	60.0624	49.3883	0.8223	0.11145	1.167
60597	Mapk8ip2	58.6062	40.0674	0.6837	0.0197	64.8426	51.7461	0.798	0.08505	1.167
15463	Agfg1	11.4234	6.39135	0.5595	0.00245	11.8781	7.75836	0.6532	0.00785	1.167
72320	2510003E04Rik	81.0264	51.6299	0.6372	5e-05	72.3414	53.8161	0.7439	0.0039	1.167
226747 383592	Ahctf1,Gm1305	12.194	7.17823	0.5887	0.00435	13.3118	9.15348	0.6876	0.0144	1.168
269003	Sap130	10.1782	7.30613	0.7178	0.0026	10.579	8.875	0.8389	0.09475	1.169
50492	Thop1	14.4644	8.94785	0.6186	5e-05	15.1755	10.9721	0.723	0.00705	1.169
12569	Cdk5r1	63.2869	37.2427	0.5885	5e-05	58.4082	40.1745	0.6878	0.00225	1.169
230789	Fam76a	17.2762	11.3542	0.6572	0.00165	15.6295	12.0081	0.7683	0.018	1.169
19014	Med1	5.50838	3.75499	0.6817	0.00635	5.8358	4.65281	0.7973	0.1495	1.17
233871	Atxn2l	35.2816	23.9907	0.68	0.0003	33.2664	26.4572	0.7953	0.0261	1.17
59049	Slc22a17	263.144	177.795	0.6757	0.00025	267.137	211.16	0.7905	0.0382	1.17
20336	Exoc4	18.2353	13.0983	0.7183	0.00215	21.0796	17.7163	0.8404	0.10075	1.17
433926	Lrrc8b	11.8574	6.00558	0.5065	5e-05	13.6688	8.1004	0.5926	5e-05	1.17
216856	Nlgn2	45.2956	33.0903	0.7305	0.00385	46.4694	39.7323	0.855	0.15235	1.17
269338	Vps39	17.9175	11.7692	0.6569	0.0001	18.6284	14.3277	0.7691	0.01385	1.171
54387	Mcm3ap	8.1825	5.31332	0.6494	0.0001	9.19158	6.99072	0.7606	0.01015	1.171
74166	Tmem38a	34.7495	21.8371	0.6284	5e-05	37.878	27.8843	0.7362	0.0027	1.171
66492	Zmat2	94.4326	63.8304	0.6759	0.0002	98.7112	78.18	0.792	0.02405	1.172
70625	Med26	2.51471	1.71709	0.6828	0.01425	2.96978	2.3763	0.8002	0.1157	1.172
320655	Pgap3	3.91267	2.66972	0.6823	0.01535	3.78906	3.03003	0.7997	0.1404	1.172
225027	Srsf7	30.068	19.2851	0.6414	5e-05	28.7139	21.5843	0.7517	0.0063	1.172
70683	Utp20	2.62139	1.42975	0.5454	5e-05	3.51354	2.24621	0.6393	5e-05	1.172
67154	Mtdh	31.9552	20.6234	0.6454	0.01425	33.9584	25.6905	0.7565	0.1537	1.172
218210	Nup153	6.79841	4.31574	0.6348	0.0001	8.10626	6.03267	0.7442	0.0052	1.172
67607	Zfp788	8.91229	5.74876	0.645	0.0001	10.536	7.96754	0.7562	0.0211	1.172
110920	Hspa13	12.5801	7.23774	0.5753	5e-05	12.9323	8.72337	0.6745	0.00015	1.172
226407	Rab3gap1	20.8432	12.6266	0.6058	0.0003	23.9622	17.0204	0.7103	0.00105	1.173
24015	Abce1	23.7486	14.1795	0.5971	5e-05	25.1059	17.5806	0.7003	0.0006	1.173
66079	Tmem42	10.626	7.10074	0.6682	0.00595	10.8606	8.51366	0.7839	0.08005	1.173
69957	Cdc16	17.7405	13.1927	0.7436	0.00665	17.4964	15.2636	0.8724	0.20215	1.173
70238	Rnf168	7.89826	5.09239	0.6447	0.0001	7.94759	6.0126	0.7565	0.0128	1.173
52705	Krr1	13.8977	7.43737	0.5352	5e-05	13.4309	8.4362	0.6281	5e-05	1.174
320878	Mical2	233.234	134.084	0.5749	0.0031	178.788	120.64	0.6748	0.0309	1.174
235431	Coro2b	65.3237	42.3458	0.6482	5e-05	69.3163	52.7638	0.7612	0.0089	1.174
242773	Slc45a1	10.3051	6.87999	0.6676	0.0001	13.297	10.4283	0.7843	0.0214	1.175
654795	Sdr39u1	23.569	15.9932	0.6786	0.0009	26.2138	20.9004	0.7973	0.0418	1.175
71521	Pds5a	6.77252	3.6407	0.5376	5e-05	6.56932	4.14974	0.6317	0.00015	1.175
225872	Npas4	4.4599	1.50555	0.3376	5e-05	3.13636	1.24412	0.3967	5e-05	1.175
56032	Nprl2	18.005	10.6812	0.5932	5e-05	16.6241	11.5891	0.6971	0.00245	1.175
106529	Tecr	262.089	192.092	0.7329	0.002	291.365	251.075	0.8617	0.1575	1.176
64655	Mrps22	11.8524	7.32087	0.6177	0.00055	11.9762	8.69732	0.7262	0.01655	1.176
328162	Trmt61a	5.35487	3.6364	0.6791	0.00425	5.25881	4.19937	0.7985	0.08775	1.176
69780	Smap2	53.3768	35.5928	0.6668	5e-05	57.6347	45.2037	0.7843	0.0161	1.176
15550	Htr1a	17.8123	7.2277	0.4058	5e-05	21.1733	10.115	0.4777	5e-05	1.177
272009	Srsf12	7.0698	3.65899	0.5176	5e-05	8.61996	5.2528	0.6094	0.0006	1.177
195208	Dcdc2a	10.9157	6.33132	0.58	0.02185	10.2976	7.03521	0.6832	0.14875	1.178
70572	Ipo5	29.2028	21.5214	0.737	0.0025	28.9505	25.1339	0.8682	0.162	1.178
68441	Rraga	59.5263	36.0331	0.6053	5e-05	64.7257	46.156	0.7131	0.00095	1.178
52535 214922	Mettl17,Slc39a2	13.4868	8.25829	0.6123	0.00115	11.8183	8.52618	0.7214	0.02315	1.178
17975	Ncl	27.107	20.8115	0.7678	0.0082	25.8638	23.403	0.9049	0.3323	1.179
207304	Hectd1	13.8808	7.89554	0.5688	5e-05	14.8769	9.97433	0.6705	0.0001	1.179
76804	Kdm4c	7.51967	4.6647	0.6203	5e-05	6.62321	4.84319	0.7312	0.0063	1.179
76709	Arpc2	316.5	161.043	0.5088	5e-05	292.666	175.541	0.5998	5e-05	1.179
74374	Clec16a	17.8069	10.6175	0.5963	0.00155	20.1094	14.1409	0.7032	0.0237	1.179
76080	Ttpal	10.0659	7.19621	0.7149	0.00795	10.3697	8.7438	0.8432	0.18365	1.179
73666	Thoc3	10.633	6.13555	0.577	0.00045	10.5189	7.15997	0.6807	0.02315	1.18
384281	Gatc	18.7243	14.0539	0.7506	0.01035	18.171	16.0934	0.8857	0.2714	1.18
20544	Slc9a1	17.1322	9.47231	0.5529	5e-05	19.2881	12.5847	0.6525	0.00225	1.18
15168	Hcn3	2.88301	1.78492	0.6191	0.02115	2.9265	2.13828	0.7307	0.10885	1.18
269336	Ccdc32	23.1056	11.8141	0.5113	5e-05	25.294	15.2633	0.6034	5e-05	1.18
268448	Phf12	18.7625	11.9971	0.6394	0.01345	20.4313	15.421	0.7548	0.08805	1.18
234664	Nae1	21.9129	12.4929	0.5701	5e-05	23.8108	16.0399	0.6736	0.0014	1.182
208292	Zfp871	4.09904	1.72351	0.4205	5e-05	4.65076	2.31095	0.4969	5e-05	1.182
13494 78887	Drg1,Sfi1	40.3571	26.5906	0.6589	0.01185	41.4677	32.2974	0.7789	0.14055	1.182
320632	Snrnp200	17.5953	12.8912	0.7327	0.0095	16.2393	14.0646	0.8661	0.2444	1.182
59040	Rhot1	23.6883	13.6118	0.5746	5e-05	24.1746	16.4241	0.6794	0.00035	1.182
19259	Ptpn5	48.2901	33.5948	0.6957	0.00055	54.3123	44.6819	0.8227	0.05605	1.183
72865	Cxx1c	91.7571	58.3168	0.6356	5e-05	99.6952	74.9354	0.7516	0.00555	1.183
212531	Sh3bgrl2	3.85151	2.65699	0.6899	0.0045	4.38163	3.57818	0.8166	0.1012	1.184
245860	Atg9a	30.4097	20.4533	0.6726	5e-05	36.7212	29.2473	0.7965	0.022	1.184
239102	Zfhx2	7.67169	5.00714	0.6527	0.00055	8.26238	6.38614	0.7729	0.0241	1.184
20586	Smarca4	27.7142	17.7247	0.6396	5e-05	31.9131	24.1708	0.7574	0.00685	1.184
94093	Trim33	7.55344	4.04302	0.5353	5e-05	7.48595	4.74726	0.6342	5e-05	1.185
223601	Fam49b	53.4767	31.3408	0.5861	5e-05	54.1993	37.6378	0.6944	0.00075	1.185
76740	Efr3a	30.8976	19.8237	0.6416	0.0007	36.5518	27.7899	0.7603	0.03885	1.185
75339	Mphosph8	15.7565	8.72639	0.5538	5e-05	20.2722	13.3056	0.6563	0.00065	1.185
229759	Olfm3	4.87302	2.03705	0.418	0.0004	4.02717	1.99517	0.4954	5e-05	1.185
234733	Ddx19b	3.3829	2.2219	0.6568	0.00035	3.38118	2.63237	0.7785	0.0327	1.185
104721	Ddx1	40.657	29.0295	0.714	0.00105	36.8806	31.2165	0.8464	0.0994	1.185
14534	Kat2a	18.9554	12.97	0.6842	0.0002	18.0582	14.6503	0.8113	0.0417	1.186
54218	B3galt4	2.79825	1.81774	0.6496	0.0251	3.21946	2.47967	0.7702	0.1298	1.186
214627	Papd5	10.8242	7.63908	0.7057	0.00255	10.632	8.8989	0.837	0.08845	1.186
71982	Snx10	38.5043	21.776	0.5655	5e-05	43.5116	29.1869	0.6708	0.0002	1.186
622675	Zfp827	5.58304	4.13338	0.7403	0.0099	6.0418	5.30637	0.8783	0.25395	1.186
15452	Hprt	71.5765	37.5371	0.5244	5e-05	75.6147	47.0465	0.6222	5e-05	1.186
69181	Dyrk2	9.50558	3.66155	0.3852	5e-05	9.309	4.25566	0.4572	5e-05	1.187
229542	Gatad2b	9.73978	3.41682	0.3508	5e-05	10.0202	4.17197	0.4164	5e-05	1.187
74653	4930444A02Rik	8.82348	4.71734	0.5346	5e-05	10.7195	6.80295	0.6346	0.0001	1.187
218232	Ptpdc1	7.32668	5.21	0.7111	0.00185	6.57951	5.55409	0.8441	0.12555	1.187
232878	Zscan22	4.61906	2.59643	0.5621	5e-05	4.94787	3.30259	0.6675	0.0021	1.187
97827	Exd2	20.2742	12.1878	0.6011	5e-05	22.3754	15.9754	0.714	0.00095	1.188
213109	Phf3	13.4959	8.34205	0.6181	5e-05	14.2718	10.4775	0.7341	0.008	1.188
68799	Rgmb	17.3388	10.8472	0.6256	5e-05	19.7709	14.6909	0.7431	0.00345	1.188
11479	Acvr1b	24.4688	11.4417	0.4676	5e-05	23.5455	13.0787	0.5555	5e-05	1.188
76982	3110035E14Rik	149.649	60.1163	0.4017	5e-05	169.666	81.0073	0.4775	5e-05	1.189
237898	Usp32	18.1806	12.7673	0.7022	0.0017	17.1213	14.293	0.8348	0.11805	1.189
97863	C78339	25.7947	18.2991	0.7094	0.0007	23.0416	19.4319	0.8433	0.09565	1.189
69942	Rnf113a1	5.14251	3.48667	0.678	0.02325	5.00242	4.03243	0.8061	0.1864	1.189
23950	Dnajb6	82.633	52.4926	0.6352	5e-05	93.196	70.3927	0.7553	0.00675	1.189
57754	Cend1	131.647	86.2217	0.6549	5e-05	144.901	112.932	0.7794	0.01735	1.19
74106	Dcaf6	29.7987	18.4069	0.6177	5e-05	30.3196	22.2895	0.7352	0.00215	1.19
192292	Nrbp1	32.0505	25.3688	0.7915	0.02715	32.0936	30.2481	0.9425	0.606	1.191
67458	Ergic1	45.3825	28.6303	0.6309	5e-05	46.42	34.8756	0.7513	0.0048	1.191
98376	Gorab	5.58904	3.33953	0.5975	0.0002	5.08931	3.6229	0.7119	0.01075	1.191
107829	Thoc5	12.4664	6.58769	0.5284	5e-05	14.2294	8.95835	0.6296	5e-05	1.191
209357	Gtf2h3	10.3202	5.19716	0.5036	0.0004	10.1701	6.10302	0.6001	0.0022	1.192
68152	Fam133b	15.1861	9.5055	0.6259	5e-05	14.5169	10.8292	0.746	0.01355	1.192
11861	Arl4a	10.9834	7.52872	0.6855	0.0087	11.8628	9.69106	0.8169	0.15855	1.192
56505	Ruvbl1	24.791	13.0101	0.5248	5e-05	27.8522	17.4231	0.6256	5e-05	1.192
76357	Trmt5	5.19484	3.14577	0.6056	0.00105	5.27602	3.80912	0.722	0.02865	1.192
208869	Dock3	24.6284	14.9142	0.6056	0.00255	21.8523	15.7771	0.722	0.027	1.192
230101	Gba2	21.2077	11.2548	0.5307	0.00545	23.864	15.1032	0.6329	0.0226	1.193
217980	Larp4b	8.95009	5.45081	0.609	5e-05	9.79498	7.11428	0.7263	0.00265	1.193
231238	Sel1l3	13.0703	7.81484	0.5979	5e-05	16.5384	11.7971	0.7133	0.00115	1.193
12328	Caml	24.4456	15.9664	0.6531	0.00045	26.7679	20.861	0.7793	0.03325	1.193
195040	Tmem199	23.5516	13.4059	0.5692	5e-05	22.8879	15.5473	0.6793	0.0039	1.193
70297	Gcc2	17.3658	11.0026	0.6336	0.0049	19.1783	14.5025	0.7562	0.1148	1.194
68099	Fam92a	40.9316	24.6939	0.6033	5e-05	41.2284	29.6986	0.7203	0.00485	1.194
213827	Arcn1	31.9464	19.8598	0.6217	0.00595	31.471	23.3677	0.7425	0.05725	1.194
217935	Wdr60	4.65855	2.69908	0.5794	5e-05	5.0676	3.5071	0.6921	0.0034	1.194
78658	Ncapd3	4.52545	2.98181	0.6589	0.0005	4.56851	3.59567	0.7871	0.0333	1.195
208104	Mlxip	4.7556	3.0225	0.6356	0.0143	4.91129	3.72999	0.7595	0.0498	1.195
225326	Pik3c3	12.9945	7.43082	0.5718	5e-05	14.2889	9.76836	0.6836	0.0003	1.195
76707	Clasp1	8.82578	6.81656	0.7723	0.0102	9.9276	9.16852	0.9235	0.43425	1.196
69106	Stoml1	17.966	13.1928	0.7343	0.0062	19.0439	16.726	0.8783	0.22695	1.196
83946	Phip	5.18317	2.89968	0.5594	5e-05	5.58838	3.73961	0.6692	5e-05	1.196
231413	Grsf1	30.9433	20.0929	0.6493	0.00185	31.4121	24.3994	0.7768	0.05245	1.196
107035	Fbxo38	12.0779	6.93526	0.5742	5e-05	12.5571	8.62531	0.6869	0.0004	1.196
66637	Tsen15	14.1921	8.71356	0.614	0.00085	14.5359	10.6764	0.7345	0.02505	1.196
14200	Fhl2	29.4966	9.15217	0.3103	5e-05	24.9996	9.28027	0.3712	5e-05	1.196
72393	Faim2	89.7886	53.47	0.5955	5e-05	99.1454	70.6535	0.7126	0.00175	1.197
75669	Pik3r4	7.75027	4.56097	0.5885	5e-05	9.85314	6.93929	0.7043	0.0007	1.197
93692	Glrx	16.7872	12.3842	0.7377	0.01265	20.333	17.9519	0.8829	0.2695	1.197
70430	Tbce	41.0723	23.0574	0.5614	5e-05	42.6136	28.6308	0.6719	0.0026	1.197
98732	Rab3gap2	7.49733	4.23331	0.5646	0.0007	7.92891	5.35857	0.6758	0.0301	1.197
234740	Tmem231	3.84301	2.15358	0.5604	0.0001	4.29738	2.88253	0.6708	0.00425	1.197
213464	Rbbp5	11.3584	6.9463	0.6116	5e-05	12.2063	8.93755	0.7322	0.00445	1.197
74430	4930452B06Rik	3.12616	1.73407	0.5547	0.0004	3.00399	1.99555	0.6643	0.00655	1.198
19273	Ptpru	38.1858	27.1237	0.7103	0.01405	30.7883	26.1934	0.8508	0.2354	1.198
68979	Nol11	6.60619	4.22529	0.6396	0.00025	7.68337	5.89119	0.7667	0.0453	1.199
77975	Tmem50b	44.0824	27.7706	0.63	5e-05	43.7319	33.0293	0.7553	0.00565	1.199
75956	Srrm2	45.0721	28.8112	0.6392	5e-05	46.6816	35.7789	0.7664	0.0131	1.199
70616	Sugp1	21.1997	14.2128	0.6704	0.00035	22.9178	18.4239	0.8039	0.0367	1.199
326622	Upf2	12.8303	8.73128	0.6805	0.0007	15.729	12.8365	0.8161	0.07885	1.199
53890	Sart3	11.4786	7.48464	0.6521	5e-05	10.9759	8.58303	0.782	0.0196	1.199
231769	Sfswap	18.574	12.4115	0.6682	0.0001	17.6098	14.1129	0.8014	0.04105	1.199
67269	Agtpbp1	46.4866	29.7429	0.6398	0.0121	48.9658	37.5779	0.7674	0.04015	1.199
228491	Zfp770	4.79461	3.47047	0.7238	0.00655	5.74646	4.98913	0.8682	0.2114	1.199
56320	Dbn1	136.914	74.6877	0.5455	5e-05	147.578	96.5852	0.6545	0.0003	1.2
232023	Vopp1	25.3374	11.5332	0.4552	5e-05	25.4768	13.9157	0.5462	0.0001	1.2
106248	Qtrtd1	7.47041	3.65127	0.4888	0.0001	7.70889	4.52185	0.5866	0.0014	1.2
69923	Agk	14.7753	8.23982	0.5577	5e-05	17.8105	11.9252	0.6696	0.00025	1.201
264064	Cdk8	11.9898	8.42111	0.7024	0.00355	10.9648	9.24671	0.8433	0.1554	1.201
56805	Zbtb33	5.3642	2.6213	0.4887	5e-05	5.60976	3.2918	0.5868	0.0059	1.201
545389	Cep170	12.2274	8.30514	0.6792	0.00115	12.8197	10.459	0.8159	0.0994	1.201
12317	Calr	274.442	190.277	0.6933	0.0035	323.908	269.811	0.833	0.17235	1.201
26419	Mapk8	14.9517	8.08367	0.5407	5e-05	17.7029	11.5003	0.6496	0.00665	1.202
67003	Uqcrc2	115.277	75.8392	0.6579	0.0009	119.779	94.6892	0.7905	0.0614	1.202
73658	Spns1	21.4827	14.241	0.6629	0.0029	26.2143	20.8834	0.7966	0.1625	1.202
75062	Sf3a3	14.5812	9.94544	0.6821	0.00095	12.271	10.0605	0.8199	0.0931	1.202
237411	Zfp938	11.935	6.37031	0.5338	5e-05	11.6967	7.50604	0.6417	0.00015	1.202
18645	Pfn2	367.24	203.093	0.553	5e-05	351.199	233.627	0.6652	0.00025	1.203
59003	Maea	26.7276	17.4103	0.6514	0.0001	20.7154	16.2376	0.7838	0.02365	1.203
233726	Ipo7	25.8395	16.0551	0.6213	5e-05	26.4256	19.7661	0.748	0.0033	1.204
269695	Rnft2	21.5013	13.5595	0.6306	0.0169	22.2906	16.9319	0.7596	0.101	1.204
77015	Mpped2	16.5478	7.28175	0.44	5e-05	13.9376	7.38881	0.5301	5e-05	1.205
235134	Nfrkb	4.89641	3.7351	0.7628	0.02385	5.13068	4.71531	0.919	0.4719	1.205
210297	Lrch2	9.45956	4.81562	0.5091	0.0002	9.53801	5.85066	0.6134	0.0087	1.205
74035	Nol9	4.84382	3.33215	0.6879	0.0029	5.07774	4.20897	0.8289	0.11695	1.205
67773	Myst1	9.69572	6.1353	0.6328	0.00055	8.71019	6.64282	0.7626	0.03975	1.205
381126	Fam59a	8.52211	5.16391	0.6059	5e-05	7.44532	5.4377	0.7304	0.00365	1.205
217109	Utp18	7.38401	5.06377	0.6858	0.00415	6.64195	5.49119	0.8267	0.12325	1.206
75605	Kdm5b	9.89547	5.80064	0.5862	5e-05	9.6426	6.81636	0.7069	0.0016	1.206
70088	Meaf6	33.4707	23.1049	0.6903	0.0173	34.4331	28.6825	0.833	0.25665	1.207
66860	Tanc1	23.091	13.5569	0.5871	5e-05	26.1179	18.5083	0.7086	0.0032	1.207
215193	Diexf	2.67978	1.619	0.6042	0.0003	2.71601	1.98075	0.7293	0.01445	1.207
67453	Slc25a46	33.8198	20.0788	0.5937	5e-05	33.5796	24.0711	0.7168	0.00205	1.207
433693	Akirin2	36.8946	26.8254	0.7271	0.00245	32.434	28.4838	0.8782	0.216	1.208
67767	Jagn1	16.8806	10.1026	0.5985	0.0002	18.4131	13.3107	0.7229	0.0071	1.208
72747	Ttc39c	7.93119	4.8995	0.6178	0.0023	9.93577	7.41588	0.7464	0.0809	1.208
110058	Syt17	28.8008	15.8318	0.5497	5e-05	37.8025	25.1073	0.6642	5e-05	1.208
59093	Pcbp3	25.2483	14.6709	0.5811	5e-05	25.5546	17.9422	0.7021	0.02805	1.208
80903	Fgf16	2.4124	0.968007	0.4013	0.0003	1.602	0.776864	0.4849	0.00515	1.209
76527	Il34	19.0717	10.5103	0.5511	5e-05	20.7035	13.7887	0.666	0.00155	1.209
16569	Kif3b	11.4523	7.31622	0.6388	5e-05	12.7305	9.83027	0.7722	0.01835	1.209
19305	Pex5	10.1201	7.33568	0.7249	0.01445	9.93888	8.7081	0.8762	0.27955	1.209
53323	Ube2k	43.073	27.8529	0.6466	0.00275	42.2582	33.0329	0.7817	0.04225	1.209
93683	Glce	3.00877	1.31354	0.4366	5e-05	3.64374	1.92319	0.5278	5e-05	1.209
52335	Atxn1l	4.60818	3.2982	0.7157	0.0024	4.35471	3.76867	0.8654	0.18405	1.209
77987	Ascc3	2.95955	1.60192	0.5413	5e-05	3.39111	2.21973	0.6546	0.0003	1.209
66691	Gapvd1	15.4888	11.4765	0.741	0.0075	15.1588	13.5849	0.8962	0.30075	1.209
11519	Add2	36.0444	20.468	0.5679	5e-05	35.4838	24.3879	0.6873	0.00025	1.21
665001	Gm14391	2.42909	1.28511	0.529	0.00205	2.53201	1.62189	0.6406	0.0026	1.211
72421	Ttc30b	7.31592	3.93377	0.5377	5e-05	7.06771	4.60208	0.6511	0.00095	1.211
269233	Fam171a1	22.0442	14.1959	0.644	5e-05	23.266	18.1451	0.7799	0.0145	1.211
67420	Far1	33.1145	14.1769	0.4281	5e-05	38.0036	19.7071	0.5186	5e-05	1.211
240427	Setbp1	4.87122	2.54275	0.522	5e-05	5.37916	3.40375	0.6328	5e-05	1.212
74838	Naa15	9.56549	6.11382	0.6392	5e-05	10.2064	7.91153	0.7752	0.01245	1.213
59027	Nampt	11.4993	8.44988	0.7348	0.0042	12.3177	10.9781	0.8912	0.2675	1.213
380686	Cnrip1	42.9369	22.2382	0.5179	5e-05	53.3937	33.5565	0.6285	0.0006	1.213
18759	Prkci	12.6088	7.31447	0.5801	5e-05	12.8317	9.03566	0.7042	0.0046	1.214
17193	Mbd4	2.50984	1.52458	0.6074	0.00565	2.49016	1.83621	0.7374	0.05135	1.214
208440	Dip2c	11.1131	5.87719	0.5289	5e-05	11.3988	7.32153	0.6423	5e-05	1.215
242418	Dcaf10	2.33814	1.44029	0.616	0.00435	2.24563	1.68007	0.7482	0.0919	1.215
103268	Cep57l1	2.09177	1.24685	0.5961	0.00685	2.11625	1.53256	0.7242	0.0659	1.215
69823	Fyttd1	20.1155	11.1521	0.5544	0.0265	22.3009	15.0285	0.6739	0.1249	1.216
108664	Atp6v1h	48.6552	26.6207	0.5471	5e-05	59.6579	39.6828	0.6652	0.00015	1.216
71721	Fam13c	21.9251	13.6633	0.6232	0.02115	28.2754	21.4347	0.7581	0.12195	1.216
100608	Noc4l	8.7556	5.64594	0.6448	0.01015	8.55578	6.71283	0.7846	0.1492	1.217
217431	Nol10	6.29278	3.46785	0.5511	5e-05	6.42523	4.31186	0.6711	0.0008	1.218
71566	9030425E11Rik	5.10446	2.92259	0.5726	0.00135	3.93243	2.74249	0.6974	0.03575	1.218
104806	Fancm	1.24156	0.764109	0.6154	0.00085	1.20879	0.906196	0.7497	0.0408	1.218
81877	Tnxb	1.37919	0.795851	0.577	5e-05	1.46259	1.02814	0.703	0.0042	1.218
77106	Tmem181a	5.45048	3.13092	0.5744	0.0003	5.7388	4.01763	0.7001	0.01395	1.219
50995	Uba2	32.9525	17.8542	0.5418	5e-05	34.9478	23.0779	0.6604	0.0005	1.219
270086	Ogfod1	24.1824	15.7845	0.6527	0.0007	23.6441	18.8257	0.7962	0.03655	1.22
23955	Nek4	4.75877	3.5176	0.7392	0.01945	4.93296	4.44839	0.9018	0.42215	1.22
71449	Mettl13	2.69063	1.74418	0.6482	0.0265	2.84799	2.25289	0.791	0.1828	1.22
234725	Zfp612	4.51957	2.33253	0.5161	5e-05	7.0813	4.46076	0.6299	0.00055	1.221
64933	Ap3m2	34.5567	19.6082	0.5674	5e-05	32.7046	22.6513	0.6926	0.00045	1.221
229543	Ints3	14.1879	8.60971	0.6068	5e-05	14.5504	10.7784	0.7408	0.00395	1.221
28040	D6Wsu163e	11.7392	6.37297	0.5429	5e-05	12.2838	8.14194	0.6628	0.00045	1.221
104831	Ptpn23	8.20922	6.31144	0.7688	0.01475	7.78089	7.30523	0.9389	0.55235	1.221
19365	Rad52	10.9069	6.86765	0.6297	0.0044	12.8797	9.9057	0.7691	0.1019	1.221
170762	Nup155	2.80963	1.74841	0.6223	0.0003	3.02286	2.29766	0.7601	0.0223	1.221
54609	Ubqln2	64.3525	44.9247	0.6981	0.0002	67.6555	57.7235	0.8532	0.11965	1.222
74522	Morc2a	8.71132	5.83876	0.6702	0.00785	10.3703	8.49641	0.8193	0.17815	1.222
69562	Cdk13	7.76538	5.54439	0.714	0.00165	8.05362	7.02976	0.8729	0.18865	1.223
217449	Ttc15	18.8615	9.6218	0.5101	5e-05	22.6427	14.1213	0.6237	5e-05	1.223
75909	Vmp1	38.7906	21.7691	0.5612	0.0129	39.5841	27.1703	0.6864	0.07535	1.223
67619	Nob1	13.7663	9.26484	0.673	0.00195	12.8503	10.5807	0.8234	0.10775	1.223
66679	Rae1	30.9206	15.4529	0.4998	5e-05	28.1838	17.2347	0.6115	5e-05	1.224
57321	Terf2ip	13.5117	8.61304	0.6375	5e-05	11.7306	9.15137	0.7801	0.0206	1.224
235469	Zfp280d	7.90153	4.0462	0.5121	5e-05	7.99608	5.01226	0.6268	5e-05	1.224
320150	Zdhhc17	19.4337	11.1647	0.5745	5e-05	21.695	15.2575	0.7033	0.0005	1.224
66044	Dtd1	63.2039	33.3725	0.528	5e-05	64.0086	41.3818	0.6465	0.00185	1.224
52897	Rbfox3	115.912	69.2272	0.5972	0.0001	114.131	83.4685	0.7313	0.0125	1.225
19724	Rfx1	5.20378	3.30614	0.6353	0.0004	5.18983	4.03808	0.7781	0.03895	1.225
22151	Tubb2a	268.524	162.816	0.6063	5e-05	265.745	197.457	0.743	0.0045	1.225
98685	1190005F20Rik	10.3063	6.45614	0.6264	0.0002	11.5138	8.83895	0.7677	0.01805	1.225
75552	Paqr9	6.56083	2.81692	0.4294	5e-05	8.7078	4.58195	0.5262	5e-05	1.226
15194	Htt	10.2391	6.257	0.6111	5e-05	10.4213	7.80603	0.749	0.0112	1.226
69162	Sec31a	21.7205	14.2129	0.6544	5e-05	24.0441	19.2918	0.8024	0.0296	1.226
67254	2900011O08Rik	84.7714	56.4707	0.6662	5e-05	100.972	82.4858	0.8169	0.0647	1.226
108934	BC024659	40.3353	24.2242	0.6006	5e-05	44.5399	32.8035	0.7365	0.00205	1.226
66713	Actr2	137.809	65.4281	0.4748	5e-05	141.377	82.315	0.5822	5e-05	1.226
58521	Eid1	149.558	100.517	0.6721	5e-05	157.266	129.637	0.8243	0.06255	1.226
103199	Fig4	12.4556	7.2961	0.5858	5e-05	13.0349	9.36834	0.7187	0.0017	1.227
72486	Rnf219	3.05601	1.89289	0.6194	0.0007	3.31204	2.51716	0.76	0.044	1.227
69554	Klhdc2	45.9488	29.4614	0.6412	5e-05	40.7758	32.0835	0.7868	0.01935	1.227
78618	Acap2	22.2038	12.5713	0.5662	5e-05	23.4144	16.2699	0.6949	0.00015	1.227
109019	Obfc2a	3.49191	1.65085	0.4728	0.0001	3.4307	1.99066	0.5802	0.0004	1.227
71268	Lrrfip2	11.2422	7.29115	0.6486	0.0002	11.6971	9.3111	0.796	0.03575	1.227
74570	Zkscan1	4.76365	2.97986	0.6255	5e-05	5.15596	3.95887	0.7678	0.01425	1.227
70604	Dnajb14	11.1887	7.01626	0.6271	5e-05	11.1836	8.60822	0.7697	0.00795	1.227
13433	Dnmt1	6.74458	5.11437	0.7583	0.01	7.50528	6.98644	0.9309	0.49235	1.228
66661	Srp72	27.3651	17.7392	0.6482	0.0003	27.3131	21.7378	0.7959	0.0516	1.228
218832	Polr3a	4.90999	2.8651	0.5835	5e-05	5.32712	3.81646	0.7164	0.0039	1.228
58799	Crbn	30.6117	17.0899	0.5583	5e-05	26.3179	18.0478	0.6858	0.00235	1.228
215090	Maneal	21.0154	11.9581	0.569	0.01335	20.2163	14.1309	0.699	0.03495	1.228
77733	Rnf170	10.6874	6.43903	0.6025	0.00015	11.7818	8.71979	0.7401	0.0105	1.228
240672	Dusp5	7.9934	3.52809	0.4414	5e-05	7.46298	4.04769	0.5424	5e-05	1.229
94178	Mcoln1	31.049	20.6153	0.664	0.00845	33.4595	27.305	0.8161	0.14135	1.229
14211	Smc2	2.27672	1.44719	0.6356	0.006	2.69536	2.10579	0.7813	0.077	1.229
67768	N6amt1	9.30099	5.4613	0.5872	5e-05	8.13803	5.87329	0.7217	0.01275	1.229
69104	March5	35.9131	20.7512	0.5778	0.00075	32.4091	23.019	0.7103	0.028	1.229
58523	Elp2	26.6567	16.6997	0.6265	5e-05	28.0068	21.5729	0.7703	0.00765	1.23
52323	Klhl7	25.2359	13.8347	0.5482	5e-05	27.0871	18.2587	0.6741	5e-05	1.23
231380	Uba6	3.35552	1.6836	0.5017	5e-05	4.1115	2.53687	0.617	0.00035	1.23
269682	Golga3	8.96265	5.06135	0.5647	5e-05	11.2132	7.78715	0.6945	0.00185	1.23
16549	Khsrp	22.3408	15.0097	0.6719	0.00415	21.2563	17.5634	0.8263	0.1833	1.23
74665	Lrrc48	2.89448	1.57704	0.5448	0.00135	4.67405	3.13241	0.6702	0.0078	1.23
228960	Stx16	20.0061	14.4844	0.724	0.0017	22.1429	19.7303	0.891	0.30495	1.231
66049	Rogdi	148.633	72.7511	0.4895	5e-05	159.192	95.9104	0.6025	5e-05	1.231
52592	Brms1l	23.5916	12.6543	0.5364	5e-05	22.9458	15.1544	0.6604	5e-05	1.231
234023	Arglu1	67.0951	39.2567	0.5851	5e-05	65.6075	47.2656	0.7204	0.00805	1.231
50787	Hs6st3	13.4301	3.10372	0.2311	5e-05	13.2955	3.78399	0.2846	5e-05	1.232
230959	Ajap1	22.0923	12.824	0.5805	5e-05	23.243	16.6195	0.715	0.01165	1.232
15204	Herc2	14.3978	9.2428	0.642	5e-05	14.9557	11.8268	0.7908	0.02145	1.232
19275	Ptprn	153.314	94.7826	0.6182	5e-05	174.738	133.086	0.7616	0.0154	1.232
16647	Kpna2	8.31852	5.43406	0.6532	0.00135	9.99042	8.04155	0.8049	0.07035	1.232
665775	Bod1l	8.60181	5.00676	0.5821	5e-05	8.88719	6.37502	0.7173	0.0039	1.232
380712	Tlcd2	15.8458	7.16951	0.4525	5e-05	20.6388	11.5104	0.5577	5e-05	1.233
16497	Kcnab1	89.0789	29.3926	0.33	5e-05	83.8659	34.116	0.4068	5e-05	1.233
68730	Dus1l	11.4195	8.38963	0.7347	0.0137	10.9244	9.89814	0.9061	0.41695	1.233
60321	Wbp11	38.2694	19.6205	0.5127	5e-05	39.515	24.9895	0.6324	5e-05	1.233
235320	Zbtb16	8.63591	3.6869	0.4269	5e-05	7.15395	3.76738	0.5266	5e-05	1.234
80914	Uck2	11.4799	5.6739	0.4942	5e-05	9.44337	5.75754	0.6097	0.0007	1.234
69237	Gtpbp4	8.42469	6.04542	0.7176	0.00335	9.01961	7.9843	0.8852	0.27035	1.234
69504	Zfp932	20.581	10.4496	0.5077	5e-05	21.7508	13.6248	0.6264	0.0032	1.234
66083	Setd6	10.7984	7.39659	0.685	0.02335	10.8359	9.16009	0.8453	0.25385	1.234
208606	Rsrc2	36.6048	23.9027	0.653	0.00015	41.298	33.2866	0.806	0.04235	1.234
66964	Golt1b	9.03763	5.48901	0.6074	0.0002	8.86794	6.64973	0.7499	0.01525	1.235
216565	Ehbp1	7.81498	4.33857	0.5552	5e-05	9.31471	6.38517	0.6855	0.00055	1.235
26395	Map2k1	81.5303	46.4901	0.5702	5e-05	90.1911	63.5297	0.7044	0.00165	1.235
268741	Tox4	13.9196	8.43624	0.6061	0.0024	15.4668	11.5812	0.7488	0.0481	1.235
16648	Kpna3	23.2022	12.4721	0.5375	5e-05	26.37	17.5136	0.6641	5e-05	1.236
18715	Pim2	18.7306	9.80626	0.5235	5e-05	20.4719	13.2499	0.6472	0.00015	1.236
207785	Csrnp2	4.68392	2.45087	0.5233	5e-05	4.70754	3.04678	0.6472	0.00045	1.237
217473	Ankmy2	20.777	12.543	0.6037	5e-05	16.6461	12.4386	0.7472	0.0066	1.238
22755	Zfp93	2.45013	1.40692	0.5742	0.0195	3.07908	2.18857	0.7108	0.05545	1.238
52397	Zfp644	12.9961	7.85509	0.6044	0.00895	15.6897	11.7392	0.7482	0.1012	1.238
234889	Gucy1a2	3.20401	0.78752	0.2458	5e-05	3.67468	1.11859	0.3044	5e-05	1.238
212632	Iffo2	3.26079	2.38029	0.73	0.0108	2.97272	2.68793	0.9042	0.40385	1.239
18750	Prkca	38.2575	22.5827	0.5903	5e-05	44.1828	32.3057	0.7312	0.00545	1.239
102640477	Gm14412	2.34922	0.97748	0.4161	0.00075	1.95824	1.00934	0.5154	0.00475	1.239
19716	Bex1	44.6461	25.7652	0.5771	5e-05	52.7508	37.7128	0.7149	0.0037	1.239
237422	Ric8b	10.2723	6.97863	0.6794	0.0006	10.4328	8.78104	0.8417	0.11635	1.239
18166	Npy1r	6.84451	3.2378	0.4731	5e-05	9.6918	5.68033	0.5861	5e-05	1.239
22791	Dnajc2	15.977	9.49109	0.594	5e-05	15.4198	11.3494	0.736	0.00535	1.239
20901	Strap	42.5654	31.3633	0.7368	0.00595	35.5216	32.4299	0.913	0.4318	1.239
68404	Nrn1	119.828	50.4165	0.4207	5e-05	139.753	72.8743	0.5215	5e-05	1.239
192287	Slc25a36	19.3264	12.3083	0.6369	0.00295	17.9225	14.1497	0.7895	0.11445	1.24
67602	Necap1	69.8585	33.0868	0.4736	5e-05	63.5344	37.3057	0.5872	5e-05	1.24
70025	Acot7	130.023	77.7726	0.5981	5e-05	120.224	89.1603	0.7416	0.0036	1.24
14567	Gdi1	225.062	136.174	0.6051	0.0024	226.569	170.003	0.7503	0.076	1.24
73945	Otud4	9.31753	4.68906	0.5033	5e-05	10.2884	6.4278	0.6248	5e-05	1.241
67561	Wdr48	13.2986	8.03329	0.6041	0.00045	12.8274	9.61969	0.7499	0.02955	1.241
100072	Camta1	71.7694	46.3809	0.6462	0.0072	85.3075	68.4428	0.8023	0.12375	1.241
56736	Rnf14	64.7686	42.9539	0.6632	5e-05	61.4906	50.6314	0.8234	0.05445	1.242
66854	Trim35	38.6672	22.7876	0.5893	5e-05	36.0628	26.3877	0.7317	0.0034	1.242
20454	St3gal5	39.4723	21.0113	0.5323	5e-05	39.8966	26.3785	0.6612	5e-05	1.242
18577	Pde4a	28.3943	17.2365	0.607	5e-05	30.147	22.7454	0.7545	0.00585	1.243
216825	Usp22	40.1889	28.4726	0.7085	0.00215	30.1258	26.5294	0.8806	0.2269	1.243
70350	Basp1	306.468	202.465	0.6606	0.0001	307.529	252.615	0.8214	0.08125	1.243
75599	Pcdh1	54.8615	27.2717	0.4971	5e-05	57.8826	35.7817	0.6182	0.00015	1.244
27225	Ddx24	58.0204	34.6887	0.5979	5e-05	61.911	46.0381	0.7436	0.0027	1.244
50793	Orc3	20.0627	11.9083	0.5936	5e-05	19.3416	14.2823	0.7384	0.0123	1.244
240756	Klhl12	10.5229	5.63045	0.5351	5e-05	10.9746	7.30612	0.6657	0.00065	1.244
16591	Kl	7.89736	2.87533	0.3641	5e-05	5.6235	2.54752	0.453	5e-05	1.244
69546	Mapk1ip1	26.2779	16.4061	0.6243	0.0072	28.651	22.258	0.7769	0.1167	1.244
225348	Wdr36	6.65949	4.00453	0.6013	0.0002	6.89768	5.16144	0.7483	0.0149	1.244
70713	Gpr137c	7.35739	3.17075	0.431	0.00875	5.91215	3.17063	0.5363	0.04905	1.244
68267	Slc25a22	67.9851	42.6055	0.6267	0.0003	78.1103	60.9544	0.7804	0.0511	1.245
50996	Pdcd7	8.12293	5.05165	0.6219	0.00015	8.95786	6.9373	0.7744	0.03055	1.245
545554	Ankrd34a	29.7773	15.7988	0.5306	5e-05	29.4594	19.4643	0.6607	5e-05	1.245
66753	Erlec1	19.947	14.8284	0.7434	0.01915	20.8406	19.2949	0.9258	0.52965	1.245
66409	Rsl1d1	26.4429	16.3044	0.6166	5e-05	25.6485	19.6959	0.7679	0.0141	1.245
78251	Zfp712	1.33292	0.608293	0.4564	0.0001	2.01312	1.1442	0.5684	0.00075	1.245
75288	Slc35f4	6.5568	3.12398	0.4764	5e-05	7.3666	4.37155	0.5934	0.00035	1.246
11488	Adam11	37.495	24.3051	0.6482	0.00015	40.849	32.9872	0.8075	0.06745	1.246
13046	Celf1	33.8547	19.0742	0.5634	0.00015	32.974	23.1451	0.7019	0.0111	1.246
16939	Lor	6.19174	3.73555	0.6033	0.0008	6.89112	5.18322	0.7522	0.0389	1.247
14719	Got2	89.6467	48.2566	0.5383	5e-05	100.681	67.59	0.6713	5e-05	1.247
12070	Ngfrap1	175.34	104.402	0.5954	5e-05	183.212	136.063	0.7427	0.0056	1.247
229801	Tram1l1	12.785	7.19734	0.563	5e-05	14.7836	10.3808	0.7022	0.00145	1.247
107975	Pacs1	21.601	13.5273	0.6262	5e-05	23.3625	18.2503	0.7812	0.0158	1.247
71764	C2cd2l	36.9069	20.4355	0.5537	5e-05	41.4875	28.6563	0.6907	0.00055	1.247
235504	Slc17a5	7.80586	4.16833	0.534	5e-05	7.80841	5.20211	0.6662	0.00065	1.248
625638	Fam43b	9.13488	4.56242	0.4995	5e-05	7.98377	4.97533	0.6232	0.0006	1.248
100039968 100177	Gm12942,Zmym6	15.0817	10.6925	0.709	0.01025	16.0278	14.1838	0.8849	0.40935	1.248
223455	March6	37.4721	18.7942	0.5016	5e-05	40.4991	25.3641	0.6263	5e-05	1.249
414872	Zyg11b	20.5695	11.2402	0.5464	5e-05	22.1388	15.1218	0.683	0.00015	1.25
12421	Rb1cc1	29.1454	17.3162	0.5941	0.00155	35.6306	26.4645	0.7427	0.04945	1.25
17184	Matr3	89.8315	43.1441	0.4803	5e-05	99.9085	59.9999	0.6005	5e-05	1.25
19070	Mob4	18.0897	11.7991	0.6523	5e-05	15.6477	12.7658	0.8158	0.1255	1.251
14073	Faah	57.8354	26.1678	0.4525	5e-05	63.9841	36.214	0.566	5e-05	1.251
229906	Gtf2b	22.7555	14.6259	0.6427	0.0001	21.6502	17.4076	0.804	0.05505	1.251
56323	Dnajb5	74.6829	32.2482	0.4318	5e-05	57.6172	31.1234	0.5402	5e-05	1.251
20916	Sucla2	80.8471	47.3344	0.5855	0.00015	81.4421	59.653	0.7325	0.023	1.251
68939	Rasl11b	64.759	22.0149	0.34	5e-05	49.9184	21.2398	0.4255	5e-05	1.252
19181	Psmc2	40.2306	24.3901	0.6063	5e-05	39.5235	29.9916	0.7588	0.00655	1.252
66244	Nemf	12.3307	7.45178	0.6043	5e-05	13.4043	10.1402	0.7565	0.0068	1.252
67684	Luc7l3	58.6597	37.5205	0.6396	0.00045	65.1711	52.1854	0.8007	0.1603	1.252
386655	Eid2	27.7164	16.09	0.5805	5e-05	29.43	21.3891	0.7268	0.00385	1.252
66185	1110037F02Rik	6.25396	3.6631	0.5857	5e-05	7.32465	5.37242	0.7335	0.0032	1.252
57782	Rbak	3.13735	2.01758	0.6431	0.0013	2.97614	2.39704	0.8054	0.12575	1.252
194401	Mical3	13.2375	9.50919	0.7184	0.0069	14.4787	13.0281	0.8998	0.40135	1.253
228545	Vps18	10.5096	7.52451	0.716	0.00155	10.6069	9.5151	0.8971	0.3002	1.253
68975	Med27	15.9577	9.33569	0.585	5e-05	17.4678	12.8068	0.7332	0.01385	1.253
229714	Gpr61	3.52783	1.68029	0.4763	5e-05	4.19515	2.50455	0.597	0.0002	1.253
66724	Tab3	3.89477	2.06827	0.531	0.00045	4.41704	2.94112	0.6659	0.0032	1.254
228361	Ambra1	12.6973	8.47069	0.6671	0.0014	14.3764	12.0283	0.8367	0.13095	1.254
69940	Exoc1	20.8997	14.1198	0.6756	0.0221	23.2281	19.6914	0.8477	0.3555	1.255
53861	Zranb2	54.3511	31.8033	0.5851	5e-05	55.2597	40.5755	0.7343	0.00475	1.255
108760	Galntl1	75.529	39.7834	0.5267	5e-05	74.4554	49.2166	0.661	0.0001	1.255
74895	4930455F23Rik	13.242	8.09795	0.6115	0.0001	13.7258	10.5365	0.7676	0.0231	1.255
230735	Epha10	9.22505	3.96287	0.4296	5e-05	7.89165	4.25609	0.5393	0.0004	1.255
72354	Ttc4	21.088	15.0928	0.7157	0.0171	22.2231	19.9722	0.8987	0.5437	1.256
211673	Arfgef1	16.2031	8.73116	0.5389	5e-05	14.6471	9.91191	0.6767	0.0017	1.256
170771	Khdrbs2	3.21927	1.25437	0.3896	0.00095	2.79422	1.36731	0.4893	0.0141	1.256
28077	Med10	17.0491	8.83298	0.5181	0.0089	15.1685	9.86977	0.6507	0.0896	1.256
20607	Sstr3	9.23115	5.54756	0.601	5e-05	10.3482	7.81178	0.7549	0.00835	1.256
56873	Lmbr1	4.9004	2.86466	0.5846	0.01275	5.49397	4.03537	0.7345	0.0591	1.256
12669	Chrm1	69.2338	28.828	0.4164	5e-05	70.1428	36.6984	0.5232	5e-05	1.257
64453	Zfp280b	3.31321	1.81038	0.5464	5e-05	3.9021	2.67964	0.6867	0.0018	1.257
208967	Thnsl1	5.54775	3.40491	0.6137	0.0093	6.27083	4.8371	0.7714	0.0611	1.257
224432	Scaf4	8.07709	5.76835	0.7142	0.00275	9.34843	8.3928	0.8978	0.3244	1.257
67434	Ankrd33b	15.1594	6.81062	0.4493	5e-05	16.5183	9.32982	0.5648	5e-05	1.257
108699	Chn1	430.727	185.44	0.4305	5e-05	431.737	233.683	0.5413	0.00055	1.257
53627	Porcn	38.1295	20.1634	0.5288	5e-05	43.3305	28.8186	0.6651	0.00015	1.258
237213	Glra2	1.61888	0.973631	0.6014	0.00625	1.7231	1.3034	0.7564	0.09085	1.258
52202	Rbm34	6.41853	4.54726	0.7085	0.0247	5.9485	5.30122	0.8912	0.40925	1.258
75137	Rprd2	6.04432	3.48519	0.5766	5e-05	5.8691	4.25768	0.7254	0.0047	1.258
238384	Slc24a4	6.45705	2.69463	0.4173	5e-05	6.8603	3.60252	0.5251	5e-05	1.258
22640	Zfp1	13.2185	6.83219	0.5169	5e-05	12.8545	8.36052	0.6504	0.0012	1.258
234595	Slc38a7	10.9272	5.8999	0.5399	5e-05	12.4193	8.43871	0.6795	0.00395	1.258
381626	Rbm33	7.52865	4.2782	0.5683	0.0007	6.96323	4.98124	0.7154	0.0068	1.259
98366	Smap1	42.2297	26.4108	0.6254	0.00085	39.8197	31.3567	0.7875	0.0556	1.259
19055	Ppp3ca	886.23	391.936	0.4423	5e-05	894.778	498.294	0.5569	0.0003	1.259
24061	Smc1a	19.5891	13.1043	0.669	0.0077	21.4221	18.0481	0.8425	0.206	1.259
26381	Esrrg	1.64108	0.915346	0.5578	0.00685	2.00071	1.4055	0.7025	0.0374	1.259
72993	Appl1	11.205	6.10604	0.5449	5e-05	11.8447	8.12959	0.6863	0.0004	1.259
67198	Spats2l	9.16957	4.81895	0.5255	0.0005	9.52023	6.30186	0.6619	0.0388	1.26
20262	Stmn3	346.431	193.375	0.5582	5e-05	370.401	260.426	0.7031	0.00155	1.26
16004	Igf2r	3.46669	1.8324	0.5286	0.00195	4.13523	2.7534	0.6658	0.02415	1.26
242747	Zfp933	3.77233	1.82841	0.4847	5e-05	4.3894	2.68028	0.6106	0.00035	1.26
15569	Elavl2	7.41898	5.34046	0.7198	0.0115	9.66235	8.7632	0.9069	0.416	1.26
319996	Casc4	49.7896	26.1201	0.5246	5e-05	51.5746	34.1045	0.6613	0.0017	1.26
54637	Praf2	65.3191	44.305	0.6783	0.0002	67.7769	57.9553	0.8551	0.12715	1.261
237107	Gnl3l	28.9082	15.2868	0.5288	5e-05	26.3467	17.567	0.6668	0.00015	1.261
109135	Plekha5	12.747	5.85089	0.459	5e-05	13.1168	7.59402	0.579	5e-05	1.261
269788	Lhfpl4	23.6059	16.6223	0.7042	0.0005	22.4809	19.9725	0.8884	0.2395	1.262
66625	Sfrs18	76.142	43.257	0.5681	0.00035	80.7202	57.9188	0.7175	0.0215	1.263
20168	Rtn3	352.026	215.095	0.611	0.0002	374.306	288.953	0.772	0.04705	1.263
231866	Zfp12	6.15338	3.85189	0.626	0.0007	5.88268	4.65387	0.7911	0.07865	1.264
29812	Ndrg3	196.368	106.975	0.5448	5e-05	191.366	131.766	0.6886	0.0005	1.264
53375	Mtx2	19.2711	10.7706	0.5589	0.00325	19.1292	13.5141	0.7065	0.03395	1.264
13859	Eps15l1	14.2152	9.40339	0.6615	0.0001	15.2951	12.79	0.8362	0.09	1.264
331487	Uprt	1.48962	0.79741	0.5353	0.00485	1.36991	0.927294	0.6769	0.06045	1.265
50911	Exosc9	24.3193	12.2644	0.5043	0.0001	26.0585	16.6194	0.6378	0.01295	1.265
384214	Ephx4	36.2508	17.0779	0.4711	5e-05	38.5758	22.9832	0.5958	5e-05	1.265
224585	Zfp160	3.84546	2.56862	0.668	0.00205	3.64131	3.07698	0.845	0.1911	1.265
11863	Arnt	7.52411	5.24503	0.6971	0.00595	7.70418	6.79868	0.8825	0.29485	1.266
56030	Tmem131	15.6503	8.02576	0.5128	5e-05	16.5941	10.7747	0.6493	0.00015	1.266
233863	Gtf3c1	19.1778	11.8763	0.6193	5e-05	20.7714	16.2917	0.7843	0.015	1.267
76500	Ip6k2	42.5176	21.1007	0.4963	5e-05	40.607	25.5306	0.6287	5e-05	1.267
78913	Ltn1	6.66295	3.65997	0.5493	5e-05	7.39771	5.15203	0.6964	0.0007	1.268
100732	Mapre3	85.8879	53.6976	0.6252	5e-05	88.3927	70.071	0.7927	0.0219	1.268
20662	Sos1	6.19685	3.50446	0.5655	5e-05	6.8079	4.88228	0.7171	0.00125	1.268
215627	Zbtb8b	1.33794	0.670676	0.5013	0.0109	1.49195	0.948672	0.6359	0.02835	1.268
381157	Greb1l	1.32335	0.598437	0.4522	0.00235	2.13656	1.22606	0.5738	0.0319	1.269
20534	Slc4a1ap	11.8502	7.36667	0.6216	0.00405	11.82	9.32435	0.7889	0.1889	1.269
320365	Fry	18.2733	9.83751	0.5384	5e-05	18.9192	12.9256	0.6832	0.0002	1.269
72662	Dis3	3.12413	2.09042	0.6691	0.02385	3.00296	2.55107	0.8495	0.40875	1.27
17984	Ndn	75.2509	53.4754	0.7106	0.00055	70.9481	64.0168	0.9023	0.31015	1.27
227659	Slc2a6	9.31048	5.16675	0.5549	5e-05	12.2449	8.62825	0.7046	0.00445	1.27
217194	Klhl11	5.24737	1.88464	0.3592	5e-05	5.84207	2.6658	0.4563	5e-05	1.27
57908	Zfp318	9.74507	4.80773	0.4933	0.0001	10.1568	6.3693	0.6271	0.0076	1.271
240752	Pik3c2b	2.1492	1.25565	0.5842	0.0002	1.93228	1.43535	0.7428	0.02955	1.271
17937	Nab2	12.1659	5.67227	0.4662	5e-05	10.7891	6.39586	0.5928	0.0015	1.271
223701	Mkl1	25.1242	14.0359	0.5587	5e-05	29.5361	20.9852	0.7105	0.0269	1.272
218333	BC018507	12.6174	6.96796	0.5523	5e-05	11.838	8.32059	0.7029	0.0005	1.273
211499	Tmem87a	11.1411	7.37334	0.6618	0.0064	10.5894	8.92335	0.8427	0.22805	1.273
382066	Prdm10	4.35739	1.76648	0.4054	5e-05	4.7425	2.44801	0.5162	0.0001	1.273
226089	C030046E11Rik	11.4717	5.92055	0.5161	5e-05	12.4928	8.20952	0.6571	0.0011	1.273
19893 51795	Rpgr,Srpx	7.0892	3.52277	0.4969	5e-05	7.37048	4.66377	0.6328	0.0003	1.273
81906	Cyp4x1	3.09529	1.34383	0.4342	5e-05	4.02225	2.22416	0.553	5e-05	1.274
271711	Tmem169	5.37872	2.57273	0.4783	5e-05	6.71633	4.09468	0.6097	0.0001	1.275
50926	Hnrpdl	116.582	66.8715	0.5736	5e-05	111.923	81.8533	0.7313	0.00675	1.275
380664	Lemd3	9.69875	5.10475	0.5263	5e-05	9.18565	6.16431	0.6711	0.0001	1.275
19060	Ppp5c	67.5829	42.8207	0.6336	0.00075	62.2965	50.3272	0.8079	0.1502	1.275
236915	Arhgef9	91.2424	52.5169	0.5756	5e-05	98.9605	72.6331	0.734	0.00525	1.275
227331	Gigyf2	18.6439	11.6847	0.6267	0.0011	20.9979	16.7873	0.7995	0.09125	1.276
59029	Psmd14	53.1182	30.0234	0.5652	5e-05	62.0711	44.7563	0.721	0.02485	1.276
22019	Tpp2	12.7292	6.20972	0.4878	5e-05	14.9741	9.32734	0.6229	5e-05	1.277
236904	Klhl15	2.80283	1.24792	0.4452	5e-05	3.43555	1.95349	0.5686	0.00015	1.277
14208	Ppm1g	30.8615	19.2999	0.6254	5e-05	29.3382	23.4337	0.7987	0.0284	1.277
386649	Nsfl1c	63.2845	45.3696	0.7169	0.00245	62.2807	57.0385	0.9158	0.44615	1.277
232855	Zfp772	5.3731	3.91284	0.7282	0.01545	4.93037	4.58711	0.9304	0.58045	1.278
72590	Ppme1	51.6354	28.5549	0.553	5e-05	52.8575	37.345	0.7065	0.00035	1.278
68095	Ociad1	170.563	94.3749	0.5533	5e-05	171.491	121.233	0.7069	0.00115	1.278
66569	Gdpd1	20.7461	10.3808	0.5004	5e-05	23.5466	15.0539	0.6393	5e-05	1.278
217827	BC002230	3.88495	2.33839	0.6019	0.00015	3.85816	2.96744	0.7691	0.042	1.278
66995	Zcchc18	120.245	57.533	0.4785	5e-05	135.775	83.0343	0.6116	5e-05	1.278
23985	Slc26a4	3.62136	2.01233	0.5557	0.00015	3.47534	2.46845	0.7103	0.01625	1.278
329324	Syt14	2.00525	0.651192	0.3247	5e-05	2.12055	0.880321	0.4151	0.0003	1.278
20924	Supt5h	36.4047	23.646	0.6495	5e-05	36.6636	30.4474	0.8305	0.0658	1.279
319636	Fsd1l	4.04606	1.75849	0.4346	5e-05	5.18392	2.88231	0.556	5e-05	1.279
28114	Nsun2	25.47	15.3496	0.6027	0.0016	25.7567	19.8638	0.7712	0.09875	1.28
66580	Esf1	9.25031	4.96662	0.5369	5e-05	11.9997	8.24689	0.6873	0.00455	1.28
18711	Pikfyve	3.24394	1.39047	0.4286	5e-05	3.19257	1.75165	0.5487	5e-05	1.28
13211	Dhx9	22.3199	15.8719	0.7111	0.00075	19.8797	18.0997	0.9105	0.35705	1.28
12069	Bex2	203.848	104.117	0.5108	5e-05	236.515	154.741	0.6543	5e-05	1.281
102639598	Gm14296	7.58891	4.09963	0.5402	0.0003	9.3226	6.45269	0.6922	0.00415	1.281
19876	Robo1	7.02685	4.28704	0.6101	5e-05	6.82106	5.33411	0.782	0.0199	1.282
240613	9930021J03Rik	13.9373	10.2442	0.735	0.0179	13.2205	12.4586	0.9424	0.632	1.282
215654	Cdh12	1.69933	0.447187	0.2632	5e-05	1.90334	0.642364	0.3375	5e-05	1.282
20867	Stip1	65.6995	38.5913	0.5874	5e-05	69.8233	52.6056	0.7534	0.00545	1.283
15114	Hap1	26.332	18.379	0.698	0.0005	22.8449	20.4581	0.8955	0.3137	1.283
16825	Ldb1	50.3486	37.66	0.748	0.0228	44.024	42.2676	0.9601	0.7449	1.284
66067	Gtpbp8	9.13519	5.88571	0.6443	0.00315	8.44493	6.98453	0.8271	0.2131	1.284
12396	Cbfa2t2	7.40416	4.07419	0.5503	5e-05	7.36293	5.20219	0.7065	0.01015	1.284
66104	Tceal6	63.299	30.4468	0.481	5e-05	74.2681	45.8703	0.6176	5e-05	1.284
103468	Nup107	3.97212	2.21558	0.5578	0.00015	4.93611	3.53624	0.7164	0.0091	1.284
333050	Ksr2	2.18411	0.949577	0.4348	5e-05	2.49958	1.39596	0.5585	0.0007	1.285
259279	Tubgcp3	13.69	9.3365	0.682	0.00425	13.6854	11.9918	0.8762	0.3892	1.285
22719	Zfp61	9.05538	5.881	0.6494	0.02255	10.8265	9.03483	0.8345	0.3727	1.285
78506	Efha2	29.7435	13.9649	0.4695	5e-05	27.3827	16.5209	0.6033	5e-05	1.285
319955	Ercc6	3.11835	1.62866	0.5223	5e-05	3.4451	2.31364	0.6716	0.0003	1.286
20019	Polr1a	4.82461	3.31338	0.6868	0.001	5.03793	4.449	0.8831	0.2548	1.286
12671	Chrm3	23.7805	6.69215	0.2814	5e-05	26.1494	9.46446	0.3619	5e-05	1.286
320213	Senp5	5.7315	2.89432	0.505	5e-05	6.69991	4.35166	0.6495	0.0002	1.286
66355	Gmpr	43.8894	18.2085	0.4149	5e-05	46.0892	24.5937	0.5336	5e-05	1.286
67028	2610002M06Rik	7.8039	4.78019	0.6125	5e-05	8.61525	6.78764	0.7879	0.02085	1.286
218038	Amph	65.6655	34.109	0.5194	5e-05	87.1928	58.2742	0.6683	5e-05	1.287
83965	Enpp5	64.6575	38.0686	0.5888	5e-05	72.4568	54.9276	0.7581	0.0092	1.288
11835	Ar	6.76259	2.99018	0.4422	5e-05	7.21324	4.10724	0.5694	5e-05	1.288
16351	Ipp	3.6517	2.57599	0.7054	0.02125	3.56583	3.23971	0.9085	0.5119	1.288
270120	Fat3	7.54899	3.53727	0.4686	5e-05	6.85357	4.13759	0.6037	5e-05	1.288
69185	Dtwd1	6.52798	2.6664	0.4085	5e-05	6.89441	3.62859	0.5263	0.0001	1.289
11480	Acvr2a	4.90471	2.55078	0.5201	0.0048	5.43929	3.64503	0.6701	0.08855	1.289
100504229	A530017D24Rik	8.88374	6.144	0.6916	0.00275	8.42682	7.51189	0.8914	0.34535	1.289
18949	Pnn	28.6709	19.42	0.6773	0.0001	28.6993	25.0583	0.8731	0.18065	1.289
231912	Katnal1	17.6604	10.6085	0.6007	0.00015	22.4903	17.4195	0.7745	0.07785	1.289
218543	Srek1	16.2058	9.76111	0.6023	5e-05	16.2014	12.5829	0.7767	0.0149	1.289
594844	Tceal3	171.326	96.0076	0.5604	5e-05	179.741	129.916	0.7228	0.00305	1.29
211914	Asap2	18.482	8.23472	0.4456	5e-05	16.6526	9.57088	0.5747	5e-05	1.29
74521	Ppp4r4	27.2639	11.8338	0.434	5e-05	29.3522	16.4458	0.5603	5e-05	1.291
98170	Tmem132a	29.3581	15.6359	0.5326	5e-05	35.0893	24.1249	0.6875	0.00055	1.291
235283	Gramd1b	53.5463	25.2624	0.4718	5e-05	54.0875	32.9473	0.6091	0.00285	1.291
320916	Wscd2	36.138	15.5482	0.4302	5e-05	25.9696	14.4275	0.5556	0.0003	1.291
70620	Ube2v2	48.8692	32.3277	0.6615	0.0259	45.627	38.9784	0.8543	0.3603	1.291
67180	Yipf5	20.3204	13.2263	0.6509	5e-05	20.0584	16.8793	0.8415	0.10065	1.293
71365	Pdss2	5.10792	3.08262	0.6035	0.0018	4.93031	3.84686	0.7802	0.11635	1.293
67389	Fam132a	7.02314	4.60571	0.6558	0.0132	7.39021	6.26643	0.8479	0.28075	1.293
382620	Tmed8	6.16074	3.69899	0.6004	5e-05	5.91477	4.59361	0.7766	0.01945	1.293
20394	Scg5	193.644	80.9021	0.4178	5e-05	205.41	111.037	0.5406	5e-05	1.294
22221	Ubp1	24.2132	14.5093	0.5992	0.0001	22.8933	17.7597	0.7758	0.04925	1.295
74126	Syvn1	14.8981	8.63736	0.5798	0.0001	16.0917	12.0783	0.7506	0.03215	1.295
59031	Chst12	17.1811	8.7333	0.5083	0.00025	17.555	11.5529	0.6581	0.0109	1.295
67412	6330407J23Rik	16.2037	7.72689	0.4769	5e-05	16.8516	10.4058	0.6175	5e-05	1.295
67738	Ppid	54.3011	30.4942	0.5616	0.0001	55.3827	40.2754	0.7272	0.07225	1.295
327987	Med13	7.4404	5.05114	0.6789	0.01615	6.75419	5.93817	0.8792	0.37795	1.295
75687	Fam65a	32.491	17.1219	0.527	5e-05	31.5218	21.5166	0.6826	5e-05	1.295
67306	Fam164a	14.7642	5.84062	0.3956	5e-05	15.3184	7.85303	0.5127	5e-05	1.296
268481	Krt222	16.8156	6.24673	0.3715	5e-05	17.0174	8.194	0.4815	5e-05	1.296
320473	Heatr5b	10.4279	6.35964	0.6099	0.00605	11.3572	8.97986	0.7907	0.07995	1.296
214368	Zfp950	12.4156	7.47975	0.6024	0.00025	11.8877	9.28587	0.7811	0.05305	1.297
52120	Hgsnat	17.8768	9.55398	0.5344	5e-05	19.2918	13.3751	0.6933	0.0006	1.297
107448	Unc5a	49.7901	26.2345	0.5269	5e-05	59.1932	40.4789	0.6838	0.00765	1.298
226517	Smg7	16.4968	9.17084	0.5559	5e-05	17.8394	12.8764	0.7218	0.0012	1.298
140904	Caln1	19.468	9.26865	0.4761	5e-05	20.8947	12.9188	0.6183	5e-05	1.299
75234	Rnf19b	21.4745	13.0142	0.606	0.00025	17.2721	13.5943	0.7871	0.0463	1.299
67039	Rbm25	33.2112	18.889	0.5688	5e-05	35.7233	26.3897	0.7387	0.0034	1.299
170822	Usp33	33.5289	16.4304	0.49	5e-05	38.6287	24.5955	0.6367	5e-05	1.299
242894	Actr3b	73.7496	28.179	0.3821	5e-05	68.8134	34.1636	0.4965	5e-05	1.299
75624	Metap1	15.3852	8.87235	0.5767	5e-05	13.2412	9.92345	0.7494	0.00915	1.3
12933	Crmp1	116.826	50.0682	0.4286	5e-05	94.5789	52.6873	0.5571	5e-05	1.3
319520	Dusp4	5.47606	2.73472	0.4994	5e-05	5.85254	3.79909	0.6491	0.00125	1.3
226252	Fam160b1	5.46038	3.27554	0.5999	5e-05	5.53497	4.31763	0.7801	0.0227	1.3
223499	Dcaf13	11.9214	8.10055	0.6795	0.00205	12.3959	10.9535	0.8836	0.30445	1.3
18209 224617	Ntn3,Tbc1d24	8.67591	5.31103	0.6122	5e-05	11.016	8.77029	0.7961	0.03795	1.301
104885	Tmem179	40.1208	23.9904	0.598	5e-05	40.9767	31.8686	0.7777	0.01705	1.301
243574	Kbtbd8	1.53225	0.799137	0.5215	0.01015	1.40019	0.950013	0.6785	0.1069	1.301
16646	Kpna1	26.9524	12.6024	0.4676	5e-05	29.2552	17.7987	0.6084	5e-05	1.301
107528	Magee1	44.3457	24.3229	0.5485	5e-05	52.4286	37.4186	0.7137	0.0009	1.301
72322	Xpo5	11.0947	6.6365	0.5982	5e-05	12.2438	9.53217	0.7785	0.01805	1.302
22153	Tubb4a	255.453	178.179	0.6975	0.0007	254.39	230.963	0.9079	0.3891	1.302
52713	Ccdc59	12.3112	8.92471	0.7249	0.02275	12.6054	11.8992	0.944	0.7492	1.302
78408	Fam131a	274.321	104.743	0.3818	5e-05	255.9	127.235	0.4972	5e-05	1.302
105727	Slc38a1	10.2411	7.66011	0.748	0.00435	10.0649	9.80342	0.974	0.7993	1.302
381270	March4	7.45435	3.48834	0.468	5e-05	6.67054	4.07124	0.6103	5e-05	1.304
19821	Rnf2	17.4854	8.06204	0.4611	5e-05	15.3515	9.23254	0.6014	5e-05	1.304
94249	Slc24a3	115.037	60.8052	0.5286	5e-05	106.696	73.63	0.6901	0.0005	1.306
231125	Zfyve28	8.54988	5.15872	0.6034	0.00135	8.8814	6.99812	0.788	0.10315	1.306
13664	Eif1a	16.2655	8.80443	0.5413	5e-05	18.8431	13.3268	0.7073	0.00365	1.307
244421	Lonrf1	7.40362	3.60065	0.4863	5e-05	7.08417	4.50197	0.6355	0.0001	1.307
66912	Bzw2	28.2261	12.2191	0.4329	5e-05	31.2896	17.7024	0.5658	5e-05	1.307
77593	Usp45	11.1304	4.9797	0.4474	5e-05	13.6216	7.9651	0.5847	5e-05	1.307
14000	Drosha	25.7632	17.8166	0.6916	0.0002	27.1205	24.5234	0.9042	0.3471	1.308
100038645	Gm10699	5.06364	2.39754	0.4735	5e-05	5.63571	3.49089	0.6194	0.00065	1.308
23881	G3bp2	53.3445	28.637	0.5368	5e-05	61.7669	43.3807	0.7023	0.02275	1.308
23857	Dmtf1	15.6767	9.63644	0.6147	5e-05	14.894	11.9803	0.8044	0.0525	1.309
18114	Rrp1	146.925	89.5478	0.6095	5e-05	140.527	112.095	0.7977	0.0304	1.309
100637	N4bp2l1	9.96936	6.88295	0.6904	0.00305	9.38426	8.48455	0.9041	0.40735	1.31
235315	Rnf214	21.064	11.3445	0.5386	0.00475	20.5687	14.5262	0.7062	0.08745	1.311
18196	Nsg1	119.793	52.5545	0.4387	5e-05	122.431	70.4343	0.5753	5e-05	1.311
19387	Rangap1	45.3082	29.9972	0.6621	5e-05	51.5659	44.7837	0.8685	0.167	1.312
245404	Dcaf12l1	10.6787	6.90333	0.6465	5e-05	12.7337	10.8003	0.8482	0.12215	1.312
381511	Pdp1	11.1441	5.62052	0.5043	5e-05	13.961	9.24273	0.662	0.00025	1.313
243171	BC005561	1.45726	0.526662	0.3614	5e-05	1.70535	0.809309	0.4746	5e-05	1.313
74238	Mterfd3	7.54082	4.3136	0.572	0.0002	7.55359	5.67522	0.7513	0.04135	1.313
52715	Ccdc43	17.9775	9.31926	0.5184	5e-05	17.0842	11.6327	0.6809	0.01025	1.314
16911	Lmo4	101.559	57.9446	0.5706	5e-05	94.9364	71.1918	0.7499	0.0064	1.314
110380	Shroom2	22.4918	10.4422	0.4643	5e-05	27.3208	16.6729	0.6103	0.00105	1.314
226180	Ina	60.6885	33.2467	0.5478	5e-05	58.575	42.1811	0.7201	0.005	1.315
212127	2810046L04Rik	7.86321	3.97455	0.5055	5e-05	8.44317	5.61298	0.6648	0.0006	1.315
268723	A830039N20Rik	50.3077	35.0808	0.6973	0.00055	55.0976	50.5375	0.9172	0.40105	1.315
68497	1110018G07Rik	31.1648	16.3061	0.5232	5e-05	30.7484	21.1646	0.6883	0.0004	1.316
218440	Ankrd34b	2.84398	1.88442	0.6626	0.0041	2.88653	2.51856	0.8725	0.32595	1.317
381598	6820431F20Rik	14.8979	10.8152	0.726	0.01525	13.2203	12.6401	0.9561	0.7345	1.317
13807	Eno2	369.775	171.904	0.4649	5e-05	359.224	219.954	0.6123	0.00025	1.317
108079	Prkaa2	3.00571	1.58488	0.5273	5e-05	3.13233	2.17665	0.6949	0.00165	1.318
67848	Ddx55	8.6707	5.93949	0.685	0.004	9.30629	8.40142	0.9028	0.3956	1.318
243308	A430033K04Rik	4.7099	2.44205	0.5185	0.0149	4.76174	3.25384	0.6833	0.0189	1.318
260297	Prrt1	185.098	97.178	0.525	5e-05	184.587	127.773	0.6922	0.00065	1.318
210673	Prrt3	11.7895	6.088	0.5164	5e-05	13.9611	9.50753	0.681	0.00065	1.319
13840	Epha6	25.952	7.81213	0.301	5e-05	25.9728	10.3119	0.397	5e-05	1.319
76217	Jakmip2	19.5908	8.2749	0.4224	0.0019	24.8682	13.8596	0.5573	0.00405	1.319
241846	Lsm14b	32.3117	16.6287	0.5146	5e-05	32.001	21.7334	0.6791	0.0012	1.32
24086	Tlk2	14.8631	10.0857	0.6786	0.00135	14.0451	12.5883	0.8963	0.352	1.321
19386	Ranbp2	13.125	6.16998	0.4701	5e-05	14.1163	8.76555	0.621	5e-05	1.321
547176	Zc3h12b	5.12475	1.95179	0.3809	5e-05	5.96288	3.00016	0.5031	5e-05	1.321
70044	Tut1	6.32746	4.05253	0.6405	0.0008	6.0587	5.12721	0.8463	0.17245	1.321
20449	St8sia1	10.1236	3.74364	0.3698	5e-05	10.5538	5.16014	0.4889	5e-05	1.322
67544	Fam120b	14.6098	7.46213	0.5108	5e-05	16.3265	11.0284	0.6755	0.0001	1.323
378460 328801	Pram1,Zfp414	34.8879	24.5428	0.7035	0.0081	37.5123	34.9087	0.9306	0.57505	1.323
20926	Supt6h	42.9204	24.9272	0.5808	5e-05	42.7201	32.8404	0.7687	0.0266	1.324
22413	Wnt2	9.51029	2.37638	0.2499	5e-05	11.0289	3.64783	0.3308	5e-05	1.324
69863	Ttc39b	7.06113	3.31486	0.4695	5e-05	8.5985	5.34496	0.6216	0.005	1.324
231605	Galnt9	73.641	33.8343	0.4594	5e-05	64.8327	39.4429	0.6084	5e-05	1.324
56406	Ncoa6	14.8033	8.18385	0.5528	0.0001	15.9019	11.6445	0.7323	0.0468	1.325
240843	Fam5b	21.8674	10.5477	0.4823	5e-05	23.7	15.1467	0.6391	5e-05	1.325
56533	Rgs17	3.07762	2.06661	0.6715	0.00185	3.20499	2.85331	0.8903	0.3149	1.326
78757	Rictor	5.40215	2.92417	0.5413	5e-05	5.76899	4.14161	0.7179	0.00155	1.326
68666	Svop	51.9127	30.6234	0.5899	5e-05	62.9399	49.2448	0.7824	0.0298	1.326
233060	Zfp382	3.89155	1.12558	0.2892	5e-05	3.04441	1.16861	0.3839	0.00085	1.327
70675	Vcpip1	8.14425	4.13362	0.5076	5e-05	10.7032	7.21005	0.6736	0.0001	1.327
228998	Arfgap1	37.6229	20.5237	0.5455	5e-05	39.8536	28.8597	0.7241	0.0106	1.327
67938	Myl12b	334.595	174.068	0.5202	0.01405	383.696	265.064	0.6908	0.16755	1.328
214162	Mll1	9.81013	4.91267	0.5008	5e-05	9.05729	6.02378	0.6651	0.00425	1.328
270035	Letm2	3.77351	2.41513	0.64	0.01195	4.10625	3.49157	0.8503	0.27985	1.329
236727	Slc9a7	3.07408	1.45585	0.4736	0.00015	3.41337	2.1485	0.6294	0.00255	1.329
225742	St8sia5	29.5756	14.6043	0.4938	5e-05	31.05	20.382	0.6564	5e-05	1.329
72133	Trub1	5.67831	3.2647	0.5749	5e-05	5.8635	4.4822	0.7644	0.0207	1.33
67826	Snap47	140.255	68.959	0.4917	5e-05	164.959	107.843	0.6538	5e-05	1.33
74443	P4htm	34.5799	18.1767	0.5256	5e-05	38.3265	26.8	0.6993	0.0005	1.33
19293	Pvalb	26.7417	16.768	0.627	0.0001	29.0616	24.2425	0.8342	0.1114	1.33
228355	Madd	42.1797	19.322	0.4581	0.00045	46.2455	28.1868	0.6095	0.0054	1.331
26414	Mapk10	145.611	57.6033	0.3956	5e-05	155.855	82.0726	0.5266	0.00075	1.331
68134	Upf3b	12.4504	9.13143	0.7334	0.01115	12.4946	12.1997	0.9764	0.85545	1.331
67418	Ppil4	12.4616	6.55751	0.5262	5e-05	11.3276	7.93634	0.7006	0.0007	1.331
13349	Darc	19.2587	13.61	0.7067	0.0044	22.3182	21.0074	0.9413	0.6039	1.332
22036	Traip	9.9482	4.20064	0.4223	5e-05	10.657	5.9948	0.5625	5e-05	1.332
330323	Fam188b	1.33241	0.759543	0.5701	0.0056	1.6604	1.26145	0.7597	0.10735	1.333
244281	Myo16	2.89925	2.00402	0.6912	0.0022	2.75682	2.53986	0.9213	0.48395	1.333
78938	Fbxo34	27.9771	11.4523	0.4093	5e-05	30.3357	16.553	0.5457	5e-05	1.333
545276	Gal3st3	35.9105	23.5184	0.6549	5e-05	35.0731	30.6334	0.8734	0.17745	1.334
78808	Stxbp5	19.6311	8.08316	0.4118	5e-05	21.1795	11.632	0.5492	5e-05	1.334
14396	Gabra3	22.776	17.0859	0.7502	0.00775	29.8085	29.8297	1.001	0.9941	1.334
241525	Ypel4	26.8903	14.1763	0.5272	5e-05	32.7149	23.0076	0.7033	0.0011	1.334
230872	Crocc	10.2174	7.14024	0.6988	0.01125	11.2489	10.4883	0.9324	0.63255	1.334
380608	Tagap1	6.85698	3.90348	0.5693	5e-05	7.08485	5.38126	0.7595	0.0287	1.334
234593	Ndrg4	328.545	174.261	0.5304	5e-05	357.534	253.025	0.7077	0.0241	1.334
11991	Hnrnpd	74.9015	52.7877	0.7048	0.01245	69.5536	65.4218	0.9406	0.6638	1.335
66822	Fbxo25	23.4349	12.0418	0.5138	5e-05	24.0644	16.509	0.686	0.0001	1.335
14658	Glrb	54.7561	26.5331	0.4846	5e-05	60.1128	38.8932	0.647	5e-05	1.335
69597	Afg3l2	21.1227	11.4616	0.5426	5e-05	21.9919	15.9384	0.7247	0.00155	1.336
242474	D730040F13Rik	3.06137	2.32017	0.7579	0.0131	2.62646	2.65947	1.013	0.91165	1.336
66335	Atp6v1c1	91.5941	45.8869	0.501	5e-05	103.07	69.0119	0.6696	0.0001	1.337
73834	Atp6v1d	152.957	75.0095	0.4904	5e-05	154.452	101.32	0.656	5e-05	1.338
110891	Slc8a2	88.697	39.0866	0.4407	5e-05	99.1866	58.5057	0.5899	5e-05	1.339
225876	Kdm2a	18.8476	12.0387	0.6387	0.00245	18.5594	15.8728	0.8552	0.2414	1.339
384783	Irs2	6.09377	3.46723	0.569	5e-05	6.77914	5.16576	0.762	0.016	1.339
19192	Psme3	36.5335	28.1579	0.7707	0.01765	35.6103	36.7594	1.032	0.7814	1.339
244867	Arhgap20	6.93518	3.16327	0.4561	5e-05	6.744	4.12116	0.6111	5e-05	1.34
20226	Sars	84.5751	49.7222	0.5879	0.00025	80.6035	63.4954	0.7877	0.17975	1.34
52712	Zkscan6	5.79688	3.25656	0.5618	5e-05	5.67429	4.2716	0.7528	0.03305	1.34
93736	Aff4	31.857	16.0923	0.5051	0.00035	33.9448	22.9789	0.6769	0.0468	1.34
106794	Dhx57	9.17879	4.37828	0.477	5e-05	10.3443	6.6154	0.6395	0.0002	1.341
77630	Prdm8	6.5286	4.62308	0.7081	0.0089	7.79434	7.40077	0.9495	0.68735	1.341
328108	Fam179b	8.00349	3.72101	0.4649	5e-05	9.04156	5.63866	0.6236	5e-05	1.341
213819	Casd1	20.015	9.65107	0.4822	5e-05	20.4822	13.2483	0.6468	0.0003	1.341
68121	Cep70	7.7083	3.56806	0.4629	5e-05	7.17029	4.45224	0.6209	0.0002	1.341
77040	Atg16l1	17.6053	8.8834	0.5046	5e-05	16.9213	11.4545	0.6769	0.0007	1.342
12287	Cacna1b	21.2277	9.12234	0.4297	0.00145	24.5567	14.1611	0.5767	0.03205	1.342
319504	Nrcam	59.6991	36.1002	0.6047	5e-05	64.6106	52.4301	0.8115	0.05545	1.342
22687	Zfp259	14.8975	9.42988	0.633	0.0041	12.7837	10.8657	0.85	0.263	1.343
319278	A230050P20Rik	37.2888	20.9766	0.5625	0.00025	37.6325	28.4326	0.7555	0.0481	1.343
72154	Zfp157	6.51102	3.45036	0.5299	5e-05	7.11535	5.0645	0.7118	0.01345	1.343
73373	Phospho2	9.07154	5.01648	0.553	5e-05	9.64465	7.16571	0.743	0.0242	1.344
109929	Zbtb25	5.80865	3.58525	0.6172	0.0213	5.88157	4.87836	0.8294	0.50655	1.344
320615	Dopey1	3.92606	1.93533	0.4929	5e-05	3.99884	2.64929	0.6625	0.0046	1.344
210162	Zkscan2	3.9985	1.63806	0.4097	5e-05	4.40488	2.42649	0.5509	0.003	1.345
99512	Wdr47	31.8428	11.5397	0.3624	5e-05	37.2109	18.1383	0.4874	5e-05	1.345
105246	Brd9	70.4242	30.4938	0.433	5e-05	67.802	39.4939	0.5825	5e-05	1.345
22067	Trpc5	4.02192	1.1002	0.2736	5e-05	3.81914	1.40564	0.3681	5e-05	1.345
231452	Sdad1	4.1964	2.35133	0.5603	5e-05	4.4207	3.33309	0.754	0.01715	1.346
434008	Gm5567	6.16692	2.24253	0.3636	5e-05	5.81715	2.84681	0.4894	5e-05	1.346
12877	Cpeb1	34.8156	16.9998	0.4883	5e-05	43.4026	28.5235	0.6572	0.00595	1.346
77574	Fam115a	65.229	30.7635	0.4716	5e-05	72.2431	45.8599	0.6348	0.00215	1.346
330812	Rnf150	9.60644	4.02699	0.4192	5e-05	10.1914	5.7523	0.5644	5e-05	1.346
226982	Eif5b	10.1632	6.94605	0.6835	0.0017	11.2309	10.3411	0.9208	0.5046	1.347
71617	9130011E15Rik	5.0465	3.26531	0.647	0.00655	4.69918	4.10041	0.8726	0.36035	1.349
94275	Maged1	192.89	92.8678	0.4815	5e-05	202.183	131.337	0.6496	0.0002	1.349
60507	Qtrt1	6.48606	4.14884	0.6397	0.00455	6.22712	5.37742	0.8635	0.319	1.35
12395	Runx1t1	5.19367	1.81851	0.3501	0.001	6.00743	2.84192	0.4731	0.00065	1.351
69807	Trim32	37.7559	19.8441	0.5256	5e-05	41.7372	29.6403	0.7102	0.0044	1.351
71927	Itfg1	66.2064	31.1619	0.4707	5e-05	65.298	41.5327	0.636	5e-05	1.351
16520	Kcnj4	17.6497	9.74408	0.5521	5e-05	17.2999	12.9068	0.7461	0.0081	1.351
99031	Osbpl6	13.2233	3.92963	0.2972	5e-05	14.7267	5.91537	0.4017	5e-05	1.352
52808	Tspyl2	45.1403	24.9305	0.5523	5e-05	44.9255	33.553	0.7469	0.00445	1.352
214133	Tet2	3.37662	2.10267	0.6227	5e-05	3.1672	2.6671	0.8421	0.1174	1.352
213081	Wdr19	3.48098	1.77113	0.5088	5e-05	3.67602	2.52944	0.6881	0.00285	1.352
68493	Ndufaf4	13.6402	7.77777	0.5702	0.00015	13.1734	10.1589	0.7712	0.11245	1.352
319615	Zfp944	6.19438	3.47715	0.5613	5e-05	5.03392	3.82169	0.7592	0.038	1.352
269180	Inpp4a	18.7416	10.1644	0.5423	5e-05	18.3894	13.4942	0.7338	0.00385	1.353
229503	Rrnad1	10.5305	6.5454	0.6216	0.00465	8.96973	7.54546	0.8412	0.27805	1.353
229589	Prune	8.0641	4.86934	0.6038	0.0033	6.9216	5.65774	0.8174	0.20025	1.354
12652	Chga	72.3486	35.8121	0.495	5e-05	95.1611	63.7732	0.6702	5e-05	1.354
68566	Caly	204.055	80.9414	0.3967	5e-05	215.522	115.764	0.5371	5e-05	1.354
26422	Nbea	54.6328	30.571	0.5596	5e-05	56.9133	43.1299	0.7578	0.01825	1.354
109264	Me3	27.9394	14.3591	0.5139	5e-05	36.266	25.2436	0.6961	0.01035	1.354
320119	Rps6kc1	9.74081	5.6963	0.5848	0.0099	9.49057	7.51748	0.7921	0.0535	1.355
20616	Snap91	58.6571	30.5272	0.5204	5e-05	78.0009	55.0101	0.7052	0.0007	1.355
230235	6430704M03Rik	70.4881	25.6069	0.3633	5e-05	69.5218	34.2337	0.4924	5e-05	1.355
108099	Prkag2	64.4704	28.5264	0.4425	5e-05	67.3993	40.429	0.5998	5e-05	1.356
23893	Grem2	2.08199	1.13075	0.5431	0.00045	2.71073	1.99593	0.7363	0.033	1.356
17933	Myt1l	37.7523	15.4993	0.4106	5e-05	38.8373	21.6173	0.5566	5e-05	1.356
225010	Lclat1	10.1296	4.75105	0.469	5e-05	10.4483	6.64564	0.636	0.0001	1.356
16593	Klc1	257.224	162.996	0.6337	0.0087	231.942	199.325	0.8594	0.38765	1.356
192651	Zfp286	8.32603	4.41566	0.5303	0.0003	9.79802	7.04784	0.7193	0.04245	1.356
101809	Spred3	14.1144	10.483	0.7427	0.00605	10.7059	10.7922	1.008	0.9375	1.357
74315	Rnf145	35.0478	17.1102	0.4882	5e-05	32.076	21.2586	0.6628	0.0002	1.358
320714	D030016E14Rik	15.5209	8.11226	0.5227	5e-05	16.2893	11.5602	0.7097	0.00155	1.358
215008	Vezt	10.5857	6.16292	0.5822	0.00035	11.79	9.32343	0.7908	0.10995	1.358
381983	Lmtk3	58.3094	30.508	0.5232	5e-05	56.6326	40.2931	0.7115	0.0021	1.36
216578	Papolg	5.69406	2.52573	0.4436	5e-05	6.76074	4.08314	0.6039	5e-05	1.362
93761	Smarca1	9.70623	4.55201	0.469	5e-05	10.8194	6.9105	0.6387	5e-05	1.362
27281	Hrasls	5.97754	2.02371	0.3386	5e-05	8.53776	3.93785	0.4612	0.0006	1.362
208618	Etl4	21.51	13.5868	0.6317	0.027	23.9772	20.6356	0.8606	0.4539	1.363
58909	Fam13a	3.29621	1.52562	0.4628	5e-05	4.25833	2.68558	0.6307	0.00035	1.363
76820	Fam49a	71.2708	25.1301	0.3526	5e-05	69.571	33.4311	0.4805	5e-05	1.363
67886	Camsap2	26.6925	14.0471	0.5263	5e-05	27.4169	19.668	0.7174	0.0017	1.363
209815	Tbc1d25	4.36828	2.33731	0.5351	5e-05	5.44646	3.9727	0.7294	0.02015	1.363
225362	Reep2	49.9128	28.845	0.5779	5e-05	52.9505	41.7213	0.7879	0.0179	1.363
22417	Wnt4	4.24118	2.4459	0.5767	5e-05	3.40221	2.67512	0.7863	0.05835	1.363
210027	Slc35f3	12.0888	4.55654	0.3769	5e-05	13.9101	7.15347	0.5143	5e-05	1.364
269473	Lrig2	5.33711	2.67845	0.5019	5e-05	5.70763	3.90829	0.6847	0.00105	1.364
668173	Pex10	7.9177	4.80019	0.6063	0.00065	6.54303	5.41328	0.8273	0.186	1.365
238871	Pde4d	4.55964	2.12282	0.4656	5e-05	4.83019	3.06896	0.6354	0.0005	1.365
26413	Mapk1	109.838	47.6596	0.4339	5e-05	104.758	62.0455	0.5923	5e-05	1.365
434179	Gm5595	1.2043	0.695201	0.5773	0.00785	1.4482	1.14122	0.788	0.1757	1.365
217342	Ube2o	20.8252	12.5227	0.6013	5e-05	20.9807	17.2239	0.8209	0.07435	1.365
16980	Lrrn2	91.5325	38.7223	0.423	5e-05	93.0159	53.724	0.5776	5e-05	1.365
74741	5730419I09Rik	13.2911	7.94039	0.5974	5e-05	13.4822	11.0012	0.816	0.0545	1.366
234594	Cnot1	12.4831	6.58389	0.5274	5e-05	11.3866	8.20486	0.7206	0.0012	1.366
16508	Kcnd2	42.2945	15.196	0.3593	5e-05	42.1703	20.7088	0.4911	5e-05	1.367
245038	Dclk3	6.23742	2.34143	0.3754	5e-05	7.51597	3.85687	0.5132	5e-05	1.367
72569	Bbs5	14.5875	6.49741	0.4454	5e-05	17.1845	10.4642	0.6089	0.0006	1.367
70661	Sik3	41.993	26.4566	0.63	5e-05	35.7826	30.83	0.8616	0.23615	1.368
244329	Mcph1	2.13706	0.982329	0.4597	0.0002	2.53718	1.59551	0.6289	0.0027	1.368
333605	Frmpd4	12.3948	5.24723	0.4233	5e-05	13.894	8.04741	0.5792	5e-05	1.368
433485	Tmem90b	16.6522	5.64673	0.3391	5e-05	21.8249	10.1262	0.464	5e-05	1.368
191578	Helq	5.38342	3.43843	0.6387	0.0237	5.56387	4.86505	0.8744	0.5107	1.369
77048	Ccdc41	16.5472	8.11905	0.4907	5e-05	17.6183	11.8405	0.6721	0.0003	1.37
171508	Creld1	29.1998	16.2752	0.5574	5e-05	29.3208	22.3914	0.7637	0.033	1.37
194590	Reps2	37.0805	15.463	0.417	5e-05	37.2516	21.2901	0.5715	5e-05	1.371
81003	Trim23	20.5814	9.65113	0.4689	5e-05	22.1212	14.2195	0.6428	5e-05	1.371
73919	Lyrm1	8.16134	4.24296	0.5199	0.00885	8.88263	6.34016	0.7138	0.1116	1.373
227656	Rexo4	32.8661	16.5608	0.5039	5e-05	33.9585	23.4997	0.692	0.0164	1.373
20482	Skil	16.8173	6.99803	0.4161	5e-05	16.6732	9.53001	0.5716	5e-05	1.374
50771	Atp9b	10.9212	6.68316	0.6119	5e-05	10.9999	9.25074	0.841	0.09895	1.374
100039795	Ildr2	10.8112	8.15963	0.7547	0.00545	9.37026	9.72497	1.038	0.7155	1.375
353170	Txlng	6.87567	3.58065	0.5208	0.0235	6.78133	4.85687	0.7162	0.2247	1.375
19229	Ptk2b	295.277	124.685	0.4223	5e-05	292.778	170.07	0.5809	5e-05	1.376
71751	Map3k13	2.98812	1.03429	0.3461	5e-05	3.09038	1.47153	0.4762	5e-05	1.376
19058 103784	Ppp3r1,Wdr92	484.699	169.686	0.3501	5e-05	458.794	220.979	0.4817	5e-05	1.376
19346	Rab6a	192.037	87.2624	0.4544	5e-05	210.437	131.573	0.6252	5e-05	1.376
56531	Ylpm1	27.5277	13.9028	0.505	0.00015	30.189	20.9804	0.695	0.04365	1.376
11640	Akap1	13.755	8.29921	0.6034	5e-05	14.9695	12.4302	0.8304	0.0962	1.376
268345	Kcnc2	13.7648	6.27884	0.4562	5e-05	15.7146	9.8682	0.628	5e-05	1.377
665211	Gm14326	14.5574	9.11722	0.6263	0.00165	13.5141	11.6523	0.8622	0.2922	1.377
69440	Fam116b	7.29206	4.1063	0.5631	5e-05	7.19608	5.57897	0.7753	0.01835	1.377
68725	1110032F04Rik	5.79208	2.86169	0.4941	5e-05	4.72076	3.21136	0.6803	0.00495	1.377
217843	Unc79	8.71913	4.27527	0.4903	5e-05	9.287	6.27014	0.6752	5e-05	1.377
380959	Alg10b	5.52318	2.20145	0.3986	5e-05	5.6558	3.10598	0.5492	5e-05	1.378
68079	Pdcd2l	8.41916	4.83369	0.5741	0.0011	6.42703	5.08559	0.7913	0.1525	1.378
70885	Ints10	20.5507	8.70677	0.4237	5e-05	19.6163	11.4566	0.584	0.00095	1.379
208518	Cep78	3.53369	2.16788	0.6135	0.00175	3.77922	3.19846	0.8463	0.2328	1.38
381113	Cdkl4	7.03013	2.90181	0.4128	5e-05	7.5664	4.30991	0.5696	5e-05	1.38
19711	Resp18	20.1991	11.6025	0.5744	0.0001	30.4446	24.1428	0.793	0.05875	1.381
319804	Glt1d1	7.07065	2.93554	0.4152	0.0012	7.25394	4.15974	0.5734	0.0017	1.381
353172	Gars	36.9476	18.3374	0.4963	5e-05	39.92	27.3736	0.6857	0.00015	1.382
218544	Sgtb	35.6655	13.92	0.3903	5e-05	34.4507	18.5793	0.5393	5e-05	1.382
68708	Rabl2	14.0528	6.88195	0.4897	5e-05	17.0804	11.5616	0.6769	0.0042	1.382
12224	Klf5	1.91799	0.483322	0.252	0.0004	2.32289	0.809304	0.3484	5e-05	1.383
72852	Mblac2	7.69654	4.06473	0.5281	5e-05	7.77735	5.68038	0.7304	0.00445	1.383
67295	Rab3c	53.3556	28.8966	0.5416	5e-05	55.1781	41.3331	0.7491	0.0115	1.383
14479	Usp15	14.6497	6.38942	0.4361	5e-05	13.5072	8.15164	0.6035	5e-05	1.384
12662	Chm	12.7682	5.95238	0.4662	5e-05	14.4406	9.31988	0.6454	0.00015	1.384
65113	Ndfip1	222.32	103.498	0.4655	5e-05	233.106	150.253	0.6446	5e-05	1.385
18616	Peg3	20.5825	11.4943	0.5585	5e-05	22.7665	17.605	0.7733	0.0121	1.385
74006	Dnm1l	51.3499	24.9764	0.4864	5e-05	55.7365	37.5407	0.6735	0.00025	1.385
56070	Tcerg1	18.7669	9.21562	0.4911	5e-05	19.0177	12.9363	0.6802	5e-05	1.385
19762	Rit2	29.7023	15.9313	0.5364	5e-05	31.5336	23.4309	0.743	0.0049	1.385
227522	Rpp38	5.01924	2.82022	0.5619	0.0029	5.02615	3.91335	0.7786	0.15435	1.386
320007	Sidt1	18.0475	7.18176	0.3979	5e-05	18.9461	10.4526	0.5517	5e-05	1.386
67937	Tmem59l	182.517	81.0725	0.4442	5e-05	205.849	126.775	0.6159	5e-05	1.386
52882	Rgs7bp	38.532	14.9037	0.3868	5e-05	41.5459	22.2865	0.5364	5e-05	1.387
72017	Cyb5r1	14.3971	7.9455	0.5519	5e-05	14.8792	11.3889	0.7654	0.03245	1.387
320091	Ano4	5.92511	3.38634	0.5715	5e-05	5.63768	4.4702	0.7929	0.0502	1.387
73451	Zfp763	4.67216	2.17796	0.4662	5e-05	5.03446	3.25625	0.6468	0.003	1.387
320609	Fam40b	8.3581	3.97123	0.4751	5e-05	10.6847	7.04412	0.6593	5e-05	1.388
18685	Phtf1	13.7588	6.46331	0.4698	0.00015	16.4965	10.7611	0.6523	0.0413	1.389
71354	Wdr31	5.40709	3.60271	0.6663	0.0051	6.5615	6.07125	0.9253	0.5484	1.389
434128	Pnmal2	60.4301	29.1812	0.4829	5e-05	65.1571	43.7044	0.6708	0.00025	1.389
77877	6030458C11Rik	10.4311	4.38233	0.4201	5e-05	10.5901	6.18042	0.5836	5e-05	1.389
243272	Sbno1	16.862	8.32637	0.4938	5e-05	16.9141	11.6038	0.686	0.00065	1.389
621580	Gm13308	6.51788	2.99544	0.4596	0.0008	7.05479	4.50639	0.6388	0.02185	1.39
69577	Fastkd3	6.04325	2.77227	0.4587	5e-05	5.56815	3.55157	0.6378	0.0356	1.39
320720	Fastkd1	4.69879	2.35156	0.5005	5e-05	5.21123	3.62761	0.6961	0.0061	1.391
233802	Thumpd1	19.0974	9.05094	0.4739	5e-05	17.1894	11.3367	0.6595	0.0002	1.392
93874	Pcdhb3	1.76348	1.04412	0.5921	0.00225	1.58183	1.30396	0.8243	0.22325	1.392
83703	Dbr1	6.67606	3.8853	0.582	0.00535	5.74502	4.65783	0.8108	0.1369	1.393
74998	Rab11fip2	14.8692	5.95132	0.4002	5e-05	17.1758	9.57707	0.5576	5e-05	1.393
243339	Tmem130	50.0364	25.5297	0.5102	5e-05	53.7383	38.1994	0.7108	0.0006	1.393
277432	Vstm2l	72.4978	51.8977	0.7159	0.00095	63.6003	63.4408	0.9975	0.9797	1.393
56442	Serinc1	373.474	178.531	0.478	5e-05	434.264	289.272	0.6661	0.0012	1.393
218639	Arl15	39.2821	11.7365	0.2988	5e-05	42.175	17.5631	0.4164	5e-05	1.394
104082	Wdr7	29.5919	13.5081	0.4565	5e-05	31.2484	19.8919	0.6366	5e-05	1.395
67302	Zc3h13	12.4381	6.63107	0.5331	5e-05	14.2061	10.5637	0.7436	0.0313	1.395
100737	Dcun1d4	28.2517	11.9625	0.4234	5e-05	26.0477	15.3973	0.5911	0.00015	1.396
333639	Mamld1	7.54616	4.41465	0.585	5e-05	7.04951	5.76004	0.8171	0.0658	1.397
77862	Thyn1	37.8896	18.4217	0.4862	0.012	37.9376	25.7643	0.6791	0.1583	1.397
70601	Ecd	8.78984	5.63927	0.6416	5e-05	8.51748	7.63325	0.8962	0.32635	1.397
381338	Lonrf2	20.52	11.9663	0.5832	5e-05	22.2656	18.142	0.8148	0.0444	1.397
56012	Pgam2	11.7122	4.49806	0.384	5e-05	11.0597	5.93552	0.5367	0.00015	1.397
69635	Dapk1	29.4687	10.4532	0.3547	5e-05	30.2307	14.9901	0.4959	5e-05	1.398
76547	Tmem101	12.1512	8.76566	0.7214	0.0098	11.1615	11.2622	1.009	0.9552	1.399
20269	Scn3a	4.3743	1.60042	0.3659	5e-05	5.32377	2.7247	0.5118	0.0014	1.399
18167	Npy2r	10.7095	3.24776	0.3033	5e-05	11.6286	4.93341	0.4242	5e-05	1.399
69082	Zc3h15	47.5695	24.3999	0.5129	5e-05	43.5764	31.2774	0.7178	0.00665	1.399
385658	Fam55c	3.58963	1.61533	0.45	5e-05	4.25825	2.68148	0.6297	0.0001	1.399
52846	D1Bwg0212e	8.71505	5.82369	0.6682	0.0004	7.08821	6.62994	0.9353	0.5589	1.4
20523	Slc25a14	22.1628	9.35585	0.4221	5e-05	26.2052	15.4854	0.5909	5e-05	1.4
268903	Nrip1	11.6101	4.70876	0.4056	5e-05	11.531	6.54763	0.5678	5e-05	1.4
70495	Atp6ap2	76.4187	37.8103	0.4948	5e-05	82.9191	57.4478	0.6928	0.0002	1.4
11784	Apba2	73.9495	37.7034	0.5099	5e-05	75.7996	54.1301	0.7141	0.0131	1.401
12289	Cacna1d	4.65553	2.64022	0.5671	0.0001	4.43137	3.52088	0.7945	0.07265	1.401
26896	Med14	22.2469	10.0038	0.4497	5e-05	23.1715	14.5987	0.63	5e-05	1.401
244556	Zfp791	1.75159	0.938345	0.5357	0.0103	1.99153	1.49533	0.7508	0.15505	1.402
16956	Lpl	15.4364	5.09158	0.3298	5e-05	11.4397	5.2921	0.4626	5e-05	1.403
171207 16728 56292	Arhgap4,L1cam,Naa10	68.1583	42.7934	0.6279	0.00435	63.5937	56.0006	0.8806	0.4492	1.403
100038347	Fam174b	10.5068	5.91309	0.5628	5e-05	12.6722	10.0051	0.7895	0.03335	1.403
18389	Oprl1	10.9573	5.6394	0.5147	5e-05	10.9226	7.89152	0.7225	0.01015	1.404
239606	Slc2a13	10.8609	6.70913	0.6177	5e-05	9.93662	8.61741	0.8672	0.15905	1.404
242274	Lrrc7	15.6588	6.59135	0.4209	5e-05	15.8531	9.36877	0.591	5e-05	1.404
12288	Cacna1c	3.3552	1.60858	0.4794	5e-05	3.75875	2.53057	0.6732	0.00775	1.404
434178	Zfp141	3.70693	1.74406	0.4705	5e-05	3.54359	2.342	0.6609	0.01665	1.405
73233	Zfp942	6.76183	3.30525	0.4888	5e-05	7.67164	5.26779	0.6867	0.0012	1.405
230793	Ahdc1	13.0584	8.53218	0.6534	0.00975	12.9899	11.928	0.9183	0.5847	1.405
338523	Jhdm1d	7.63707	3.14449	0.4117	5e-05	7.86964	4.55727	0.5791	5e-05	1.406
224860	Plcl2	20.2811	8.98978	0.4433	5e-05	20.0743	12.5163	0.6235	5e-05	1.407
93876	Pcdhb5	1.95873	1.10475	0.564	0.0006	1.65149	1.31074	0.7937	0.1447	1.407
14810	Grin1	175.484	86.8768	0.4951	5e-05	170.17	118.666	0.6973	0.0039	1.409
20513	Slc1a6	5.05292	2.82852	0.5598	0.00025	3.83407	3.02342	0.7886	0.10925	1.409
67883	Uxs1	35.8655	15.78	0.44	5e-05	38.0959	23.6154	0.6199	0.00045	1.409
11966	Atp6v1b2	130.495	67.0202	0.5136	5e-05	133.678	96.7477	0.7237	0.00255	1.409
53328	Pgrmc1	130.378	67.8722	0.5206	5e-05	139.508	102.367	0.7338	0.00275	1.41
330790	Hapln4	32.0625	16.7786	0.5233	5e-05	50.3	37.105	0.7377	0.003	1.41
22775	Zik1	3.2893	1.28601	0.391	5e-05	3.26928	1.80273	0.5514	5e-05	1.41
107371	Exoc6	14.4786	5.71086	0.3944	5e-05	15.8907	8.8416	0.5564	5e-05	1.411
116939	Pnpla3	2.44819	1.37727	0.5626	0.00015	2.45723	1.9504	0.7937	0.08215	1.411
211383	Fam123c	5.80137	2.4045	0.4145	5e-05	6.42955	3.75995	0.5848	5e-05	1.411
11891	Rab27a	2.38719	1.63569	0.6852	0.0189	2.46083	2.38157	0.9678	0.8293	1.412
70611	Fbxo33	12.8659	5.27301	0.4098	5e-05	14.1241	8.18015	0.5792	5e-05	1.413
93385	Fam65b	18.6477	7.87423	0.4223	5e-05	19.5945	11.6928	0.5967	5e-05	1.413
63958	Ube4b	34.4721	23.0364	0.6683	0.00995	40.0691	37.8471	0.9445	0.70055	1.413
74155	Errfi1	10.8084	5.68323	0.5258	5e-05	10.1311	7.53192	0.7434	0.00925	1.414
71436	Flrt3	3.20711	1.76798	0.5513	0.0192	6.34849	4.94862	0.7795	0.19945	1.414
98488	Gtf3c3	5.93503	2.81359	0.4741	5e-05	6.03051	4.04262	0.6704	0.0013	1.414
320560	Gm17524	9.90758	3.29674	0.3327	0.00065	11.0413	5.20155	0.4711	0.0081	1.416
232813	Shisa7	73.5204	30.2601	0.4116	5e-05	61.9046	36.0762	0.5828	5e-05	1.416
14407	Gabrg3	3.06883	1.2265	0.3997	5e-05	3.39451	1.9228	0.5664	0.0014	1.417
11496	Adam22	24.0947	9.34257	0.3877	5e-05	25.8376	14.2065	0.5498	0.00015	1.418
22284	Usp9x	23.046	13.501	0.5858	0.0034	24.013	19.9545	0.831	0.30395	1.418
114604	Prdm15	7.67761	3.66303	0.4771	0.0037	5.58587	3.7807	0.6768	0.04555	1.419
16579	Kifap3	60.1556	26.3465	0.438	5e-05	71.1873	44.294	0.6222	5e-05	1.421
241732	Tspyl3	6.43287	3.06898	0.4771	5e-05	6.84767	4.64261	0.678	0.0012	1.421
76071	Jakmip1	54.3324	21.9799	0.4045	5e-05	54.4617	31.3411	0.5755	5e-05	1.423
22234	Ugcg	21.7862	8.73251	0.4008	5e-05	21.5348	12.2791	0.5702	0.0001	1.423
330836	Slc7a6	3.78026	2.04444	0.5408	5e-05	3.76699	2.89852	0.7695	0.047	1.423
664791	Gm7340	1.62108	0.571826	0.3527	0.0015	1.53003	0.76816	0.5021	0.0128	1.423
208820	Gm11818	11.8795	5.99729	0.5048	5e-05	12.0157	8.63461	0.7186	0.0217	1.423
69528	1700030J22Rik	2.63362	0.86796	0.3296	5e-05	2.90202	1.3616	0.4692	5e-05	1.424
78830	Slc25a12	56.7514	29.3784	0.5177	5e-05	60.169	44.3493	0.7371	0.0143	1.424
320127	Dgki	6.54031	1.72263	0.2634	5e-05	5.88994	2.20915	0.3751	5e-05	1.424
666173	Vps13b	4.19693	2.25899	0.5382	0.0241	4.0934	3.13754	0.7665	0.29165	1.424
239188	Enox1	11.0702	4.63632	0.4188	5e-05	11.8703	7.07965	0.5964	5e-05	1.424
320405	Cadps2	29.4533	19.1724	0.6509	0.00095	22.1041	20.496	0.9272	0.5194	1.424
241066	Carf	4.11791	1.191	0.2892	0.0002	4.20015	1.73058	0.412	0.00945	1.425
230779	Serinc2	8.54689	2.94901	0.345	5e-05	14.0588	6.91077	0.4916	5e-05	1.425
15357	Hmgcr	20.5802	12.6659	0.6154	0.0002	18.1157	15.8928	0.8773	0.30815	1.425
11550	Adra1d	27.231	9.92042	0.3643	5e-05	32.7226	16.9995	0.5195	5e-05	1.426
245866	Ift52	11.0568	6.98024	0.6313	0.0013	9.79997	8.82268	0.9003	0.4489	1.426
212996	Wbscr17	31.4075	10.0651	0.3205	5e-05	33.7635	15.4452	0.4575	5e-05	1.427
72691	Calhm2	3.25229	1.61415	0.4963	0.01405	2.85067	2.01959	0.7085	0.19665	1.427
81702	Ankrd17	13.1763	7.50891	0.5699	5e-05	13.2211	10.7569	0.8136	0.04115	1.428
16795	Large	53.4223	24.7576	0.4634	5e-05	57.5484	38.0803	0.6617	0.0001	1.428
108097	Prkab2	11.7356	5.5354	0.4717	5e-05	12.0302	8.10739	0.6739	5e-05	1.429
237615	Ankrd52	6.74603	3.70867	0.5498	0.0014	7.25298	5.69716	0.7855	0.17765	1.429
320557	Fam169a	10.4307	4.7198	0.4525	0.0002	9.81518	6.34671	0.6466	0.02395	1.429
26563	Ror1	2.15899	0.558056	0.2585	5e-05	2.28166	0.842865	0.3694	5e-05	1.429
57743	Sec61a2	30.1829	14.9155	0.4942	0.001	36.6545	25.8983	0.7066	0.0545	1.43
330119	Adamts3	2.39741	1.1133	0.4644	5e-05	2.80879	1.86541	0.6641	0.003	1.43
19401	Rara	9.31732	4.33457	0.4652	5e-05	7.84268	5.21933	0.6655	0.00345	1.431
329641	6030405A18Rik	48.1435	16.5131	0.343	5e-05	47.1531	23.1401	0.4907	5e-05	1.431
233789	Smg1	7.90635	3.92285	0.4962	5e-05	7.13578	5.0711	0.7107	0.0008	1.432
78283	Mtap7d2	48.2909	21.6156	0.4476	5e-05	49.4205	31.7093	0.6416	0.00105	1.433
319670	Eml5	9.15542	4.33037	0.473	5e-05	9.28137	6.29648	0.6784	0.0045	1.434
78933	Agbl4	4.65809	1.74647	0.3749	0.0002	4.6753	2.515	0.5379	0.00215	1.435
71691	Pnmal1	34.8414	12.9215	0.3709	5e-05	33.8223	17.9982	0.5321	5e-05	1.435
94221	Gopc	11.2436	5.63118	0.5008	5e-05	10.7207	7.70487	0.7187	0.0024	1.435
269470	Wdr3	5.65138	3.43339	0.6075	0.02635	5.43484	4.73846	0.8719	0.56685	1.435
236733	Usp11	47.6884	19.6554	0.4122	5e-05	45.1898	26.7307	0.5915	5e-05	1.435
104771	Jkamp	26.5527	16.3592	0.6161	0.0001	27.8579	24.6375	0.8844	0.32865	1.435
74120	Zfp263	6.57633	3.81547	0.5802	0.0001	5.88815	4.90596	0.8332	0.14355	1.436
66367	2310022A10Rik	7.4321	4.43655	0.5969	0.0001	7.62165	6.53732	0.8577	0.2215	1.437
26390	Mapkbp1	5.43282	3.36791	0.6199	0.0004	5.51642	4.91444	0.8909	0.33675	1.437
72685	Dnajc6	38.3119	18.7227	0.4887	5e-05	49.5678	34.8225	0.7025	0.00055	1.438
243743	Plxna4	10.7671	4.5021	0.4181	5e-05	11.7841	7.08395	0.6011	5e-05	1.438
56784	Ralgapa1	18.7894	7.97314	0.4243	5e-05	20.7076	12.6473	0.6108	5e-05	1.439
19739	Rgs9	4.32305	2.60506	0.6026	0.0008	3.7154	3.22671	0.8685	0.34605	1.441
74411	Ppapdc2	34.5714	14.9615	0.4328	5e-05	29.5655	18.4405	0.6237	0.0301	1.441
231506	Lin54	4.64052	2.79956	0.6033	0.0006	3.8763	3.3708	0.8696	0.31505	1.441
81703	Jdp2	19.0246	11.4595	0.6024	5e-05	18.19	15.7964	0.8684	0.2127	1.442
226562	Prrc2c	12.5272	6.20222	0.4951	5e-05	12.8347	9.17281	0.7147	0.00135	1.444
208748	Prrg3	2.78601	1.50623	0.5406	0.00165	3.25025	2.53821	0.7809	0.13075	1.444
15519	Hsp90aa1	300.463	133.681	0.4449	5e-05	263.869	169.609	0.6428	0.00285	1.445
237769	Gm12258	3.95981	1.73212	0.4374	0.0025	3.52202	2.22587	0.632	0.04575	1.445
319901	Dsel	2.80937	1.47357	0.5245	5e-05	3.42611	2.59671	0.7579	0.02035	1.445
14432	Gap43	116.323	70.0036	0.6018	5e-05	114.817	99.8891	0.87	0.17815	1.446
380702	Shisa6	40.9364	14.3543	0.3506	0.00445	40.8527	20.717	0.5071	0.039	1.446
12764	Cmas	35.7325	20.9495	0.5863	5e-05	36.7679	31.1799	0.848	0.11705	1.446
94217	Lrp1b	6.96876	3.92589	0.5634	0.0002	7.16126	5.83614	0.815	0.1575	1.447
58188	Vstm2b	26.3073	14.6393	0.5565	5e-05	36.8106	29.6621	0.8058	0.0379	1.448
384763	Zfp667	5.73197	2.30758	0.4026	5e-05	5.78819	3.37487	0.5831	5e-05	1.448
243725	Ppp1r9a	28.3563	12.8647	0.4537	5e-05	32.7786	21.5405	0.6572	0.00015	1.448
22629	Ywhah	615.395	242.257	0.3937	5e-05	600.445	342.505	0.5704	5e-05	1.449
237542	Osbpl8	8.73901	4.87484	0.5578	5e-05	8.2829	6.6957	0.8084	0.03735	1.449
99681	Tchh	1.39547	0.6192	0.4437	5e-05	1.50823	0.971611	0.6442	0.0034	1.452
666794	Rbm24	7.61484	2.27662	0.299	5e-05	7.51531	3.26274	0.4341	5e-05	1.452
245468	Pnma3	6.88765	3.04681	0.4424	5e-05	7.92491	5.09829	0.6433	0.0001	1.454
20239	Atxn2	71.1859	46.2688	0.65	0.01955	70.6518	66.8098	0.9456	0.78805	1.455
22631	Ywhaz	384.687	160.878	0.4182	5e-05	389.483	237.246	0.6091	5e-05	1.457
56405	Dusp14	7.36576	2.32315	0.3154	5e-05	13.2815	6.10327	0.4595	5e-05	1.457
219181	Akap11	33.6405	15.8024	0.4697	5e-05	41.1157	28.1466	0.6846	0.00045	1.457
383348	Kctd16	3.91885	0.875727	0.2235	5e-05	5.03322	1.63914	0.3257	5e-05	1.457
70081	2210404O09Rik	3.10173	1.27447	0.4109	5e-05	3.3909	2.03087	0.5989	0.0028	1.458
320560	Dennd5b	5.52307	2.01649	0.3651	5e-05	5.47719	2.91589	0.5324	5e-05	1.458
20370	Sez6	154.573	45.9567	0.2973	5e-05	131.07	56.8324	0.4336	5e-05	1.458
15505	Hsph1	83.4258	34.9207	0.4186	5e-05	84.9014	51.8323	0.6105	5e-05	1.458
53332	Mtmr1	16.3811	5.84426	0.3568	5e-05	19.7697	10.2917	0.5206	0.0001	1.459
13429	Dnm1	423.222	210.535	0.4975	5e-05	388.946	282.339	0.7259	0.04885	1.459
233424	Tmc3	1.63556	0.633236	0.3872	0.0001	1.93529	1.09442	0.5655	0.00065	1.461
13196	Asap1	24.8776	13.0473	0.5245	5e-05	19.9603	15.2947	0.7663	0.01465	1.461
268859	Rbfox1	102.525	40.1336	0.3915	5e-05	118.19	67.6006	0.572	5e-05	1.461
383787	Gm1337	11.7617	3.41519	0.2904	5e-05	9.36376	3.97529	0.4245	5e-05	1.462
619287	Zcchc16	1.23095	0.618177	0.5022	0.00405	1.09245	0.802165	0.7343	0.1728	1.462
79221	Hdac9	8.30571	4.52064	0.5443	5e-05	7.50774	5.97551	0.7959	0.03875	1.462
229227	4932438A13Rik	16.1579	9.3644	0.5796	5e-05	16.7033	14.1663	0.8481	0.1796	1.463
16563	Kif2a	19.6036	8.86029	0.452	0.0001	18.3557	12.145	0.6616	0.001	1.464
54003	Nell2	385.894	121.465	0.3148	5e-05	399.986	184.328	0.4608	5e-05	1.464
620292	Cntnap5c	3.20286	0.55546	0.1734	5e-05	4.13758	1.05089	0.254	5e-05	1.465
67911	Zfp169	1.95248	0.977549	0.5007	0.01575	2.15498	1.58101	0.7337	0.32715	1.465
73178	Wasl	52.5512	19.8745	0.3782	5e-05	51.0258	28.2847	0.5543	5e-05	1.466
245386	Fam70a	6.93841	4.31471	0.6219	0.00215	10.0811	9.19185	0.9118	0.4941	1.466
433904	Ociad2	95.746	36.873	0.3851	5e-05	106.355	60.1304	0.5654	0.00015	1.468
224170	Dzip3	25.7856	10.4883	0.4068	5e-05	24.7865	14.8139	0.5977	0.0001	1.469
53883	Celsr2	84.0703	49.9556	0.5942	0.02355	82.8972	72.4159	0.8736	0.57615	1.47
105005	Fam84a	28.2166	10.6152	0.3762	5e-05	30.6845	16.9881	0.5536	5e-05	1.472
319317	Snhg11	285.79	115.772	0.4051	5e-05	310.394	185.098	0.5963	0.0035	1.472
26398	Map2k4	57.9394	24.2385	0.4183	5e-05	55.9984	34.4858	0.6158	0.0005	1.472
74111	Rbm19	2.55496	1.442	0.5644	0.0015	2.77355	2.30456	0.8309	0.224	1.472
240255	Ythdc2	4.79453	1.94404	0.4055	5e-05	5.21843	3.11518	0.597	5e-05	1.472
17420	Mnat1	5.54509	3.35541	0.6051	0.00025	4.85998	4.32972	0.8909	0.3798	1.472
17714	Grpel2	5.20485	2.9148	0.56	5e-05	4.22897	3.48744	0.8247	0.1135	1.473
320271	Scai	7.73897	3.22006	0.4161	0.00025	8.2873	5.07834	0.6128	0.0003	1.473
52837	Tmx4	36.1519	16.7355	0.4629	5e-05	37.0056	25.2406	0.6821	0.0002	1.473
381066	Zfp948	5.0932	2.37459	0.4662	5e-05	5.08804	3.49546	0.687	0.00605	1.474
13426	Dync1i1	42.8101	14.4516	0.3376	5e-05	60.242	29.9733	0.4975	5e-05	1.474
381644	Cep135	1.90291	0.869314	0.4568	0.0001	2.13886	1.44099	0.6737	0.00355	1.475
27062	Cadps	32.2713	15.4835	0.4798	5e-05	35.6836	25.2664	0.7081	0.00075	1.476
53310	Dlg3	56.8313	24.6088	0.433	5e-05	54.6736	34.9417	0.6391	0.00015	1.476
382018	Unc13a	67.6183	30.4223	0.4499	0.00045	65.7198	43.6616	0.6644	0.0589	1.477
69519	Rwdd2a	12.7739	5.25767	0.4116	5e-05	15.2036	9.24213	0.6079	5e-05	1.477
240776	Kcnt2	4.89999	1.47983	0.302	5e-05	5.91654	2.64021	0.4462	5e-05	1.478
52250	Reep1	28.5505	12.0006	0.4203	5e-05	28.1231	17.4672	0.6211	5e-05	1.478
240334	Pcyox1l	12.9271	7.08002	0.5477	5e-05	13.1113	10.6117	0.8094	0.06735	1.478
18191	Nrxn3	47.4184	24.2	0.5104	5e-05	39.2775	29.6293	0.7544	0.03625	1.478
11964	Atp6v1a	91.98	40.7927	0.4435	5e-05	112.387	73.6796	0.6556	0.0002	1.478
17919	Myo5b	50.7507	21.6404	0.4264	5e-05	70.6938	44.5799	0.6306	0.00505	1.479
399558	Flrt2	10.1397	3.39862	0.3352	5e-05	8.57643	4.25332	0.4959	5e-05	1.48
210108	D130043K22Rik	5.81498	2.34324	0.403	5e-05	6.61605	3.94545	0.5963	0.0003	1.48
71675	0610010F05Rik	10.7878	4.70933	0.4365	5e-05	10.041	6.48805	0.6462	0.011	1.48
57745	Zfp112	2.66616	1.17814	0.4419	5e-05	2.58382	1.69078	0.6544	0.0071	1.481
18080	Nin	6.436	2.58284	0.4013	5e-05	6.22	3.69676	0.5943	5e-05	1.481
230700	Foxj3	16.6472	8.45384	0.5078	0.0001	16.3617	12.3084	0.7523	0.0371	1.481
231503	Tmem150c	38.1155	15.7225	0.4125	5e-05	41.4202	25.3104	0.6111	0.0072	1.481
210741	Kcnk12	4.31887	2.30979	0.5348	0.0001	4.59833	3.64485	0.7926	0.1123	1.482
21749	Terf1	4.15605	2.65214	0.6381	0.00605	4.32783	4.09394	0.946	0.7157	1.482
241494	Zfp385b	17.244	7.47203	0.4333	5e-05	16.6852	10.7206	0.6425	0.0001	1.483
233040	Fbxo27	9.64413	3.11344	0.3228	5e-05	9.03676	4.32922	0.4791	5e-05	1.484
50759	Fbxo16	4.96958	1.78724	0.3596	5e-05	4.86977	2.60005	0.5339	0.00095	1.485
242819	Rundc3b	9.47798	3.1964	0.3372	5e-05	8.971	4.49265	0.5008	5e-05	1.485
22671	Rnf112	94.5999	39.127	0.4136	5e-05	108.354	66.5913	0.6146	0.0001	1.486
17685	Msh2	7.59648	4.32897	0.5699	0.00035	7.36259	6.23748	0.8472	0.19395	1.487
12314	Calm2	2549.39	825.492	0.3238	5e-05	2461.92	1185.39	0.4815	5e-05	1.487
11984	Atp6v0c	576.073	313.121	0.5435	5e-05	645.034	521.405	0.8083	0.07575	1.487
338352	Nell1	33.3082	8.48197	0.2547	5e-05	41.2385	15.6182	0.3787	5e-05	1.487
213056	Fam126b	9.4554	3.6356	0.3845	5e-05	11.406	6.524	0.572	0.00205	1.488
74694	Tbc1d30	5.9686	3.13064	0.5245	5e-05	5.8067	4.53257	0.7806	0.0238	1.488
76132	6230409E13Rik	4.99027	2.00411	0.4016	5e-05	4.90296	2.93055	0.5977	5e-05	1.488
77629	Sphkap	76.9803	24.2825	0.3154	0.00065	87.6273	41.1412	0.4695	0.0046	1.488
18183	Nrg3	10.3819	4.57769	0.4409	5e-05	11.5182	7.56393	0.6567	0.0002	1.489
237459	Cdk17	67.6003	21.4379	0.3171	5e-05	67.0662	31.6962	0.4726	5e-05	1.49
268902	Robo2	18.6126	7.55052	0.4057	5e-05	17.8718	10.8146	0.6051	0.00015	1.492
67059	Ola1	75.7211	32.189	0.4251	5e-05	68.9995	43.7569	0.6342	5e-05	1.492
21838	Thy1	484.044	225.265	0.4654	5e-05	507.819	352.659	0.6945	0.0021	1.492
214897	Csnk1g1	4.01575	1.8804	0.4683	5e-05	4.60106	3.21756	0.6993	0.0128	1.493
12294	Cacna2d3	32.0681	11.4519	0.3571	5e-05	35.1257	18.7491	0.5338	5e-05	1.495
320522	Bhlha9	1.91464	0.895678	0.4678	0.009	2.09966	1.46885	0.6996	0.11145	1.495
56839	Lgi1	34.2326	15.7181	0.4592	5e-05	39.3277	27.0653	0.6882	0.0009	1.499
20320	Nptn	545.456	220.18	0.4037	5e-05	502.962	304.45	0.6053	0.0004	1.5
107094	Rrp12	7.054	4.11572	0.5835	5e-05	6.65495	5.82509	0.8753	0.2254	1.5
80292	Zxdc	5.88064	3.58314	0.6093	0.00125	5.12566	4.68602	0.9142	0.5437	1.5
77771	Csrnp3	10.7402	3.02775	0.2819	5e-05	11.6022	4.90785	0.423	5e-05	1.501
12891	Cpne6	275.365	100.949	0.3666	5e-05	250.904	138.023	0.5501	5e-05	1.501
67230	Zfp329	8.21381	4.06947	0.4954	0.01675	7.5251	5.59513	0.7435	0.21355	1.501
73674	Wdr75	10.8807	5.39412	0.4958	5e-05	9.82721	7.31309	0.7442	0.0176	1.501
20603	Sms	32.5723	16.0088	0.4915	5e-05	32.669	24.109	0.738	0.0169	1.502
211253	Mtrf1	3.17905	1.88414	0.5927	0.00355	3.03634	2.70297	0.8902	0.4661	1.502
241447	Lass6	8.59565	2.99272	0.3482	5e-05	9.21417	4.82179	0.5233	5e-05	1.503
225131	Wac	57.7417	26.3027	0.4555	5e-05	57.2053	39.182	0.6849	0.03845	1.504
68795	Ubr3	39.3216	19.0772	0.4852	5e-05	43.1972	31.5234	0.7298	0.01705	1.504
11444	Chrnb2	10.452	4.45234	0.426	5e-05	10.8303	6.95007	0.6417	5e-05	1.506
239364	Tspyl5	8.13774	3.0216	0.3713	5e-05	9.69592	5.42486	0.5595	5e-05	1.507
217371	Rab40b	24.6802	8.22136	0.3331	5e-05	26.1601	13.1374	0.5022	5e-05	1.508
26879	B3galnt1	14.4535	6.20053	0.429	5e-05	16.9729	10.9898	0.6475	0.0002	1.509
319885	Zcchc7	29.1453	16.3057	0.5595	0.01425	27.4188	23.1642	0.8448	0.48795	1.51
50790	Acsl4	17.7552	6.6239	0.3731	5e-05	21.5414	12.1376	0.5635	5e-05	1.51
21375	Tbr1	4.44071	2.9076	0.6548	0.00125	6.80677	6.73286	0.9891	0.92785	1.511
76577	Faf2	14.5293	9.52174	0.6553	0.01495	13.0738	12.9515	0.9906	0.9435	1.512
59033	Slc4a8	10.6667	5.64197	0.5289	0.01395	11.15	8.92871	0.8008	0.14425	1.514
20910	Stxbp1	130.468	60.1933	0.4614	5e-05	139.778	97.7071	0.699	0.0013	1.515
67451	Pkp2	18.9835	5.62574	0.2963	5e-05	18.9808	8.52899	0.4493	5e-05	1.516
73288	Ccdc132	23.4495	11.466	0.489	5e-05	23.202	17.2193	0.7421	0.0103	1.518
227634	Camsap1	28.6345	13.7518	0.4803	0.00105	34.1568	24.9089	0.7293	0.1575	1.518
12971	Crym	142.554	49.4435	0.3468	5e-05	146.446	77.1889	0.5271	5e-05	1.52
235402	Lingo1	111.245	51.2807	0.461	5e-05	104.813	73.4288	0.7006	0.00075	1.52
224807	Tmem63b	53.9511	26.2198	0.486	5e-05	51.4282	37.9857	0.7386	0.01175	1.52
117229	Stk33	1.67627	0.477171	0.2847	0.00335	1.27307	0.551747	0.4334	0.01705	1.523
98682	Mfsd6	19.8752	8.52737	0.429	5e-05	19.3824	12.6798	0.6542	5e-05	1.525
110094	Phka2	9.10034	4.53195	0.498	0.0003	11.0467	8.38893	0.7594	0.02975	1.525
78709	Spink8	73.0488	19.9712	0.2734	5e-05	79.1554	33.0143	0.4171	5e-05	1.526
226255	Atrnl1	10.0118	5.85805	0.5851	5e-05	10.8773	9.71673	0.8933	0.26565	1.527
71835	Lancl2	22.7441	8.89665	0.3912	5e-05	22.2583	13.3305	0.5989	0.0022	1.531
16981	Lrrn3	20.5941	8.35248	0.4056	5e-05	21.0799	13.1013	0.6215	5e-05	1.532
213788	Chrm5	1.48886	0.810932	0.5447	0.01185	0.773118	0.645397	0.8348	1	1.533
69605	Lnp	14.2194	5.28851	0.3719	5e-05	15.6501	8.93279	0.5708	5e-05	1.535
231430	Cox18	7.50068	4.86583	0.6487	0.00545	6.39965	6.3722	0.9957	0.97935	1.535
21960	Tnr	8.34162	3.61339	0.4332	5e-05	7.25756	4.82543	0.6649	0.00025	1.535
77578	Bcl9	16.13	8.06928	0.5003	5e-05	14.8554	11.4159	0.7685	0.0734	1.536
631331	Gm7061	1.77378	0.777665	0.4384	0.00455	1.63082	1.09857	0.6736	0.09315	1.536
76832	Hyls1	11.7626	4.23404	0.36	5e-05	13.3229	7.36872	0.5531	0.00015	1.537
15562	Htr4	1.87288	0.369643	0.1974	5e-05	1.71747	0.520959	0.3033	5e-05	1.537
72180	Zfp661	2.36157	1.32821	0.5624	0.0016	3.11212	2.69357	0.8655	0.382	1.539
237847	Rtn4rl1	28.604	12.1578	0.425	5e-05	33.3699	21.845	0.6546	5e-05	1.54
72371	2210408I21Rik	1.71321	0.763625	0.4457	5e-05	1.98884	1.3655	0.6866	0.0096	1.54
215085	Slc35f1	9.31642	7.3425	0.7881	0.0261	7.54763	9.16794	1.215	0.0651	1.541
382090	4922501C03Rik	2.42316	1.42245	0.587	0.0117	2.55969	2.31588	0.9048	0.59295	1.541
104001	Rtn1	631.216	259.361	0.4109	5e-05	667.668	423.501	0.6343	0.0004	1.544
214764	2700050L05Rik	6.7524	3.20134	0.4741	0.001	6.65805	4.87666	0.7324	0.11445	1.545
103098	Slc6a15	9.63076	4.65166	0.483	5e-05	10.9174	8.14679	0.7462	0.0075	1.545
232875	Zscan18	6.28858	2.58104	0.4104	5e-05	6.64463	4.21582	0.6345	5e-05	1.546
28042	Ept1	7.10657	3.26812	0.4599	5e-05	6.79442	4.8352	0.7116	0.00285	1.547
16490	Kcna2	4.42045	1.76522	0.3993	5e-05	4.62655	2.86018	0.6182	0.0002	1.548
53621	Cnot4	11.6785	5.62677	0.4818	5e-05	12.1422	9.05741	0.7459	0.0081	1.548
546134	Gramd2	1.62741	0.773027	0.475	0.0014	1.90971	1.40457	0.7355	0.0615	1.548
217733	Tmem63c	8.60437	3.47475	0.4038	5e-05	9.70111	6.06888	0.6256	0.0002	1.549
73998	Herc3	50.4639	15.7285	0.3117	5e-05	60.7974	29.3622	0.483	0.0007	1.55
320472	Ppm1e	99.3712	32.4364	0.3264	5e-05	88.2214	44.6274	0.5059	5e-05	1.55
320506	Lmbrd2	6.78723	1.85571	0.2734	5e-05	7.60985	3.2246	0.4237	5e-05	1.55
544963	Iqgap2	60.0549	17.1997	0.2864	5e-05	64.6905	28.7332	0.4442	5e-05	1.551
93888	Pcdhb17	4.45002	2.02663	0.4554	5e-05	4.72226	3.33535	0.7063	0.0071	1.551
16524	Kcnj9	20.8372	8.60113	0.4128	5e-05	17.4419	11.1715	0.6405	5e-05	1.552
78244	Dnajc21	23.6648	7.7669	0.3282	5e-05	28.2665	14.4083	0.5097	5e-05	1.553
241514	Zfp804a	11.5941	2.86334	0.247	5e-05	10.2739	3.94312	0.3838	5e-05	1.554
71492	Bbs7	8.35352	3.91183	0.4683	0.00015	7.12475	5.18987	0.7284	0.03385	1.556
338365	Slc41a2	3.06799	1.51731	0.4946	0.0004	3.46849	2.66857	0.7694	0.07335	1.556
241134	9430031J16Rik	4.09275	1.44738	0.3536	5e-05	4.51929	2.48634	0.5502	5e-05	1.556
74100	Arpp21	45.5487	23.6845	0.52	5e-05	46.8051	37.8648	0.809	0.076	1.556
73442	Hspa12a	50.0901	18.3709	0.3668	5e-05	53.513	30.5701	0.5713	5e-05	1.558
12333	Capn1	6.94007	3.89561	0.5613	5e-05	7.4521	6.51783	0.8746	0.2522	1.558
320158	Zmat4	10.5361	4.41377	0.4189	5e-05	12.3643	8.07284	0.6529	0.00015	1.559
223881	Rnd1	2.90975	1.22441	0.4208	5e-05	2.8746	1.88626	0.6562	0.02115	1.559
20608	Sstr4	27.5623	5.66467	0.2055	5e-05	31.4567	10.0839	0.3206	5e-05	1.56
13492	Drd5	11.8879	3.60287	0.3031	5e-05	11.187	5.28928	0.4728	5e-05	1.56
50786	Hs6st2	11.3502	3.39833	0.2994	5e-05	9.34256	4.36428	0.4671	5e-05	1.56
17957	Napb	95.0329	39.3353	0.4139	5e-05	105.619	68.2689	0.6464	5e-05	1.562
330177	Taok3	24.0383	10.7	0.4451	5e-05	22.5201	15.6555	0.6952	0.0009	1.562
19416	Rasd1	43.1099	10.1315	0.235	5e-05	26.5812	9.7665	0.3674	5e-05	1.563
244585	Rpgrip1l	3.2506	1.25908	0.3873	5e-05	4.10964	2.48962	0.6058	0.0005	1.564
20893	Bhlhe40	51.2122	26.0563	0.5088	5e-05	36.7677	29.2584	0.7958	0.0417	1.564
228807	Zfp341	2.76518	1.32492	0.4791	5e-05	2.76034	2.07052	0.7501	0.0451	1.565
14853	Gspt2	16.1329	5.64657	0.35	5e-05	18.4246	10.1061	0.5485	5e-05	1.567
80286	Tusc3	119.548	44.5449	0.3726	5e-05	115.251	67.3087	0.584	5e-05	1.567
320429	Trank1	25.8683	8.82553	0.3412	5e-05	25.6959	13.7575	0.5354	5e-05	1.569
235439	Herc1	17.3066	6.28342	0.3631	5e-05	20.4285	11.6402	0.5698	0.001	1.569
71508	Zfp935	3.57052	1.37557	0.3853	0.0003	3.2299	1.9541	0.605	0.01805	1.57
217705	Fam161b	4.66377	2.95655	0.6339	0.016	5.39897	5.3753	0.9956	0.98105	1.571
15563	Htr5a	2.45568	0.810804	0.3302	5e-05	2.95822	1.5342	0.5186	5e-05	1.571
212516	BC060267	1.91869	0.683176	0.3561	5e-05	1.83052	1.02433	0.5596	0.00265	1.572
244713	Zfp317	5.41437	3.40974	0.6298	0.0041	5.5752	5.52328	0.9907	0.9505	1.573
20192	Ryr3	28.4121	9.53605	0.3356	5e-05	25.3478	13.3894	0.5282	0.00035	1.574
238252	Gpr135	4.63509	1.54487	0.3333	5e-05	4.8174	2.52739	0.5246	0.00045	1.574
240261	Ccdc112	8.58055	2.3103	0.2692	5e-05	8.82334	3.74825	0.4248	5e-05	1.578
229949	Ak5	51.0106	23.7076	0.4648	5e-05	67.3979	49.4227	0.7333	0.00755	1.578
242425	Gabbr2	52.6922	25.302	0.4802	5e-05	52.2277	39.5727	0.7577	0.0074	1.578
20562	Slit1	38.3047	11.2952	0.2949	5e-05	42.7546	19.8951	0.4653	5e-05	1.578
675812	Zfp605	4.12733	2.34195	0.5674	0.00685	3.32731	2.98045	0.8958	0.55105	1.579
94047	Cecr6	7.97742	2.43714	0.3055	5e-05	6.22668	3.00448	0.4825	0.0014	1.579
117600	Srgap1	2.84572	2.03992	0.7168	0.01375	2.32363	2.63166	1.133	0.30205	1.58
270163	Myo9a	17.7894	8.27757	0.4653	0.0002	17.0617	12.5608	0.7362	0.08055	1.582
77286	Nkrf	10.6019	3.56397	0.3362	5e-05	11.2686	5.99447	0.532	5e-05	1.582
240119	St6gal2	5.53117	1.8542	0.3352	5e-05	5.44158	2.88859	0.5308	5e-05	1.584
23984	Pde10a	10.7214	4.3933	0.4098	5e-05	11.4838	7.45799	0.6494	0.0257	1.585
240332	Slc6a7	15.8739	6.79872	0.4283	5e-05	19.3442	13.1479	0.6797	0.0003	1.587
71745	Cul2	19.8613	8.97345	0.4518	5e-05	20.6801	14.8296	0.7171	0.03615	1.587
99010	Lpcat4	55.4169	27.5638	0.4974	0.0009	55.2423	43.7175	0.7914	0.27425	1.591
75409	Slitrk5	27.0702	9.85831	0.3642	5e-05	28.2353	16.3603	0.5794	5e-05	1.591
98741	Kcnb2	2.39318	0.638492	0.2668	5e-05	2.84586	1.20976	0.4251	5e-05	1.593
242126	Slc22a15	1.30034	0.857823	0.6597	0.0258	1.16935	1.22976	1.052	0.77095	1.594
14545	Gdap1	27.5305	10.3718	0.3767	5e-05	28.19	16.9395	0.6009	5e-05	1.595
67564	Tmem35	17.9667	7.7012	0.4286	5e-05	21.6427	14.8043	0.684	0.00045	1.596
19276	Ptprn2	92.6836	40.3043	0.4349	5e-05	86.9896	60.4368	0.6948	0.00075	1.598
15564	Htr5b	8.76562	2.04775	0.2336	5e-05	6.77479	2.53047	0.3735	5e-05	1.599
16777	Lamb1	6.99856	3.65765	0.5226	0.01455	7.06697	5.91278	0.8367	0.4232	1.601
271981	Tbck	2.98897	1.22447	0.4097	5e-05	3.67523	2.41092	0.656	0.0028	1.601
66632	Atpbd4	7.17505	2.68829	0.3747	5e-05	7.90413	4.74499	0.6003	5e-05	1.602
238205	Lrfn5	19.8419	6.39757	0.3224	5e-05	22.6536	11.7074	0.5168	5e-05	1.603
76800	Usp42	5.74118	3.67511	0.6401	0.01375	4.7792	4.90702	1.027	0.86655	1.604
212712	Satb2	8.89316	1.89489	0.2131	5e-05	7.79318	2.66883	0.3425	5e-05	1.607
217698	Acot5	1.49707	0.637312	0.4257	0.00605	1.95376	1.33834	0.685	0.0726	1.609
15165	Hcn1	18.8275	5.96444	0.3168	5e-05	19.1921	9.786	0.5099	5e-05	1.61
238161	Akap6	19.3602	6.51375	0.3365	5e-05	20.3757	11.0344	0.5415	5e-05	1.61
74104	Abcb6	5.83583	3.10804	0.5326	0.00075	5.05313	4.33686	0.8583	0.4038	1.612
330941	AI593442	35.4433	9.92398	0.28	5e-05	36.5005	16.4815	0.4515	5e-05	1.613
81006	Gpr63	7.52941	1.55908	0.2071	0.00055	5.81139	1.94372	0.3345	0.00325	1.615
68038	Chid1	19.4235	10.7424	0.5531	0.0003	20.6433	18.4675	0.8946	0.45765	1.618
104015	Synj1	99.3105	36.8269	0.3708	5e-05	100.088	60.0617	0.6001	0.02535	1.618
246317	Neto1	8.50302	6.24586	0.7345	0.00605	9.46688	11.2564	1.189	0.10685	1.619
93884	Pcdhb13	1.73569	0.669536	0.3857	5e-05	1.69721	1.0601	0.6246	0.00515	1.619
68815	Btbd10	25.7588	9.75377	0.3787	5e-05	27.5028	16.8666	0.6133	5e-05	1.62
242259	Slc44a5	7.68051	2.97853	0.3878	5e-05	7.04283	4.43242	0.6294	5e-05	1.623
18195	Nsf	227.359	87.4261	0.3845	5e-05	236.681	147.812	0.6245	5e-05	1.624
215890	Clvs2	18.241	8.39066	0.46	0.00015	15.2706	11.4101	0.7472	0.19805	1.624
497097	Xkr4	4.91736	1.32041	0.2685	5e-05	4.75654	2.07633	0.4365	5e-05	1.626
73072	BC068157	11.0575	5.08073	0.4595	0.0115	12.8913	9.63414	0.7473	0.1949	1.626
76965	Slitrk1	23.9202	7.44034	0.311	5e-05	25.2903	12.7965	0.506	5e-05	1.627
26556	Homer1	38.9451	12.5239	0.3216	5e-05	30.8964	16.1759	0.5236	5e-05	1.628
68318	Aph1c	2.15785	1.08032	0.5006	5e-05	2.05774	1.67839	0.8156	0.25715	1.629
20614	Snap25	695.393	320.954	0.4615	5e-05	748.65	562.956	0.752	0.02905	1.629
170738	Kcnh7	9.8433	2.57989	0.2621	5e-05	8.29499	3.54297	0.4271	5e-05	1.63
234086	Erich1	3.73446	1.80984	0.4846	0.0003	3.93841	3.11318	0.7905	0.14075	1.631
75050	Kif27	1.11151	0.309204	0.2782	5e-05	1.07629	0.488722	0.4541	5e-05	1.632
244721	Zfp846	4.23149	2.47453	0.5848	0.00095	4.17908	3.98977	0.9547	0.77485	1.633
235344	Sik2	6.63291	2.94205	0.4436	0.00205	4.97379	3.60207	0.7242	0.12555	1.633
16568	Kif3a	44.5648	15.6902	0.3521	5e-05	49.3501	28.3981	0.5754	5e-05	1.634
241568	Lrrc4c	29.0771	10.5617	0.3632	5e-05	30.2726	17.9754	0.5938	0.0002	1.635
234912	9230110C19Rik	4.00982	1.87281	0.4671	0.0002	4.79773	3.67001	0.7649	0.0827	1.638
218756	Slc4a7	5.34537	2.59021	0.4846	5e-05	5.51025	4.37802	0.7945	0.0407	1.64
13368	Dffb	3.13968	1.61886	0.5156	0.0083	3.31442	2.80322	0.8458	0.42615	1.64
382253	Cdkl5	11.4391	2.47451	0.2163	5e-05	12.3293	4.38302	0.3555	5e-05	1.643
226999	Slc9a2	20.4252	5.40731	0.2647	5e-05	19.4565	8.46979	0.4353	5e-05	1.644
237716	Gpr75	3.87085	1.4306	0.3696	5e-05	3.77388	2.29472	0.6081	0.00385	1.645
14738	Gpr12	10.6893	3.36995	0.3153	5e-05	11.5855	6.01108	0.5188	5e-05	1.646
20927	Abcc8	6.09734	1.9899	0.3264	5e-05	6.46795	3.47468	0.5372	5e-05	1.646
12466	Cct6a	63.1711	26.247	0.4155	5e-05	46.2024	31.618	0.6843	0.0002	1.647
20265	Scn1a	9.7767	4.33913	0.4438	5e-05	9.67632	7.08037	0.7317	0.00245	1.649
320299	Iqcb1	15.4668	7.80125	0.5044	0.0028	13.2415	11.0119	0.8316	0.37525	1.649
16510	Kcnh1	3.23687	1.53909	0.4755	5e-05	4.68346	3.67206	0.784	0.02975	1.649
56710	Dbc1	90.317	31.3584	0.3472	5e-05	89.5993	51.3159	0.5727	5e-05	1.65
20977	Syp	485.079	155.458	0.3205	5e-05	509.239	269.419	0.5291	0.0007	1.651
228777	Nrsn2	49.4735	18.4997	0.3739	5e-05	69.0265	42.6246	0.6175	5e-05	1.651
330450	Far2	10.2183	3.03358	0.2969	5e-05	9.34262	4.58723	0.491	0.0003	1.654
330166	Miat	58.0428	17.9302	0.3089	5e-05	56.0841	28.6969	0.5117	5e-05	1.656
264134	Ttc26	2.41214	1.01196	0.4195	0.00015	2.61602	1.81966	0.6956	0.07125	1.658
50720	Sacs	5.93319	1.9776	0.3333	5e-05	7.30801	4.04283	0.5532	5e-05	1.66
17765	Mtf2	10.7555	4.7004	0.437	5e-05	10.8919	7.90248	0.7255	0.07875	1.66
319642	Rab9b	10.526	3.36327	0.3195	5e-05	11.8552	6.29742	0.5312	5e-05	1.662
20541	Slc8a1	16.5467	4.52823	0.2737	5e-05	16.8508	7.66648	0.455	5e-05	1.662
11686	Alox12b	8.17412	2.19677	0.2687	5e-05	5.08946	2.27453	0.4469	5e-05	1.663
16539	Kcns2	5.88862	1.79694	0.3052	5e-05	6.63669	3.36887	0.5076	5e-05	1.663
77963	Hook1	20.6556	5.72229	0.277	5e-05	22.026	10.1654	0.4615	5e-05	1.666
100043757	Zfp831	3.99771	1.34513	0.3365	5e-05	5.26295	2.95239	0.561	5e-05	1.667
213760	Prepl	100.357	34.0452	0.3392	5e-05	118.587	67.1744	0.5665	5e-05	1.67
94253	Hecw1	2.49839	0.929458	0.372	5e-05	3.23732	2.01105	0.6212	5e-05	1.67
239393	Lrp12	9.63673	4.3084	0.4471	5e-05	10.5622	7.88923	0.7469	0.0066	1.671
108652	Slc35b3	3.56735	2.09137	0.5863	0.0027	3.59108	3.52838	0.9825	0.9112	1.676
17202	Mc4r	4.00463	0.87123	0.2176	5e-05	3.17573	1.15819	0.3647	5e-05	1.676
239157	Pnma2	12.6771	4.92865	0.3888	5e-05	14.6689	9.56032	0.6517	0.00175	1.676
331532	Tceal5	103.999	36.444	0.3504	5e-05	107.099	62.9761	0.588	0.0007	1.678
20191	Ryr2	11.7777	3.67968	0.3124	5e-05	13.0479	6.84174	0.5244	5e-05	1.678
18530	Pcdh8	8.07487	3.69445	0.4575	5e-05	15.898	12.2089	0.768	0.0129	1.678
271564	Vps13a	7.94205	3.01157	0.3792	5e-05	8.92414	5.68689	0.6372	0.00055	1.681
238276	Akap5	14.4052	3.80059	0.2638	5e-05	16.7778	7.4634	0.4448	5e-05	1.686
109093	Rars2	12.4719	6.02145	0.4828	0.0002	11.3387	9.23224	0.8142	0.2591	1.686
23963	Odz1	3.81586	1.21656	0.3188	5e-05	3.38608	1.82262	0.5383	0.00025	1.688
241263	Gpr158	16.3083	6.99526	0.4289	5e-05	18.986	13.7755	0.7256	0.0012	1.692
632264	Gm14703	250.404	100.737	0.4023	5e-05	258.53	176.272	0.6818	0.0794	1.695
16492	Kcna4	8.77443	2.27742	0.2596	5e-05	9.65686	4.25143	0.4402	5e-05	1.696
238988	Erc2	27.8382	10.9769	0.3943	5e-05	37.5224	25.1193	0.6694	0.0113	1.698
17954	Nap1l2	37.3387	11.6217	0.3113	5e-05	50.1689	26.5328	0.5289	5e-05	1.699
14718	Got1	169.327	62.7935	0.3708	5e-05	172.007	108.429	0.6304	0.00295	1.7
74004	Jakmip3	6.1323	2.49539	0.4069	5e-05	6.29918	4.36239	0.6925	0.0027	1.702
50754	Fbxw7	47.172	16.4055	0.3478	5e-05	50.5678	29.9454	0.5922	5e-05	1.703
18619	Penk	85.8413	32.6306	0.3801	5e-05	86.0224	55.7588	0.6482	5e-05	1.705
320024	Nceh1	31.2774	10.0339	0.3208	5e-05	33.6964	18.4383	0.5472	5e-05	1.706
245555	C77370	5.41209	1.64171	0.3033	5e-05	5.43513	2.81228	0.5174	5e-05	1.706
230162	Zfp189	7.45462	2.48523	0.3334	5e-05	7.42921	4.2267	0.5689	5e-05	1.707
192167	Nlgn1	18.6448	6.74149	0.3616	5e-05	20.9256	12.918	0.6173	5e-05	1.707
381677	Vgf	78.8235	36.2542	0.4599	5e-05	74.1431	58.2503	0.7856	0.01695	1.708
235048	Zfp599	1.49236	0.480316	0.3218	0.0018	1.32478	0.728401	0.5498	0.02335	1.708
230770	Tmem39b	6.67205	3.49363	0.5236	0.0011	5.27887	4.7242	0.8949	0.54385	1.709
240753	Plekha6	7.98224	2.94838	0.3694	5e-05	7.91444	5.00998	0.633	5e-05	1.714
18481	Pak3	12.9112	4.35037	0.3369	5e-05	14.2676	8.24846	0.5781	5e-05	1.716
15558	Htr2a	4.44506	0.913947	0.2056	5e-05	6.05486	2.13673	0.3529	5e-05	1.716
14816	Gm10828,Grm1	12.1252	5.05141	0.4166	5e-05	14.8077	10.589	0.7151	0.0548	1.716
93891	Pcdhb20	2.87363	1.40515	0.489	5e-05	2.86456	2.40557	0.8398	0.20765	1.717
74004	Jakmip3	4.18583	1.05451	0.2519	5e-05	4.14791	1.79708	0.4332	5e-05	1.72
101700	Trim68	1.85168	1.05174	0.568	0.00505	2.05039	2.00342	0.9771	0.8812	1.72
66673	Sorcs3	16.9482	4.34289	0.2562	5e-05	17.462	7.70148	0.441	5e-05	1.721
17755	Mtap1b	65.8647	27.5835	0.4188	5e-05	75.1543	54.1779	0.7209	0.00525	1.721
270049	Galntl6	9.9045	2.47325	0.2497	5e-05	9.69296	4.16942	0.4301	0.00015	1.723
14402	Gabrb3	83.0443	23.1119	0.2783	5e-05	87.0207	41.7557	0.4798	5e-05	1.724
108672	Zdhhc15	1.56665	0.722466	0.4612	5e-05	1.48676	1.18221	0.7952	0.11525	1.724
17171	Mas1	12.1417	4.76548	0.3925	0.00875	19.2784	13.0486	0.6769	0.05715	1.725
320528	Vps13c	5.79087	2.51788	0.4348	0.0036	5.02347	3.7682	0.7501	0.1948	1.725
16876	Lhx9	1.16599	0.583664	0.5006	0.00755	0.874017	0.755147	0.864	1	1.726
78611	Btbd19	2.86257	1.0097	0.3527	0.00035	3.39392	2.07083	0.6102	0.0334	1.73
100042480	Nhsl2	6.18688	2.68408	0.4338	5e-05	4.88009	3.66441	0.7509	0.02395	1.731
327814	Ppfia2	20.8129	7.03238	0.3379	5e-05	24.6247	14.4109	0.5852	5e-05	1.732
231986	Jazf1	10.7222	3.41153	0.3182	5e-05	9.85336	5.43461	0.5515	5e-05	1.733
319634	Efcab5	1.61432	0.566662	0.351	0.00365	2.21338	1.35244	0.611	0.0729	1.741
547127	Tmem181b-ps	22.2923	7.63988	0.3427	5e-05	23.1444	13.8198	0.5971	5e-05	1.742
94332	Cadm3	120.612	38.0298	0.3153	5e-05	126.437	69.4773	0.5495	5e-05	1.743
53623	Gria3	56.5553	18.6849	0.3304	5e-05	53.6844	30.9151	0.5759	5e-05	1.743
68553	Col6a4	2.31519	0.704353	0.3042	0.008	1.33197	0.706392	0.5303	0.07095	1.743
72978	Cnih3	29.7523	10.4537	0.3514	5e-05	29.8772	18.33	0.6135	5e-05	1.746
54713	Fezf2	15.6525	12.0934	0.7726	0.01825	10.779	14.5443	1.349	0.00815	1.746
30785	Cttnbp2	54.3146	17.4962	0.3221	5e-05	47.5319	26.7675	0.5631	5e-05	1.748
67498	Kcnv1	7.78344	2.51587	0.3232	5e-05	9.99403	5.64828	0.5652	5e-05	1.748
213582	Mtap9	17.5864	5.12442	0.2914	5e-05	19.7679	10.0908	0.5105	5e-05	1.752
22184	Zrsr2	38.5293	15.2863	0.3967	0.001	39.3676	27.3742	0.6953	0.26375	1.753
110835	Chrna5	5.71189	0.905276	0.1585	5e-05	5.0389	1.40111	0.2781	5e-05	1.754
18164	Nptx1	73.7119	29.3421	0.3981	5e-05	90.003	62.872	0.6986	0.00075	1.755
228094 18012	Cerkl,Neurod1	11.8619	5.02917	0.424	0.00045	12.3581	9.2077	0.7451	0.13555	1.757
70974	Pgm2l1	43.8936	18.1028	0.4124	5e-05	56.2077	40.7747	0.7254	0.002	1.759
14165	Fgf10	4.36661	1.50207	0.344	5e-05	3.54506	2.1454	0.6052	0.0007	1.759
24127	Xrn1	2.55189	0.851801	0.3338	5e-05	2.34247	1.37588	0.5874	0.02145	1.76
263764	Creg2	43.6137	12.4445	0.2853	5e-05	35.4952	17.8312	0.5024	5e-05	1.761
244882	Tnfaip8l3	6.25921	2.62191	0.4189	5e-05	6.5663	4.84724	0.7382	0.02095	1.762
83767	Wasf1	218.06	54.6745	0.2507	5e-05	222.717	98.5073	0.4423	5e-05	1.764
100418192	Gm17322	1.26426	0.616677	0.4878	0.0045	2.09968	1.80703	0.8606	0.3883	1.764
22066	Trpc4	22.0486	6.02343	0.2732	5e-05	21.7713	10.4957	0.4821	5e-05	1.765
68655	Fndc1	1.87842	0.92694	0.4935	0.0213	2.34781	2.04545	0.8712	0.59155	1.765
108071	Grm5	46.3165	14.7075	0.3175	5e-05	43.311	24.3092	0.5613	5e-05	1.768
12941	Pcdha5	29.6894	9.84362	0.3316	5e-05	32.4746	19.0396	0.5863	5e-05	1.768
331392	Gm5124	8.11218	2.45387	0.3025	5e-05	7.55222	4.04077	0.535	5e-05	1.769
245684	Cnksr2	129.641	36.4186	0.2809	5e-05	140.391	69.8404	0.4975	5e-05	1.771
67235	Zkscan14	3.30283	2.01543	0.6102	0.019	2.84022	3.07031	1.081	0.75675	1.772
67972	Atp2b1	299.769	64.7658	0.2161	5e-05	271.581	104.202	0.3837	5e-05	1.776
77634	Snapc3	21.3946	9.29733	0.4346	0.003	17.6997	13.6929	0.7736	0.36495	1.78
320265	Fam19a1	30.3254	7.17073	0.2365	5e-05	28.8578	12.1535	0.4212	5e-05	1.781
320563	Islr2	8.83234	4.24801	0.481	5e-05	14.1607	12.1336	0.8569	0.1405	1.782
20979	Syt1	328.119	109.726	0.3344	5e-05	331.746	198.35	0.5979	0.0004	1.788
110876	Scn2a1	44.4106	10.8815	0.245	5e-05	49.8075	21.8627	0.4389	0.001	1.791
26875	Pclo	8.27116	2.88209	0.3485	5e-05	8.69752	5.42934	0.6242	5e-05	1.791
239408	Tmem74	7.70012	1.22575	0.1592	5e-05	8.11493	2.3194	0.2858	5e-05	1.796
108073	Grm7	10.637	3.26188	0.3067	5e-05	13.016	7.17319	0.5511	0.0011	1.797
14169	Fgf14	5.9762	1.89689	0.3174	5e-05	7.31993	4.17688	0.5706	5e-05	1.798
20254	Scg2	123.551	27.8971	0.2258	5e-05	134.229	54.5592	0.4065	5e-05	1.8
13837	Epha3	2.51845	0.682519	0.271	5e-05	2.59937	1.26895	0.4882	5e-05	1.801
235050	Zfp810	6.08438	1.89423	0.3113	5e-05	5.94927	3.34386	0.5621	0.0004	1.805
272790	Magee2	3.13129	0.986499	0.315	5e-05	3.532	2.00939	0.5689	0.00055	1.806
382571	Kcnf1	5.82992	1.55265	0.2663	5e-05	6.31451	3.03872	0.4812	5e-05	1.807
23892	Grem1	4.75176	0.589253	0.124	5e-05	5.39017	1.20796	0.2241	5e-05	1.807
13136	Cd55	2.66854	1.04997	0.3935	0.00045	3.01265	2.14686	0.7126	0.0475	1.811
69065	Chac1	1.71046	0.626126	0.3661	0.0008	1.91752	1.27326	0.664	0.05425	1.814
23966	Odz4	12.894	4.49822	0.3489	5e-05	14.3117	9.05749	0.6329	0.02035	1.814
241794	Kcng1	1.87876	0.912667	0.4858	0.00035	1.35831	1.19889	0.8826	0.5327	1.817
53872	Caprin1	57.3635	37.5858	0.6552	0.00055	13.1813	15.7256	1.193	0.22425	1.821
18049	Ngf	2.96649	1.60501	0.541	0.0078	4.00495	3.95042	0.9864	0.93955	1.823
338351	Akap17b	3.18542	1.31871	0.414	5e-05	3.02399	2.28649	0.7561	0.0272	1.826
12307	Calb1	31.9415	13.0552	0.4087	5e-05	39.3465	29.4568	0.7487	0.0376	1.832
338370	Nalcn	12.3128	4.01746	0.3263	5e-05	13.6248	8.14693	0.5979	5e-05	1.833
21832	Thpo	13.1659	4.41736	0.3355	0.00055	13.8762	8.53285	0.6149	0.1388	1.833
241919	Slc7a14	16.7938	5.72849	0.3411	5e-05	18.8892	11.8227	0.6259	5e-05	1.835
331461	Il1rapl1	1.15349	0.352297	0.3054	5e-05	1.04006	0.583373	0.5609	0.00135	1.837
223604	Kcnk9	5.22967	1.03115	0.1972	5e-05	5.24836	1.90202	0.3624	5e-05	1.838
665574 9722	Gm7694,Nos1ap	57.2874	13.8461	0.2417	5e-05	70.1391	31.2178	0.4451	5e-05	1.842
14255	Flt3	1.24319	0.617273	0.4965	0.0007	1.3325	1.2188	0.9147	0.59535	1.842
211329	Ncoa7	13.5569	4.87052	0.3593	5e-05	14.6682	9.7239	0.6629	0.0002	1.845
18040	Nefm	37.8421	14.4282	0.3813	0.00085	47.544	33.5143	0.7049	0.1021	1.849
77220	Tmem200a	1.17071	0.220781	0.1886	0.0078	0.853727	0.297718	0.3487	1	1.849
245446	Slitrk4	7.07113	2.04382	0.289	5e-05	8.62975	4.61598	0.5349	0.00015	1.851
12653	Chgb	157.445	60.3036	0.383	5e-05	241.044	171.764	0.7126	0.00225	1.86
72098	Tmem68	20.0945	6.83283	0.34	5e-05	18.3058	11.5891	0.6331	0.0047	1.862
78923	Chsy3	1.22557	0.637468	0.5201	0.01395	0.921992	0.893121	0.9687	1	1.862
[truncated: 109 more rows]

## Sheet: Supplementary file 3C
Supplementary file 3C. mRNAs not significantly enriched in dendrites nor soma (2,814), Related to Figure 7 and 8
Entrez Gene ID	Gene name	Rng105f/f mice				Camk2a-Cre;Rng105f/f mice				DAI (Camk2a-Cre;Rng105f/f)/DAI (Rng105f/f)	Heat map color (Fig.8B)
		FPKM (SP)	FPKM (SR)	DAI (SR/SP)	p value	FPKM (SP)	FPKM (SR)	DAI (SR/SP)	p value
668972	Gm14448	1.49922	4.70216	3.136	1	5.19248	1.42848	0.2751	0.28145	0.08771
100041478	Gm3362	0.574307	3.43823	5.987	0.2267	2.05171	2.04239	0.9955	0.9717	0.1663
69277	3300002I08Rik	0.803391	1.50362	1.872	0.11835	1.6649	0.540152	0.3244	0.0103	0.1733
319181	Hist1h2bg	0.0717049	1.05439	14.7	1	0.353003	1.14228	3.236	1	0.2201
100310809	Gm10509	3.02793	4.45106	1.47	0.4579	2.99223	0.98476	0.3291	1	0.2239
230766	Fam167b	0.194789	2.2599	11.6	0.20725	0.387331	1.01095	2.61	0.0877	0.225
16399	Itga2b	0.27574	1.2376	4.488	1	1.06257	1.2756	1.2	0.5783	0.2675
100040745	Rpl17-ps3	0.395546	1.91006	4.829	0.0652	1.26644	1.66444	1.314	0.4797	0.2722
100503272	Gm11423	0.187962	1.30883	6.963	0.2023	0.619744	1.22556	1.978	0.08745	0.284
68191	5330430P22Rik	0.446222	2.12926	4.772	0.09215	0.856751	1.21157	1.414	1	0.2964
668168	Gm9017	1.06123	0.674703	0.6358	1	1.5384	0.305596	0.1986	0.21395	0.3124
621427	Gm10244	0.523322	1.71168	3.271	0.37905	1.30446	1.34679	1.032	0.97875	0.3157
100503412	Gm6565	1.29099	0.944776	0.7318	1	1.44154	0.335701	0.2329	1	0.3182
100043160	Gm10012	0.646701	1.80699	2.794	0.19365	1.44661	1.35677	0.9379	0.151	0.3357
54615	Npff	0.265334	1.36617	5.149	1	0.711256	1.24835	1.755	1	0.3409
20293	Ccl12	0.169182	2.54239	15.03	0.2298	0.429737	2.20199	5.124	0.02325	0.341
668525	Gm9222	1.5084	0.758644	0.5029	1	1.19352	0.206289	0.1728	1	0.3437
17240	Mdfi	0.25586	1.76182	6.886	0.0588	0.461497	1.10168	2.387	0.01485	0.3467
654358	Gm7331	0.342567	1.74407	5.091	0.45565	1.20518	2.12776	1.766	0.78955	0.3468
14187	Akr1b8	0.206455	1.09405	5.299	0.04235	0.810346	1.5137	1.868	0.05515	0.3525
100043813	Gm9846	1.04196	3.22497	3.095	0.12075	1.32026	1.6004	1.212	1	0.3916
72273	2210404O07Rik	0.746635	1.47156	1.971	0.0419	1.89481	1.48821	0.7854	0.3399	0.3985
17314	Mgmt	0.433692	1.36555	3.149	1	0.939247	1.2035	1.281	1	0.4069
211228	Lrrc25	0.17928	1.2725	7.098	1	0.381572	1.10368	2.892	1	0.4075
72235	1700021J08Rik	0.619921	1.08355	1.748	1	1.77897	1.32222	0.7433	0.75275	0.4252
100042305	Gm12396	0.996225	3.41657	3.43	0.0558	2.72121	3.97647	1.461	0.40345	0.4261
235415	Cplx3	0.0474395	1.1352	23.93	1	0.122845	1.26531	10.3	0.0008	0.4304
114570	Crip3	0.556603	1.11478	2.003	0.09875	1.20386	1.04717	0.8698	0.67825	0.4343
328825	Gm5093	0.474695	2.28854	4.821	0.0714	1.2396	2.63974	2.13	0.04945	0.4417
219072	Haus4	1.0995	1.75218	1.594	0.0412	1.8623	1.32063	0.7091	0.10885	0.445
99260	AV039307	1.45725	1.15196	0.7905	1	2.16255	0.761389	0.3521	0.3574	0.4454
252967	Ropn1l	0.161958	1.06089	6.55	1	0.410799	1.20204	2.926	1	0.4467
664901	Vamp7-ps	0.699864	1.21677	1.739	1	1.21491	0.971886	0.8	1	0.4601
383374	Gm10557	1.58778	2.16252	1.362	0.28405	1.46045	0.940845	0.6442	0.1992	0.473
12962	Crybb3	0.592123	1.22304	2.066	1	1.15041	1.12768	0.9802	0.9464	0.4746
235582	Glyctk	0.882654	1.51213	1.713	0.1039	1.11993	0.921998	0.8233	0.51515	0.4806
381560	Xkr8	0.542644	1.37289	2.53	0.0573	0.903918	1.10373	1.221	0.5152	0.4826
12931	Crlf1	1.37543	2.4476	1.78	0.05185	3.60177	3.11396	0.8646	0.57415	0.4858
11783	Apaf1	1.29759	2.44795	1.887	0.03085	2.08846	1.92739	0.9229	0.6855	0.4892
333883	Cd59b	0.952412	1.71408	1.8	0.15425	2.73538	2.41546	0.883	0.6916	0.4907
21648	Dynlt1b	1.3159	5.35899	4.072	0.0694	1.88869	3.89593	2.063	0.23915	0.5065
100504491	Dcdc2b	2.57026	2.8725	1.118	0.9028	3.23275	1.83254	0.5669	0.56085	0.5072
619331	Zfp551	1.27882	0.728119	0.5694	0.1659	2.20362	0.646835	0.2935	0.0011	0.5155
667035	Gm8430	1.03169	4.34561	4.212	0.2425	1.7695	3.87862	2.192	0.45405	0.5204
15551	Htr1b	1.39011	0.670264	0.4822	0.07295	1.25418	0.319999	0.2551	0.10385	0.5292
622459	Gm12216	0.627422	1.38272	2.204	1	1.89513	2.24062	1.182	0.6357	0.5365
106393	Srl	2.8614	2.63452	0.9207	0.7563	4.63065	2.31119	0.4991	0.01405	0.5421
100048982	Gm13558	1.28887	2.71562	2.107	0.433	1.62659	1.85986	1.143	0.86395	0.5427
100040970	Rpl14-ps1	2.80726	6.07917	2.166	0.05005	3.97264	4.70856	1.185	0.61905	0.5473
72807	Zfp429	0.615297	1.04668	1.701	1	1.15986	1.09077	0.9404	0.77635	0.5528
66353	Riiad1	1.97902	3.56997	1.804	0.0351	3.53931	3.54527	1.002	0.995	0.5553
544848	Gm5784	1.14116	1.31648	1.154	1	1.23908	0.795328	0.6419	1	0.5564
100503394	Gm17494	1.50822	2.09866	1.391	0.73485	1.90232	1.47579	0.7758	0.82135	0.5575
100038875	Gm15450	2.63955	10.1672	3.852	0.0286	2.96421	6.39165	2.156	0.2626	0.5598
12005	Axin1	7.32972	10.3081	1.406	0.18875	7.69046	6.06283	0.7884	0.32975	0.5606
227733	Pip5kl1	1.22439	1.42342	1.163	0.6424	1.5784	1.03523	0.6559	0.1415	0.5642
233147	Zfp939	1.00382	1.13354	1.129	1	1.49208	0.950936	0.6373	0.12925	0.5644
408065 218314 629016	Zfp456,Zfp595,Zfp953	1.18949	1.9556	1.644	0.0289	1.63224	1.51489	0.9281	0.6985	0.5645
108853	Mtrf1l	3.78349	4.91373	1.299	0.43815	4.97142	3.64549	0.7333	0.29495	0.5646
545725	Mterf	1.19591	1.7726	1.482	0.11675	1.93192	1.61681	0.8369	0.4099	0.5646
76380	Ccdc46	1.43098	2.52377	1.764	0.08185	2.79766	2.79684	0.9997	0.9995	0.5668
100041958 100042024 666906	Gm3591,Gm3629,Gm8356	1.14147	1.73343	1.519	0.0521	1.65704	1.42705	0.8612	0.44845	0.5671
12506	Cd48	0.146059	1.28826	8.82	0.15635	0.272722	1.37033	5.025	0.01045	0.5697
50795	Sh3bgr	0.490979	1.23485	2.515	0.0487	1.2625	1.8313	1.451	0.3623	0.5767
268822	Adck5	5.70542	9.45406	1.657	0.1004	7.13563	6.86013	0.9614	0.8939	0.5802
442802	C330011M18Rik	0.527081	1.60228	3.04	0.03685	0.842186	1.48891	1.768	0.19415	0.5816
103844	Inca1	2.21112	3.30179	1.493	0.05855	2.27642	1.98426	0.8717	0.52625	0.5837
100043594	Gm4540	2.58435	0.912307	0.353	1	1.35487	0.280961	0.2074	1	0.5874
71870	Ccdc19	1.18654	0.732609	0.6174	1	1.91566	0.695676	0.3632	0.0026	0.5882
100039252	Gm12693	1.46382	1.55517	1.062	1	2.05766	1.28635	0.6252	0.23955	0.5884
625018	C4a	1.19807	1.59426	1.331	0.3928	1.23974	0.972059	0.7841	0.4672	0.5892
59015	Nup160	3.05045	3.64048	1.193	0.5421	4.10307	2.8865	0.7035	0.21725	0.5895
17083	Tmed1	3.65386	7.47613	2.046	0.06625	3.88221	4.68399	1.207	0.65335	0.5897
30843	Fbxl12	3.60627	4.7171	1.308	0.48915	4.65083	3.59824	0.7737	0.5439	0.5915
432502	Gm5428	0.389266	1.16852	3.002	1	0.586941	1.04935	1.788	1	0.5956
14794	Spsb2	0.704981	3.08511	4.376	0.2186	0.886116	2.3184	2.616	0.47185	0.5979
235956	Zfp825	3.69143	3.75089	1.016	0.93675	3.81251	2.32353	0.6094	0.02745	0.5998
216795	Wnt9a	2.32202	2.83868	1.223	0.15255	2.44557	1.79795	0.7352	0.042	0.6014
217038	Mrm1	1.59997	2.30653	1.442	0.14375	1.99794	1.73915	0.8705	0.7039	0.6038
69681	Cdk3-ps	1.04849	0.878958	0.8383	1	1.18458	0.603818	0.5097	0.04425	0.608
243813	Leng9	2.90011	3.38375	1.167	0.35125	3.66595	2.60305	0.7101	0.04055	0.6086
241324	Crb2	0.723889	1.67353	2.312	0.10375	0.732568	1.03098	1.407	0.5087	0.6088
105278	Cdk20	2.10572	2.7289	1.296	0.1412	3.17519	2.51409	0.7918	0.1527	0.611
18160	Npr1	0.952595	1.50186	1.577	0.18085	1.62772	1.5699	0.9645	0.91775	0.6117
67846	Tmem39a	5.44265	7.89481	1.451	0.05295	7.54003	6.71912	0.8911	0.5933	0.6143
67200	Ccdc77	2.22074	2.23341	1.006	0.9862	2.4094	1.49153	0.619	0.10145	0.6155
170826	Ppargc1b	1.16652	0.505523	0.4334	0.0433	1.18075	0.317272	0.2687	0.00095	0.62
73229	3110052M02Rik	1.20615	1.80098	1.493	0.0873	2.00485	1.8602	0.9278	0.71455	0.6214
100210	Gpn2	3.3582	4.43773	1.321	0.1027	4.46612	3.6764	0.8232	0.2434	0.6229
654824	Ankrd37	3.97418	3.56985	0.8983	0.83035	4.36045	2.44116	0.5598	0.23055	0.6233
332579	Card9	0.983025	4.50362	4.581	0.03435	1.41262	4.04823	2.866	0.0758	0.6255
75764	Slx1b	3.43222	5.50979	1.605	0.0703	3.77807	3.79963	1.006	0.98315	0.6265
101543	Wtip	3.11589	4.46694	1.434	0.10375	4.47118	4.0195	0.899	0.64745	0.6271
100503386	Gm4980	1.25752	1.87205	1.489	0.2424	1.75374	1.63814	0.9341	0.8231	0.6275
170789	Acot8	8.08078	10.5271	1.303	0.43565	12.9201	10.5643	0.8177	0.4803	0.6277
385354	Frmd7	1.1112	0.971799	0.8745	0.5573	2.20539	1.22228	0.5542	0.0067	0.6337
72469	Plcd3	1.86162	5.12759	2.754	0.4562	2.00276	3.49614	1.746	0.77615	0.6338
78806	4930555I21Rik	3.47254	6.08212	1.751	0.12945	6.20463	6.9115	1.114	0.77385	0.636
100043915	Gm4724	0.917318	1.74075	1.898	0.04985	1.67759	2.02697	1.208	0.46595	0.6367
68527	Ucma	1.80449	1.49178	0.8267	0.49455	4.90248	2.59505	0.5293	0.00595	0.6403
69655	Cd164l2	0.688799	1.91341	2.778	0.0555	0.929715	1.66083	1.786	0.1621	0.6431
329575	Gm14325	10.7387	19.9931	1.862	0.2223	14.8683	17.8695	1.202	0.7446	0.6455
228866	Pcif1	14.1469	22.1451	1.565	0.05585	17.0964	17.3333	1.014	0.9547	0.6477
433202	Gm9925	3.20832	4.80806	1.499	0.6018	3.16096	3.06914	0.971	0.97475	0.6479
57230	Sap30bp	16.3485	16.0172	0.9797	0.9342	21.1235	13.4172	0.6352	0.10095	0.6483
65221	Slc15a3	0.490824	3.27229	6.667	0.0368	0.60051	2.60556	4.339	0.04205	0.6508
50709	Hist1h1e	0.473425	1.52426	3.22	0.05615	0.736369	1.54395	2.097	0.057	0.6512
27392	Pign	1.73164	2.0726	1.197	0.35685	1.82775	1.42666	0.7806	0.1773	0.6521
330554	Fan1	1.31714	1.57451	1.195	0.2811	1.65412	1.28994	0.7798	0.1266	0.6524
28010	Miip	9.98409	11.3034	1.132	0.53555	9.46046	6.99284	0.7392	0.0917	0.6529
319922	Vwc2	0.771304	1.29924	1.684	0.0874	1.19181	1.31366	1.102	0.72245	0.6544
72873	2900006K08Rik	2.69029	2.11753	0.7871	0.678	2.94182	1.51779	0.5159	0.24435	0.6555
69871	Ppp1r35	6.55202	9.91419	1.513	0.04395	7.4069	7.3494	0.9922	0.96605	0.6557
15983	Ifrd2	2.41425	3.24044	1.342	0.07005	2.42229	2.13391	0.8809	0.4566	0.6563
380855	Rsl1	1.63507	1.15724	0.7078	0.1167	2.15518	1.0026	0.4652	0.0013	0.6573
106564	Ppcs	2.21666	3.07178	1.386	0.1202	2.86651	2.62443	0.9155	0.6585	0.6607
100038991	Gm2000	1.03016	3.07575	2.986	0.0947	1.05621	2.08719	1.976	0.1457	0.6619
100040519	Mrpl23-ps1	0.835858	1.85337	2.217	0.09595	0.96324	1.41657	1.471	0.34875	0.6632
73942	Fam151b	4.76832	4.18773	0.8782	0.4165	5.84001	3.40366	0.5828	0.00115	0.6636
329977	Fhad1	3.51503	4.4347	1.262	0.26735	5.70051	4.78263	0.839	0.43525	0.665
100503912	Gm11772	0.901164	2.2359	2.481	0.2908	1.05998	1.75146	1.652	0.58665	0.666
71184	1700112M01Rik	1.97529	1.18485	0.5998	0.658	2.30732	0.921716	0.3995	0.42155	0.666
435684	Shf	17.0717	20.9407	1.227	0.14035	17.9518	14.6876	0.8182	0.2148	0.667
232933	Ccdc61	2.51892	3.89468	1.546	0.09635	2.94196	3.04282	1.034	0.8991	0.6689
212684	Pdzd7	1.0819	1.26587	1.17	0.6786	1.7185	1.34976	0.7854	0.51285	0.6713
78581	Utp23	3.35898	3.39148	1.01	0.9676	4.16841	2.83088	0.6791	0.083	0.6726
20630	Snrpc	20.5115	25.1712	1.227	0.0942	22.5669	18.652	0.8265	0.1359	0.6735
16589	4930500M09Rik	1.63257	1.41177	0.8648	0.93085	2.90867	1.69633	0.5832	0.76145	0.6744
17095	Lyl1	0.721261	3.78609	5.249	0.1719	0.839785	2.97443	3.542	0.27265	0.6747
106522	Pkdcc	4.67459	6.37766	1.364	0.11025	4.83623	4.45506	0.9212	0.6945	0.6752
70450	Unc13d	0.856015	1.92321	2.247	0.03805	0.872155	1.32318	1.517	0.18425	0.6753
212569	Zfp273	2.90258	2.49929	0.8611	0.5809	4.65672	2.72797	0.5858	0.0506	0.6803
620559	Gm12366	0.663917	1.50589	2.268	0.28765	1.10402	1.70432	1.544	0.46905	0.6806
81879	Tfcp2l1	0.163237	1.08068	6.62	1	0.231574	1.044	4.508	0.04085	0.681
207932	Urb1	1.47122	1.13573	0.772	0.16035	1.95416	1.02985	0.527	0.00135	0.6827
101867	Rrp8	3.32787	6.19757	1.862	0.21585	3.91553	4.98178	1.272	0.66515	0.6832
224824	Pex6	14.8545	29.9381	2.015	0.0957	14.6437	20.2282	1.381	0.50825	0.6854
58202	Cobra1	13.5755	17.6185	1.298	0.13375	16.7893	15.0055	0.8938	0.5348	0.6887
76478	Haus8	3.94736	6.09956	1.545	0.28155	5.21831	5.55384	1.064	0.8805	0.6888
16818	Lck	1.39488	1.43748	1.031	0.9245	1.37847	0.980229	0.7111	0.3802	0.69
67936	Wdr55	5.48687	5.55372	1.012	0.9376	7.11548	4.97325	0.6989	0.0159	0.6905
100090	Zbtb48	3.66437	4.45294	1.215	0.30395	4.61208	3.87168	0.8395	0.33585	0.6908
237781	Smcr7	4.80532	5.15259	1.072	0.74815	6.87585	5.09318	0.7407	0.10865	0.6908
52892	Sco1	2.29162	2.27888	0.9944	0.98425	2.51404	1.72723	0.687	0.1062	0.6909
18294	Ogg1	3.41403	4.21171	1.234	0.5016	4.65704	3.97888	0.8544	0.60915	0.6926
71718	Telo2	6.07051	6.51374	1.073	0.71535	6.69615	4.98026	0.7437	0.0996	0.6931
211232	Cpne9	1.53481	1.80562	1.176	0.591	3.78797	3.09012	0.8158	0.3912	0.6934
66910	Tmem107	6.42581	5.85028	0.9104	0.6576	8.40603	5.31217	0.6319	0.04995	0.6941
319259	9930021D14Rik	1.7471	3.34335	1.914	0.15325	1.60892	2.14387	1.332	0.55645	0.6963
239027	Arhgap22	0.799616	1.72397	2.156	0.0762	1.57773	2.3708	1.503	0.28955	0.697
100043546	Gm15542	2.06662	1.44994	0.7016	0.69535	2.57113	1.25864	0.4895	0.46755	0.6977
100978	Nfxl1	1.78165	2.41293	1.354	0.1211	2.6385	2.50284	0.9486	0.8156	0.7004
71916	Dus4l	2.23486	2.17783	0.9745	0.8856	3.27392	2.23807	0.6836	0.0239	0.7015
69241	Polr2d	10.5249	11.8446	1.125	0.3982	13.5362	10.7215	0.7921	0.0928	0.7038
75565	Ccdc101	10.5657	9.52981	0.902	0.65625	9.75996	6.19795	0.635	0.04985	0.7041
69136	Tusc1	5.77418	7.95637	1.378	0.02785	6.84214	6.64435	0.9711	0.836	0.7048
381418	Ctxn2	3.88578	5.0986	1.312	0.13185	6.26288	5.81309	0.9282	0.6384	0.7074
449521	Zfp213	1.91249	2.32876	1.218	0.2228	2.07125	1.79041	0.8644	0.3674	0.7099
78372	Snrnp25	10.2259	12.5973	1.232	0.1473	14.8608	13.0245	0.8764	0.32535	0.7114
20605	Sstr1	1.23195	1.58242	1.284	0.23755	2.00852	1.83554	0.9139	0.6218	0.7115
74194	Rnd3	3.40687	3.12016	0.9158	0.5455	4.56741	2.98748	0.6541	0.0017	0.7142
383619	Aim2	1.20017	3.69089	3.075	0.13465	1.24664	2.74005	2.198	0.3996	0.7147
75729	4933432B09Rik	1.10038	1.01021	0.9181	0.6379	1.57685	1.03902	0.6589	0.0294	0.7177
66406	Sac3d1	4.90738	5.85282	1.193	0.2444	6.07192	5.19967	0.8563	0.2937	0.718
217951	Tmem196	1.09053	0.55627	0.5101	1	1.98055	0.72587	0.3665	0.002	0.7185
75284	Bcdin3d	1.85735	2.6216	1.411	0.1016	2.24552	2.27844	1.015	0.93015	0.7189
66078	Tsen34	24.9767	40.4947	1.621	0.0486	25.9687	30.2725	1.166	0.55085	0.719
100043375	Gm14004	2.78208	2.06972	0.7439	0.32015	3.58098	1.91826	0.5357	0.03185	0.7201
27414	Sergef	13.8151	13.4332	0.9724	0.86475	14.1992	9.96099	0.7015	0.04955	0.7215
68431	Fbxl15	6.63972	7.83011	1.179	0.58075	6.94828	5.91508	0.8513	0.6378	0.7219
100043761	Gm14399	5.68583	6.06982	1.068	0.7388	6.06488	4.67975	0.7716	0.2475	0.7228
381678	Zcwpw1	3.26145	4.6835	1.436	0.1048	2.80732	2.91753	1.039	0.85195	0.7237
67171	Dram2	8.06818	11.0277	1.367	0.11355	9.9121	9.80491	0.9892	0.9486	0.7237
100038755	Gm9917	0.948092	1.34061	1.414	0.38965	1.10488	1.13236	1.025	0.9467	0.7248
209584	Tyw3	2.27637	2.15657	0.9474	0.8721	2.91789	2.00366	0.6867	0.18785	0.7248
408068	Zfp738	3.45388	2.48682	0.72	0.1317	4.11469	2.15123	0.5228	0.00085	0.7261
100042256	Gm12063	1.63148	0.687968	0.4217	0.0613	2.14936	0.658234	0.3062	0.02595	0.7262
69168	Bola1	8.74214	10.8508	1.241	0.17685	11.4354	10.3359	0.9039	0.5089	0.7282
214552	Cep164	2.60274	2.829	1.087	0.71405	4.48476	3.55097	0.7918	0.2718	0.7285
76892	Rnft1	6.49563	4.55588	0.7014	0.2115	7.78036	3.9768	0.5111	0.02025	0.7288
18976	Pomc	0.723509	1.28066	1.77	1	1.00765	1.30361	1.294	0.37565	0.7309
66190	Acer3	2.24026	2.53114	1.13	0.70845	2.30509	1.90477	0.8263	0.43555	0.7314
67667	Alkbh8	4.75348	3.37499	0.71	0.04775	5.00041	2.60156	0.5203	5e-05	0.7328
225913	Dak	2.95224	3.97812	1.347	0.18815	3.58222	3.5378	0.9876	0.9468	0.7329
217198	Plekhh3	1.82444	3.95895	2.17	0.10935	2.47448	3.93582	1.591	0.4069	0.733
77652	Zfp955a	1.31472	1.05683	0.8038	0.3442	1.71285	1.00924	0.5892	0.0206	0.733
76223	Agbl3	4.88004	6.08438	1.247	0.2462	6.21875	5.70172	0.9169	0.6534	0.7354
71991	Ercc8	2.74152	2.69173	0.9818	0.90995	3.27061	2.36146	0.722	0.0561	0.7354
76826	Nubpl	1.41312	1.61648	1.144	0.6532	1.65257	1.39017	0.8412	0.65025	0.7354
75740	Egfem1	8.73641	8.77061	1.004	0.984	6.89324	5.092	0.7387	0.1278	0.7358
233893	Zfp764	1.25878	1.27489	1.013	0.9416	1.52521	1.13685	0.7454	0.11115	0.736
72307	2510002D24Rik	9.83285	8.82958	0.898	0.60295	9.34757	6.17874	0.661	0.0754	0.7361
626854	Gm6712	2.3575	1.19245	0.5058	0.111	2.83677	1.05709	0.3726	0.0332	0.7367
243547	Grip2	1.07513	1.58797	1.477	0.03245	1.22018	1.33141	1.091	0.6365	0.7388
71240	Osbpl7	3.26156	4.01844	1.232	0.3599	4.08477	3.71969	0.9106	0.7111	0.7391
99334	Zscan29	1.36575	2.82921	2.072	0.0721	1.63363	2.50368	1.533	0.30125	0.7398
100041500	Gm10146	1.05453	0.928704	0.8807	1	1.0743	0.700069	0.6517	1	0.7399
98766	Ubac1	16.5697	19.6291	1.185	0.144	20.9014	18.3229	0.8766	0.25995	0.74
100049164	B130046B21Rik	7.12222	18.9251	2.657	0.7488	7.35403	14.4623	1.967	0.80705	0.7401
72668	2810030E01Rik	3.90416	3.81986	0.9784	0.90015	4.30124	3.11816	0.7249	0.04905	0.7409
68106	Nt5c3l	16.3665	21.7498	1.329	0.0583	17.6927	17.4515	0.9864	0.92455	0.7422
68911	Pygo2	10.3657	12.6739	1.223	0.1207	11.9209	10.8225	0.9079	0.4757	0.7425
53598	Dctn3	60.476	56.3933	0.9325	0.79675	74.1591	51.3535	0.6925	0.1107	0.7426
28199	Dcaf11	22.9283	32.6402	1.424	0.03085	27.9565	29.5888	1.058	0.73115	0.7435
100040823	Gm10269	1.41192	2.82808	2.003	0.10175	2.57879	3.84115	1.49	0.2054	0.7436
223267	A2ld1	14.6877	23.8968	1.627	0.03675	20.5103	24.8289	1.211	0.30715	0.744
100101484	Trac	1.64623	1.48658	0.903	1	2.66004	1.79099	0.6733	0.31975	0.7456
408067	Zfp874b	2.0613	1.91929	0.9311	0.6217	2.73854	1.90175	0.6944	0.0106	0.7458
68180	Hyi	2.62414	5.29683	2.019	0.18015	2.44052	3.67616	1.506	0.3928	0.7462
239546	Zfp647	1.26231	1.47397	1.168	0.48635	1.47157	1.28259	0.8716	0.52345	0.7464
75894	Adal	4.2186	4.41092	1.046	0.7754	5.22619	4.0836	0.7814	0.1571	0.7473
331026	Gmppb	5.5614	3.77349	0.6785	0.26185	7.56126	3.835	0.5072	0.0658	0.7475
227525	Dclre1c	2.45072	1.89986	0.7752	0.21705	3.73596	2.16541	0.5796	0.0037	0.7477
227683	Coq4	7.90205	11.2542	1.424	0.055	10.4859	11.1688	1.065	0.7628	0.7479
67574	Alg13	2.45897	2.64071	1.074	0.7925	2.40457	1.93196	0.8035	0.3953	0.7482
60534	Fancg	3.24987	2.8789	0.8859	0.5582	4.21846	2.80133	0.6641	0.0481	0.7496
14163	Fgd1	2.92866	4.17445	1.425	0.31595	2.98441	3.19101	1.069	0.8386	0.7501
52633	Nit2	2.75087	5.52747	2.009	0.2477	2.96504	4.48031	1.511	0.5431	0.752
71059	Hexim2	3.61158	3.58092	0.9915	0.9745	4.53998	3.38836	0.7463	0.29855	0.7527
71846	Syce2	4.45225	8.75506	1.966	0.0542	6.24298	9.24317	1.481	0.22115	0.7529
100379611	Gm11767	1.74922	1.41019	0.8062	1	1.65331	1.00533	0.6081	0.37145	0.7543
18046	Nfyc	15.2593	18.9227	1.24	0.08705	17.3435	16.2237	0.9354	0.59185	0.7543
386454	Rnf39	1.23021	0.793474	0.645	0.16615	1.46254	0.712146	0.4869	0.017	0.7549
70118	Srrd	12.6285	13.0682	1.035	0.8645	15.3549	12.0032	0.7817	0.28405	0.7554
69028	Mitd1	4.17159	5.19866	1.246	0.27555	5.79546	5.456	0.9414	0.809	0.7554
11920	Atm	1.42275	1.47596	1.037	0.9013	1.9118	1.49854	0.7838	0.3887	0.7556
101240	Wdr91	6.9209	11.3648	1.642	0.04105	8.69627	10.7915	1.241	0.23935	0.7557
66264	Ccdc28b	14.1867	17.5937	1.24	0.46295	17.2942	16.2232	0.9381	0.82495	0.7564
93889	Pcdhb18	1.29257	1.18175	0.9143	0.55075	1.59273	1.10191	0.6918	0.0147	0.7567
50817	Solh	6.51485	11.089	1.702	0.64005	7.63134	9.84471	1.29	0.81105	0.7579
16865	Eif2d	10.8228	12.2166	1.129	0.4821	12.2142	10.4726	0.8574	0.42955	0.7596
71735	Lrwd1	3.54042	4.10248	1.159	0.5373	4.26362	3.75279	0.8802	0.5896	0.7596
654807	A230005M16Rik	2.10515	4.14729	1.97	0.11175	1.9043	2.85092	1.497	0.38665	0.7599
66999	Med28	46.4687	51.718	1.113	0.4816	55.7752	47.1988	0.8462	0.23645	0.7603
74684	4930451G09Rik	0.740219	1.19473	1.614	0.038	1.05348	1.29326	1.228	0.3144	0.7606
319713	Ablim3	4.66289	5.13282	1.101	0.40605	4.90246	4.11601	0.8396	0.1383	0.7627
69790	Med30	14.3295	15.7101	1.096	0.4863	18.8166	15.7444	0.8367	0.16975	0.7632
246104	Rhbdl3	4.91246	6.39433	1.302	0.0348	4.63086	4.60287	0.994	0.96205	0.7636
69902	Mrto4	15.5526	14.5015	0.9324	0.57125	17.0557	12.1462	0.7121	0.00805	0.7638
56463	Snd1	73.4938	51.7709	0.7044	0.04285	93.1395	50.1327	0.5383	0.00145	0.7641
114679	Selm	93.6365	107.449	1.148	0.1858	97.8598	86.0081	0.8789	0.2127	0.7659
69536	Hemk1	6.23629	7.00312	1.123	0.5858	7.14195	6.14563	0.8605	0.4787	0.7663
70427	Mier2	10.3433	12.2273	1.182	0.27325	13.5443	12.2938	0.9077	0.4836	0.7678
269955	Rccd1	3.81413	3.77833	0.9906	0.97035	3.57288	2.72182	0.7618	0.3232	0.769
69815	Krtcap3	0.923679	1.39579	1.511	0.21625	1.36571	1.58971	1.164	0.602	0.7703
27078	B9d1	8.99445	10.0708	1.12	0.4828	11.4564	9.89113	0.8634	0.34145	0.7711
20393	Sgk1	19.7519	23.1713	1.173	0.25365	26.152	23.6854	0.9057	0.5157	0.772
76816	Sdccag8	14.2968	15.4256	1.079	0.8446	15.3891	12.8216	0.8332	0.62485	0.7722
218441	Zfyve16	3.43801	3.23194	0.9401	0.7181	3.50999	2.54916	0.7263	0.04615	0.7726
170787	Hdac10	2.84514	3.81923	1.342	0.08625	3.65702	3.79676	1.038	0.823	0.7734
224814	Abcc10	1.30771	1.52857	1.169	0.4828	1.62618	1.47083	0.9045	0.6667	0.7738
210009	Mtrr	2.85343	3.66787	1.285	0.0556	3.26588	3.25117	0.9955	0.971	0.7744
240354	Malt1	1.38842	1.59277	1.147	0.34055	1.55362	1.38174	0.8894	0.41485	0.7753
94043	Tm2d1	25.2586	26.0202	1.03	0.81605	29.3216	23.4204	0.7987	0.04755	0.7754
626391	Zfp951	1.83112	1.60869	0.8785	0.57085	1.44757	0.986317	0.6814	0.1356	0.7756
71461	Ptk7	1.18671	1.60211	1.35	0.83225	1.43327	1.50185	1.048	0.97525	0.7762
66897	Naa16	2.07601	2.76811	1.333	0.2625	2.5327	2.62764	1.037	0.86245	0.7781
328092	6530401N04Rik	3.37747	4.71981	1.397	0.1078	4.12154	4.48281	1.088	0.6646	0.7783
66641	Sike1	10.8257	8.56323	0.791	0.36465	12.6371	7.78049	0.6157	0.0354	0.7784
241638	Prosapip1	51.7208	52.286	1.011	0.56675	59.2195	46.6091	0.7871	0.02135	0.7785
66172	Med11	6.2599	7.42106	1.185	0.29835	8.79308	8.11979	0.9234	0.60765	0.7789
239618	Pdzrn4	1.91508	1.53558	0.8018	0.15575	2.77737	1.73662	0.6253	0.0014	0.7798
234384	Mpv17l2	11.068	27.7778	2.51	0.1318	11.9539	23.3952	1.957	0.2805	0.7798
216860	Neurl4	28.212	35.4423	1.256	0.1701	25.2775	24.7809	0.9804	0.89685	0.7804
68185	Chchd8	1.67742	2.26323	1.349	0.4091	1.97619	2.08185	1.053	0.8882	0.7808
381287	A530032D15Rik	1.77967	3.66227	2.058	0.04585	2.17037	3.48874	1.607	0.21285	0.7811
100038847 100041791 100041151 100042054 100042100 100042235 622781	Gm10406,Gm3512,Gm3636,Gm3642,Gm3667,Gm3739,Gm6356	3.25855	3.65694	1.122	0.4975	3.57122	3.134	0.8776	0.46185	0.782
107971	Frs3	7.66606	11.3681	1.483	0.1391	8.16749	9.47817	1.16	0.58115	0.7826
72825	Mon1a	9.07909	9.74195	1.073	0.5497	10.863	9.12529	0.84	0.12995	0.7829
18551	Pcsk4	0.694773	1.14413	1.647	1	1.40099	1.80648	1.289	0.2375	0.783
68332	Sdhaf1	4.62463	6.77183	1.464	0.10975	4.80216	5.51551	1.149	0.57325	0.7844
244219	Zfp668	5.38542	4.32889	0.8038	0.4117	6.08033	3.83719	0.6311	0.0702	0.7851
66151	Prr13	18.1357	37.2334	2.053	0.034	27.3655	44.1572	1.614	0.14485	0.786
100038570	Gm11744	1.55585	2.84097	1.826	0.33645	1.65801	2.3804	1.436	0.5461	0.7863
232821	Ccdc106	26.9259	25.9934	0.9654	0.83975	30.2495	22.9753	0.7595	0.1446	0.7868
170711	Otud7a	18.3745	20.8326	1.134	0.54475	19.4857	17.3829	0.8921	0.58	0.7868
13680	Ddx19a	5.7605	7.79453	1.353	0.042	5.84479	6.23428	1.067	0.6313	0.7883
22059	Trp53	9.38373	10.85	1.156	0.23945	9.98339	9.09984	0.9115	0.47125	0.7883
13871	Ercc2	5.72857	7.73238	1.35	0.10095	6.83152	7.27261	1.065	0.7162	0.7887
214917	Fam173a	21.3514	27.2991	1.279	0.05755	25.4987	25.7283	1.009	0.9457	0.7892
70020	Ino80b	8.31746	10.0889	1.213	0.19695	9.27028	8.87473	0.9573	0.7696	0.7892
105638	Dph3	8.82905	10.9148	1.236	0.31585	10.9832	10.7224	0.9763	0.91115	0.7897
74504	Fam53a	12.4376	17.0767	1.373	0.0293	12.8209	13.912	1.085	0.57505	0.7903
68241	Fam195a	5.35712	8.88419	1.658	0.8166	6.09559	7.99293	1.311	0.86385	0.7907
22693	Zfp30	3.09253	2.66901	0.8631	0.30005	3.86237	2.63569	0.6824	0.0062	0.7907
52666	Arhgef25	126.012	140.224	1.113	0.2898	117.133	103.083	0.8801	0.20615	0.7909
232679	Zc3hc1	9.30897	8.14861	0.8754	0.31535	11.1344	7.71088	0.6925	0.0127	0.7911
109889	Mzf1	2.19889	2.33362	1.061	0.70195	2.43227	2.04255	0.8398	0.305	0.7913
626832	Gm6710	1.8055	2.62112	1.452	0.05685	1.93098	2.21874	1.149	0.4665	0.7915
233204	Tbc1d17	14.9796	18.0102	1.202	0.36465	17.0318	16.2104	0.9518	0.7897	0.7916
230676	Szt2	4.65293	4.56157	0.9804	0.9086	6.18506	4.80272	0.7765	0.16235	0.7921
69747	Zswim7	5.15686	7.01535	1.36	0.1014	5.52028	5.95173	1.078	0.6849	0.7925
209012	Ulk4	2.3541	3.31609	1.409	0.648	3.02166	3.37475	1.117	0.8877	0.7929
98404	AI597479	7.85785	9.09724	1.158	0.18215	8.84454	8.1193	0.918	0.4453	0.7929
72041	Alkbh4	2.20169	3.13837	1.425	0.1212	2.35163	2.65946	1.131	0.49545	0.7934
215051	Bud13	4.11126	3.73458	0.9084	0.50035	4.70565	3.39228	0.7209	0.01855	0.7936
66541	Immp1l	14.3147	18.2019	1.272	0.06085	14.7061	14.8426	1.009	0.9389	0.7937
214469	Fam168b	44.6879	58.2864	1.304	0.1447	45.1668	46.8242	1.037	0.8402	0.7948
66268	Pigyl	20.3731	25.4689	1.25	0.08595	26.8332	26.6625	0.9936	0.95935	0.7948
94184	Pdxdc1	33.1888	46.9866	1.416	0.1329	35.342	39.7726	1.125	0.57605	0.7949
21975	Top3a	1.17546	1.426	1.213	0.40825	1.72743	1.66588	0.9644	0.8518	0.7949
73699	Ppp2r1b	4.69308	5.31772	1.133	0.5508	5.80222	5.22637	0.9008	0.6119	0.7949
68440	Dusp23	2.6589	2.72048	1.023	0.90365	4.09942	3.33672	0.8139	0.2086	0.7955
70435	Inf2	19.0913	22.5993	1.184	0.0938	22.9512	21.6403	0.9429	0.5591	0.7965
58245	Gpr180	4.83114	4.72244	0.9775	0.8572	5.87968	4.58133	0.7792	0.0456	0.7971
74158	Josd1	14.7797	18.0671	1.222	0.0529	15.6899	15.3055	0.9755	0.8092	0.798
18216	Ntsr1	1.42239	1.1325	0.7962	0.1703	3.55123	2.2575	0.6357	0.00055	0.7984
240057	Syngap1	43.0628	46.2306	1.074	0.48055	43.4293	37.2334	0.8573	0.13035	0.7986
329260	Dennd1b	1.52926	1.52066	0.9944	0.9831	1.98166	1.57454	0.7946	0.30115	0.799
15368	Hmox1	4.09913	4.34542	1.06	0.7256	7.71849	6.54549	0.848	0.3926	0.8
19157	Cyth1	16.4388	20.2116	1.23	0.07985	18.3798	18.0805	0.9837	0.9042	0.8001
69724	Rnaseh2a	8.50114	9.74789	1.147	0.77085	9.61676	8.8243	0.9176	0.8642	0.8002
242800	Ttc34	1.63258	1.50102	0.9194	0.8736	1.54556	1.13793	0.7363	0.50455	0.8008
70451	Dhrs13	1.09316	2.80472	2.566	0.08705	1.03884	2.13578	2.056	0.1811	0.8013
330189	Tmem120b	3.77339	3.06645	0.8127	0.58595	4.97236	3.24129	0.6519	0.27935	0.8021
13400	Dmpk	6.20676	9.44284	1.521	0.03975	7.86352	9.60509	1.221	0.26145	0.8029
93893	Pcdhb22	1.34334	1.31418	0.9783	0.90675	1.55283	1.22008	0.7857	0.18915	0.8031
12929	Crkl	6.18188	7.82718	1.266	0.03305	6.57524	6.68717	1.017	0.8796	0.8032
12417	Cbx3	33.9495	36.1442	1.065	0.6029	36.7985	31.5024	0.8561	0.1874	0.8041
30055	Timm13	33.7453	41.4505	1.228	0.0525	41.8443	41.3396	0.9879	0.9096	0.8043
71767	Tysnd1	5.50717	6.64456	1.207	0.14185	5.38209	5.22344	0.9705	0.8198	0.8044
233276	Tubgcp5	4.64949	4.92634	1.06	0.62535	5.51366	4.70117	0.8526	0.1785	0.8047
622665	Ccdc17	1.3923	1.47795	1.062	0.9057	1.52001	1.29875	0.8544	0.77255	0.8049
67976	Trabd	6.47484	8.29031	1.28	0.5833	7.22004	7.44247	1.031	0.94785	0.8051
654467	Gm10052	2.52382	1.87746	0.7439	0.72035	2.36762	1.41811	0.599	0.59215	0.8052
216853	Wrap53	3.58425	4.0055	1.118	0.46705	4.07701	3.67219	0.9007	0.4859	0.806
230596	Prpf38a	10.2073	9.31752	0.9128	0.47955	10.6727	7.85694	0.7362	0.0204	0.8065
245350	AA414768	1.57248	1.61696	1.028	0.89035	1.8138	1.50469	0.8296	0.4053	0.8068
66768	Pacrgl	3.70168	3.46994	0.9374	0.69715	4.60367	3.4831	0.7566	0.07995	0.8071
16993	Lta4h	6.68635	8.2847	1.239	0.08535	8.71294	8.71511	1	0.9938	0.8073
72097	2010300C02Rik	141.493	139.466	0.9857	0.8988	147.877	117.673	0.7957	0.04765	0.8073
100379146	Gm10642	1.30919	1.65104	1.261	0.72725	1.16753	1.18898	1.018	0.97915	0.8075
72199	Mms19	8.19204	9.96622	1.217	0.2955	9.16286	9.01278	0.9836	0.9238	0.8085
277333	Gm5069	2.0451	4.62622	2.262	0.06095	2.36228	4.32236	1.83	0.11045	0.8089
73847	Fam110a	2.48759	3.27275	1.316	0.11065	2.70699	2.88193	1.065	0.70285	0.8092
53970	Rfx5	3.73418	4.08511	1.094	0.62645	4.66484	4.13232	0.8858	0.50445	0.8097
18636	Cfp	3.95235	4.00701	1.014	0.9563	3.77467	3.10221	0.8218	0.33215	0.8106
243846	Ccdc9	31.8298	29.8284	0.9371	0.76	37.1644	28.2717	0.7607	0.17525	0.8118
80284	BC003266	23.0922	24.1964	1.048	0.68485	33.315	28.3595	0.8513	0.1418	0.8124
234796	Klhl36	1.94496	2.47829	1.274	0.1547	1.99362	2.06504	1.036	0.833	0.8129
381148	Gm1614	0.451735	1.06806	2.364	1	0.577461	1.10994	1.922	0.003	0.813
106338	Nsun3	2.48982	3.03946	1.221	0.33945	3.13605	3.11441	0.9931	0.96595	0.8135
68889	Ubac2	18.6979	23.7808	1.272	0.0281	22.0894	22.8563	1.035	0.74935	0.8136
100379612	Gm15886	3.41847	4.78719	1.4	0.6214	3.37829	3.85109	1.14	0.85025	0.814
66245	Hspbp1	29.5478	31.3027	1.059	0.59415	34.8512	30.0752	0.863	0.1699	0.8146
20492	Slbp	6.49529	7.77895	1.198	0.2109	8.44905	8.24317	0.9756	0.84895	0.8146
71131	Zfp689	1.89918	2.30556	1.214	0.53555	2.00103	1.97913	0.9891	0.9731	0.8147
407819	BC031181	76.0291	83.4367	1.097	0.35805	90.0372	80.534	0.8945	0.27	0.815
211006	Sepsecs	1.99855	2.42174	1.212	0.1859	2.4248	2.39577	0.988	0.92945	0.8154
226122	Ubtd1	6.28481	7.32751	1.166	0.2699	8.32631	7.91551	0.9507	0.69645	0.8154
100034361	Mfap1b	3.42766	3.59209	1.048	0.72145	3.65972	3.1274	0.8545	0.2357	0.8154
54709	Eif3i	52.6362	62.2959	1.184	0.10925	54.5893	52.6918	0.9652	0.7404	0.8156
17769	Mthfr	5.34697	5.06574	0.9474	0.718	7.61855	5.88915	0.773	0.0659	0.8159
22759	Zfp97	1.13112	0.631296	0.5581	0.03955	1.0958	0.499204	0.4556	0.01035	0.8162
399603	Fam84b	1.83061	1.54628	0.8447	0.311	2.39331	1.65151	0.6901	0.01755	0.8169
24067 665155	Srp54a,Srp54b	1.93316	1.56794	0.8111	0.1919	2.37186	1.57185	0.6627	0.0088	0.8171
100462955	Gm13687	0.754271	1.21497	1.611	1	0.910471	1.19894	1.317	1	0.8175
14976	H2-Ke2	48.2938	46.3486	0.9597	0.74325	52.6981	41.3462	0.7846	0.0549	0.8175
80906	Kcnip2	69.3475	63.6859	0.9184	0.41445	74.8108	56.1689	0.7508	0.0051	0.8176
75040	Efcab10	1.41062	0.855438	0.6064	1	1.97799	0.980954	0.4959	0.0431	0.8178
98496	Pid1	16.175	15.7304	0.9725	0.8059	18.6872	14.8628	0.7953	0.0473	0.8178
224893	Zfp959	2.35461	1.90846	0.8105	0.27075	2.64427	1.75294	0.6629	0.031	0.8179
67899	Cmc1	8.28044	11.6771	1.41	0.48415	11.3701	13.115	1.153	0.71255	0.8179
260302	Gga3	20.2295	15.799	0.781	0.56965	23.2245	14.837	0.6389	0.2738	0.818
100303737	Gm11175	61.2652	75.9952	1.24	0.29995	61.0309	61.9615	1.015	0.9422	0.8185
66537	Pomp	83.2579	98.9897	1.189	0.0977	99.8741	97.2105	0.9733	0.79205	0.8186
231214	Cc2d2a	4.52345	5.20159	1.15	0.27085	5.52816	5.2076	0.942	0.6875	0.8192
69137	2200002K05Rik	4.62063	3.756	0.8129	0.149	6.32934	4.2165	0.6662	0.0035	0.8195
50758	Fbxl17	11.7854	15.391	1.306	0.03605	12.5377	13.4188	1.07	0.62395	0.8195
57905	Isy1	8.96382	9.55432	1.066	0.6103	9.95985	8.70139	0.8736	0.27625	0.8197
77832	Tchp	3.93679	4.78023	1.214	0.4764	4.53359	4.51308	0.9955	0.9825	0.8198
22143	Tuba1b	75.743	90.9834	1.201	0.12525	80.8253	79.6313	0.9852	0.8985	0.8202
108159	Ubxn8	5.49182	5.8903	1.073	0.7699	6.97362	6.13549	0.8798	0.582	0.8203
241303	Fam78a	1.52072	1.64495	1.082	0.8425	1.64938	1.46391	0.8876	0.7462	0.8205
52864	Slx4	5.71163	5.15408	0.9024	0.6205	7.35613	5.44672	0.7404	0.09895	0.8205
192191	Med9	15.4519	17.4821	1.131	0.2535	17.9888	16.7005	0.9284	0.48965	0.8206
66266	Eapp	12.1906	15.2287	1.249	0.1082	12.8266	13.1513	1.025	0.8669	0.8208
66077	Aurkaip1	36.0527	43.0243	1.193	0.165	40.5159	39.6972	0.9798	0.87395	0.821
434233	Gm5601	1.48692	0.986927	0.6637	0.14865	2.32772	1.26987	0.5455	0.01555	0.8219
217779	Lysmd1	5.44895	5.05489	0.9277	0.5694	6.63387	5.05858	0.7625	0.0323	0.822
56724	Cript	27.9492	31.5927	1.13	0.26865	32.0041	29.7413	0.9293	0.5189	0.8221
71911	Bdh1	27.3182	32.2621	1.181	0.2333	27.6157	26.8369	0.9718	0.83435	0.8229
223664	Lrrc14	8.28185	8.07991	0.9756	0.88	8.5919	6.89924	0.803	0.2426	0.8231
67013	Oma1	2.62122	3.94496	1.505	0.03595	2.89162	3.58329	1.239	0.2877	0.8234
434484	Sp140	1.04116	1.8808	1.806	0.18175	1.66287	2.4737	1.488	0.3619	0.8235
320226	4930473A06Rik	1.10937	1.09819	0.9899	1	1.07261	0.875143	0.8159	0.33835	0.8242
17064	Cd93	0.372227	1.08992	2.928	1	0.432449	1.04447	2.415	5e-05	0.8248
20930	Surf1	50.3578	64.4247	1.279	0.26855	50.6137	53.425	1.056	0.80945	0.8251
271305	Phf21b	1.81731	1.96123	1.079	0.72535	2.4382	2.17309	0.8913	0.57315	0.8259
70209	Tmem143	8.84841	9.80938	1.109	0.51405	10.7214	9.81657	0.9156	0.64425	0.8259
229512	Smg5	12.9064	15.8333	1.227	0.04685	13.1261	13.3019	1.013	0.89365	0.8261
241289	Ppp1r26	1.64249	2.29462	1.397	0.04305	2.24364	2.5899	1.154	0.33585	0.8263
67268	Myl12a	12.4823	29.9996	2.403	0.06835	13.6507	27.1294	1.987	0.1872	0.8269
70359	Gtpbp3	6.91486	6.66698	0.9642	0.85925	9.1602	7.30407	0.7974	0.20125	0.827
232086	Tmem150a	4.62103	5.92762	1.283	0.41885	4.9138	5.22158	1.063	0.83375	0.8284
71807	Tars2	8.26171	8.0791	0.9779	0.84805	9.86413	7.99764	0.8108	0.06745	0.8291
54614	Prpf40b	26.3365	25.5194	0.969	0.83145	33.207	26.6881	0.8037	0.16055	0.8294
666427	Gm8098	1.04822	0.564739	0.5388	1	1.02565	0.458334	0.4469	0.69485	0.8294
15374	Hn1	42.5045	47.1512	1.109	0.32375	39.2676	36.1349	0.9202	0.43305	0.8295
76917	Flywch2	5.59992	5.89865	1.053	0.78295	7.61765	6.6571	0.8739	0.44115	0.8296
72748	Hdhd3	2.20116	2.13619	0.9705	0.892	2.96496	2.39026	0.8062	0.27535	0.8307
73261	1700037C18Rik	4.19309	6.70954	1.6	0.10735	4.95775	6.59334	1.33	0.32615	0.8311
98221	Eif3m	35.9455	34.152	0.9501	0.64635	43.3172	34.2213	0.79	0.03725	0.8315
268445	Ankrd13b	34.7169	42.1779	1.215	0.0551	33.6519	34.0069	1.011	0.92345	0.8318
407790	Ndufa4l2	1.85087	4.82618	2.608	0.06905	1.66483	3.61243	2.17	0.0401	0.8322
320800	9230112E08Rik	4.32398	4.48725	1.038	0.81185	5.92109	5.12091	0.8649	0.3299	0.8334
224440	Setd4	3.71315	2.6223	0.7062	0.165	4.45896	2.62486	0.5887	0.05405	0.8336
100042670	Rpl28-ps1	8.09115	14.2304	1.759	0.21625	8.3732	12.2763	1.466	0.39745	0.8336
66622	Ubr7	8.65568	10.8425	1.253	0.12555	8.38039	8.7514	1.044	0.7902	0.8337
278932	Prdm11	2.31344	2.63095	1.137	0.3912	2.65729	2.51982	0.9483	0.72135	0.8338
67778	Zfp639	12.0859	12.3566	1.022	0.857	13.2884	11.3405	0.8534	0.18605	0.8347
319370	Fam100b	19.3664	21.9031	1.131	0.5512	20.0421	18.9278	0.9444	0.7401	0.835
217366	Lrrc45	14.8123	15.3782	1.038	0.7693	18.1707	15.7595	0.8673	0.2618	0.8354
17872	Ppp1r15a	7.30051	6.66312	0.9127	0.81195	9.89719	7.5472	0.7626	0.60375	0.8355
232337	Zfp637	16.8957	20.9616	1.241	0.21205	18.8075	19.4992	1.037	0.83425	0.8357
231326	Aasdh	4.63084	3.60234	0.7779	0.23165	5.61768	3.65291	0.6503	0.02795	0.8359
214987	Chtf8	26.6005	34.0907	1.282	0.20975	27.4505	29.4081	1.071	0.7178	0.8359
26448	Stk30	4.99699	3.50086	0.7006	0.04895	6.23308	3.65062	0.5857	0.0113	0.836
72603	2700033N17Rik	1.50209	1.59356	1.061	0.84875	1.51916	1.34747	0.887	0.726	0.8361
239133	Dleu7	2.64638	1.91867	0.725	0.2109	4.29236	2.60405	0.6067	0.0724	0.8368
381346	Gm13194	0.532756	2.26853	4.258	1	0.472331	1.68314	3.563	1	0.8369
72275	2200002D01Rik	1.58653	2.44388	1.54	0.1737	1.7067	2.20157	1.29	0.39805	0.8374
99683	Sec24b	16.7449	15.7399	0.94	0.72855	21.7946	17.1607	0.7874	0.1535	0.8377
56009	Alyref2	2.41924	3.24547	1.342	0.1236	2.50382	2.81444	1.124	0.532	0.8379
19664	Rbpj	3.84585	4.49385	1.168	0.16495	4.02628	3.94304	0.9793	0.8565	0.8381
434232	Iqck	0.73778	1.88599	2.556	0.3815	1.13959	2.44163	2.143	0.4582	0.8381
11798	Xiap	10.5516	12.949	1.227	0.06145	12.8511	13.2311	1.03	0.79985	0.839
213121	Ankrd35	1.73306	2.11685	1.221	0.2817	2.7038	2.77084	1.025	0.8677	0.839
12856 64082	Cox17,Popdc2	92.5077	117.193	1.267	0.04345	113.065	120.206	1.063	0.59305	0.8392
320351	D230037D09Rik	1.96473	1.93924	0.987	0.9713	2.21621	1.83674	0.8288	0.5566	0.8397
100504040	Gm17586	2.79957	3.49263	1.248	0.29945	3.41134	3.57352	1.048	0.81725	0.8397
66349	Atp5sl	21.8688	22.0976	1.01	0.9431	26.255	22.2847	0.8488	0.18735	0.84
233575	Pgap2	7.17526	8.41047	1.172	0.2959	8.25011	8.12319	0.9846	0.9216	0.84
73242	Atat1	23.9054	27.2275	1.139	0.43445	26.1145	24.987	0.9568	0.7734	0.8401
78412	3110062M04Rik	1.02667	1.77488	1.729	0.03515	1.33766	1.94586	1.455	0.12105	0.8414
217011	Nle1	5.67209	5.43908	0.9589	0.8188	5.80121	4.68135	0.807	0.2573	0.8415
12651 12895	Chkb,Cpt1b	16.1959	20.3392	1.256	0.09735	16.3164	17.2451	1.057	0.6665	0.8416
52530	Nhp2	26.6153	26.1627	0.983	0.92585	34.2129	28.3158	0.8276	0.30115	0.842
66983	Zfp830	3.07002	2.57745	0.8396	0.20955	3.10287	2.19333	0.7069	0.01455	0.842
218763	Lrrc3b	1.2684	1.20515	0.9501	0.82515	2.05715	1.64615	0.8002	0.26095	0.8422
27361	Sepx1	17.5545	15.2844	0.8707	0.27855	24.5606	18.0252	0.7339	0.0114	0.8429
66606	Lrrc57	10.8706	12.9025	1.187	0.26975	12.8129	12.8189	1	0.99775	0.8429
67675	Cuta	35.2369	45.7201	1.298	0.02835	37.3098	40.829	1.094	0.4538	0.8434
245847	Amdhd2	8.84051	10.6158	1.201	0.22135	8.92949	9.04593	1.013	0.92555	0.8436
207965	Mettl21d	10.0483	11.117	1.106	0.4677	12.3248	11.5035	0.9334	0.61885	0.8436
239017	Ogdhl	16.8748	20.2386	1.199	0.07735	19.8771	20.1157	1.012	0.9095	0.8438
100043387 100503949	Gm14305,Gm14306	6.74634	5.88911	0.8729	0.3608	9.36884	6.90288	0.7368	0.02905	0.844
66998	Psmd5	14.3593	11.401	0.794	0.1695	15.5361	10.4135	0.6703	0.00405	0.8442
26385	Grk6	16.2976	19.4548	1.194	0.09045	19.6315	19.7884	1.008	0.94085	0.8444
17168	Nprl3	13.1616	13.2889	1.01	0.952	14.6092	12.4559	0.8526	0.32895	0.8444
108086	Rnf216	7.65894	8.88248	1.16	0.1568	7.64133	7.48379	0.9794	0.8458	0.8445
56177	Olfm1	602.642	779.414	1.293	0.0403	633.317	691.892	1.092	0.52055	0.8447
239555	Smcr7l	3.54616	3.29824	0.9301	0.5382	4.29757	3.37643	0.7857	0.03755	0.8447
15185	Hdac6	9.25535	11.6906	1.263	0.10085	10.1477	10.8315	1.067	0.6557	0.845
231151	Tada2b	9.31003	10.9431	1.175	0.2606	9.76674	9.70143	0.9933	0.9631	0.8451
239706	Mettl22	17.3276	17.0176	0.9821	0.9238	18.823	15.6231	0.83	0.316	0.8451
74154	Unkl	10.8167	12.7005	1.174	0.36175	11.6693	11.5807	0.9924	0.9637	0.8452
67178	Zmat5	9.43138	10.7287	1.138	0.88875	10.0185	9.63357	0.9616	0.96735	0.8453
434778	Ccdc160	1.34797	0.885602	0.657	0.0894	1.55442	0.863259	0.5554	0.0152	0.8453
66343	Tmem177	1.92128	2.01538	1.049	0.7465	2.1219	1.88197	0.8869	0.41605	0.8455
108899	2700081O15Rik	13.4085	26.6503	1.988	0.11025	11.8882	19.9917	1.682	0.30645	0.8461
194655	Klf11	0.733872	1.06872	1.456	1	0.853823	1.05218	1.232	0.3944	0.8462
14229	Fkbp5	13.2846	14.0103	1.055	0.63315	13.341	11.9075	0.8925	0.28465	0.8463
101513	Mob2	7.95705	9.9381	1.249	0.09635	8.13485	8.59944	1.057	0.68005	0.8464
233895	Prr14	13.2645	13.2654	1	0.99955	16.2308	13.7397	0.8465	0.31835	0.8465
319653	Slc25a40	2.91817	3.19424	1.095	0.5249	3.47243	3.21799	0.9267	0.589	0.8466
74351	Ddx23	22.137	22.8523	1.032	0.8911	26.3163	23.0005	0.874	0.56375	0.8466
73828	Dcaf4	4.84382	5.58533	1.153	0.28925	5.82075	5.68273	0.9763	0.85695	0.8467
54368	Gp9	0.345957	2.48472	7.182	0.0515	0.379452	2.30745	6.081	0.0158	0.8467
224019	Tmem191c	91.6674	100.659	1.098	0.69395	98.0267	91.1708	0.9301	0.7963	0.847
320253	March3	2.65299	2.01734	0.7604	0.2131	3.12498	2.01487	0.6448	0.049	0.8479
13853	Epm2a	9.72316	9.28853	0.9553	0.7147	10.1668	8.23876	0.8104	0.06415	0.8483
69663	Ddx51	6.05768	4.03975	0.6669	0.2096	7.20619	4.07701	0.5658	0.05875	0.8484
71793	Ints12	3.0917	2.15902	0.6983	0.0714	3.84851	2.28011	0.5925	0.02165	0.8484
654801	Zfp784	2.27465	3.15899	1.389	0.0403	2.79191	3.28985	1.178	0.28255	0.8485
20018	Polr1d	29.9382	32.1267	1.073	0.5195	34.5403	31.4498	0.9105	0.38385	0.8485
66144	Atp6v1f	102.59	105.34	1.027	0.7972	131.365	114.559	0.8721	0.18825	0.8493
72454	Ccdc71	7.55841	6.5848	0.8712	0.22545	8.65676	6.40568	0.74	0.0074	0.8494
57439	Tmem183a	15.0346	15.9567	1.061	0.56295	17.3323	15.6287	0.9017	0.32215	0.8496
57028 20401	Pdxp,Sh3bp1	72.9583	83.3805	1.143	0.1817	87.4174	84.9026	0.9712	0.77255	0.8498
268670	Zfp759	1.2146	0.902547	0.7431	0.1047	1.64113	1.03662	0.6317	0.00945	0.85
22169	Cmpk2	4.12966	4.41448	1.069	0.6006	5.42751	4.93248	0.9088	0.42525	0.8502
74490	Mamstr	1.92232	1.51313	0.7871	0.4942	3.1061	2.07923	0.6694	0.2309	0.8504
100215	Gm11266	2.17962	5.51257	2.529	0.11435	2.47881	5.33284	2.151	0.2202	0.8506
75690	Vsig10l	0.404843	1.02721	2.537	1	0.505837	1.0923	2.159	0.00025	0.8511
229504	Isg20l2	3.32828	3.2922	0.9892	0.96705	3.81297	3.20999	0.8419	0.5366	0.8511
319909	Ism1	2.50466	2.87256	1.147	0.3402	2.56289	2.50184	0.9762	0.86605	0.8512
209224	Enox2	2.5358	2.76412	1.09	0.62785	2.87788	2.67099	0.9281	0.7026	0.8514
553127	Cxx1b	31.0079	36.2551	1.169	0.1376	33.2183	33.0817	0.9959	0.9683	0.8518
100303733	Gm10501	2.58211	2.67456	1.036	0.8344	3.06225	2.70187	0.8823	0.4307	0.8518
67441	Isoc2b	4.38681	4.58233	1.045	0.84525	6.10748	5.43559	0.89	0.5354	0.852
20184	Uimc1	8.36563	9.20804	1.101	0.52385	8.33151	7.81806	0.9384	0.65105	0.8525
194309	Vps37d	13.5587	13.5139	0.9967	0.98005	13.522	11.4923	0.8499	0.16485	0.8527
22368	Trpv2	4.93686	3.95923	0.802	0.13905	6.41503	4.38718	0.6839	0.0071	0.8528
67486	Polr3g	1.69424	1.5926	0.94	0.8282	1.75204	1.40576	0.8024	0.30445	0.8536
105440	Kctd9	2.731	2.923	1.07	0.7403	3.59877	3.28904	0.9139	0.6369	0.8539
333182	Cox6b2	0.846805	3.73329	4.409	0.03095	1.06207	3.99903	3.765	0.00375	0.8541
216821	Tmem11	13.8003	12.4952	0.9054	0.4106	15.8902	12.2882	0.7733	0.035	0.8541
230657	Tmem69	4.79316	3.28449	0.6852	0.05505	5.82464	3.40994	0.5854	0.0074	0.8543
238328	Vash1	9.20667	11.5038	1.25	0.04285	10.4001	11.1032	1.068	0.549	0.8544
231712	Trafd1	15.3508	15.0496	0.9804	0.88	19.0126	15.9266	0.8377	0.2115	0.8545
277773	BC049635	1.90825	2.0021	1.049	0.84415	2.06065	1.84733	0.8965	0.64275	0.8545
66706	Ndufaf3	20.6733	22.2922	1.078	0.51145	20.8788	19.24	0.9215	0.49235	0.8546
26465	Zfp146	13.076	12.313	0.9416	0.58655	15.4247	12.4175	0.805	0.05245	0.8549
627049	Zfp800	3.44784	1.95069	0.5658	0.0438	4.01098	1.94047	0.4838	0.0002	0.8551
100503879	Gm5901	1.86653	1.33543	0.7155	0.19645	2.52848	1.54703	0.6118	0.03825	0.8552
14588	Gfra4	43.207	43.9979	1.018	0.8734	55.2257	48.1003	0.871	0.2165	0.8553
665205	Gm14327	1.45411	1.70936	1.176	0.6053	2.05814	2.06943	1.005	0.9836	0.8553
69020	Zfp707	3.88287	3.91602	1.009	0.9565	5.12747	4.4259	0.8632	0.3312	0.8559
57895	Ccdc126	3.66129	2.89453	0.7906	0.10685	4.56524	3.08926	0.6767	0.0051	0.8559
67119	Ccdc159	2.29103	1.62952	0.7113	0.0832	3.04212	1.85245	0.6089	0.00795	0.8561
73683	Atg16l2	6.90164	7.08985	1.027	0.8852	7.26471	6.39258	0.8799	0.47895	0.8566
232853	Zfp954	3.7647	3.11138	0.8265	0.2061	4.98726	3.53233	0.7083	0.0167	0.857
433813	Pusl1	15.5961	19.9855	1.281	0.22225	16.891	18.5668	1.099	0.6299	0.8578
75221	Dpp3	7.69613	6.60159	0.8578	0.19625	9.55217	7.02967	0.7359	0.00755	0.8579
71983	Tmco6	3.33815	3.27082	0.9798	0.9614	4.21446	3.54284	0.8406	0.59215	0.8579
11688	Alox8	1.05016	1.72804	1.646	0.0601	1.01261	1.43	1.412	0.12355	0.8582
103232	Gm15122	2.03728	1.15344	0.5662	0.56445	2.6386	1.28217	0.4859	0.44455	0.8583
72293	Nkd2	1.32024	0.939901	0.7119	0.06765	1.63969	1.00206	0.6111	0.012	0.8584
53626	Insm1	3.78285	2.79547	0.739	0.0282	2.99788	1.90194	0.6344	0.00285	0.8585
170823	Glmn	4.8773	3.93082	0.8059	0.6089	5.70216	3.94881	0.6925	0.44115	0.8593
232560	Caprin2	2.97471	3.67369	1.235	0.34905	2.28855	2.43063	1.062	0.779	0.86
108014	Srsf9	41.2589	40.8792	0.9908	0.94315	45.6702	38.921	0.8522	0.28855	0.8601
226153	Peo1	3.16921	3.37467	1.065	0.82415	3.6763	3.36756	0.916	0.72805	0.8602
13560	E4f1	6.01338	6.62297	1.101	0.4271	6.35014	6.01675	0.9475	0.65605	0.8603
403178	Plcxd1	0.956837	1.51106	1.579	0.14225	1.21544	1.65197	1.359	0.2892	0.8606
20182	Rxrb	22.6613	24.9162	1.1	0.42285	23.8156	22.5385	0.9464	0.6361	0.8607
66617	Mettl11a	10.6168	8.8938	0.8377	0.19295	11.18	8.06255	0.7212	0.02125	0.8609
235040	Atg4d	3.7816	4.39778	1.163	0.5918	3.93949	3.94449	1.001	0.9946	0.861
80291	Rilpl2	5.62061	5.91857	1.053	0.7237	6.55683	5.9464	0.9069	0.49755	0.8612
116870	Mta1	17.8233	21.2279	1.191	0.10855	16.3177	16.7381	1.026	0.8138	0.8612
22384	Eif4h	89.4883	110.768	1.238	0.03455	86.6151	92.3836	1.067	0.5293	0.8617
276905	Armc7	3.85225	3.55432	0.9227	0.77905	5.25483	4.17864	0.7952	0.37685	0.8619
226646	Ndufs2	87.991	99.2096	1.127	0.26005	94.0556	91.4072	0.9718	0.78575	0.8619
114585	D17H6S53E	7.31493	6.60687	0.9032	0.83845	7.9388	6.18131	0.7786	0.6316	0.8621
244864	Layn	1.99304	1.53182	0.7686	0.2243	3.7685	2.49699	0.6626	0.0202	0.8621
227620	Uap1l1	4.58142	6.20995	1.355	0.33025	3.96582	4.63984	1.17	0.63535	0.8631
353123	A830036E02Rik	2.81647	1.76661	0.6272	0.03495	4.34097	2.3503	0.5414	0.0005	0.8632
54636	Wdr45	21.628	21.0329	0.9725	0.8473	19.4801	16.3535	0.8395	0.1833	0.8633
19034	Gm10123	27.2547	24.8851	0.9131	0.4643	28.716	22.6363	0.7883	0.0609	0.8633
68114	Mum1	9.19007	7.53674	0.8201	0.109	11.0758	7.84209	0.708	0.0086	0.8634
620883	Gm12696	8.19866	9.35861	1.141	0.38945	9.7316	9.59253	0.9857	0.92215	0.8635
70240	Ufsp1	5.35458	6.69758	1.251	0.1676	5.71413	6.17295	1.08	0.6356	0.8637
237038	Nox1	1.68078	1.80249	1.072	0.8574	1.63589	1.51542	0.9264	0.85715	0.8638
66869	Zfp869	5.71911	5.61388	0.9816	0.8939	6.30726	5.35072	0.8483	0.24605	0.8642
321019	Gpr183	0.447354	1.77437	3.966	0.07145	0.441636	1.51394	3.428	0.04725	0.8643
67674	Trmt112	26.5518	31.2956	1.179	0.55785	31.3842	31.9738	1.019	0.94905	0.8644
99326	Garnl3	6.85479	8.05518	1.175	0.3418	7.43761	7.55783	1.016	0.9171	0.8647
18038	Nfkbil1	5.16445	6.74146	1.305	0.7445	5.62043	6.34878	1.13	0.91045	0.8653
78330	Ndufv3	120.424	140.181	1.164	0.2142	155.316	156.485	1.008	0.94655	0.8655
727711	Gm15459	2.32342	1.63705	0.7046	0.05555	3.41381	2.08371	0.6104	0.00375	0.8663
69944	2810021J22Rik	2.29712	1.76034	0.7663	0.29765	2.37759	1.57933	0.6643	0.043	0.8668
214084	Slc18a2	1.0344	1.12947	1.092	0.61635	1.35054	1.27957	0.9475	0.73825	0.8677
245643	Frmpd3	2.09056	2.90234	1.388	0.18805	2.6753	3.22311	1.205	0.42645	0.8678
78655	Eif3j	5.57103	7.20783	1.294	0.08505	5.58924	6.27919	1.123	0.4453	0.8683
73430	1700049G17Rik	2.19512	1.70554	0.777	0.30485	2.23641	1.50963	0.675	0.0855	0.8688
112415	C030039L03Rik	2.20695	1.92171	0.8708	0.45795	2.76406	2.09108	0.7565	0.0583	0.8688
66743	Rnf220	70.9495	78.56	1.107	0.3119	77.7858	74.8554	0.9623	0.7081	0.8691
66422	Dctpp1	9.94026	10.4865	1.055	0.7366	11.7866	10.8098	0.9171	0.57345	0.8694
67694	Ift74	10.3583	8.22817	0.7944	0.0556	12.3739	8.54687	0.6907	0.00215	0.8695
330192	Vps37b	7.76241	9.48668	1.222	0.079	7.96534	8.46557	1.063	0.5971	0.8696
20922	Supt4h1	42.0722	41.0205	0.975	0.8245	45.2067	38.3451	0.8482	0.14595	0.87
240665	Ccnj	1.7806	1.57867	0.8866	0.4204	1.9336	1.49197	0.7716	0.08265	0.8703
26562	Ncdn	682.177	704.236	1.032	0.80575	676.505	607.95	0.8987	0.4557	0.8705
78514	Arhgap10	0.989765	1.46021	1.475	0.0319	1.27597	1.63883	1.284	0.1366	0.8706
234728	Ftsjd1	1.34259	0.916605	0.6827	0.0319	1.36064	0.808904	0.5945	0.00465	0.8708
66506	Psmg3	6.71984	5.9612	0.8871	0.49595	8.39941	6.48943	0.7726	0.1191	0.8709
110012	Gm16517	30.3423	29.8221	0.9829	0.87355	29.3051	25.0976	0.8564	0.16005	0.8714
68149	Otub2	14.974	12.7233	0.8497	0.23135	15.388	11.395	0.7405	0.02695	0.8715
64074	Smoc2	1.15228	0.911303	0.7909	0.36695	6.76395	4.66211	0.6893	0.00835	0.8715
74764	Klc4	5.33026	8.78302	1.648	0.55295	5.79421	8.32122	1.436	0.6828	0.8716
67125	Tspan31	25.1617	33.0428	1.313	0.0523	26.8683	30.7858	1.146	0.3087	0.8725
223693	Tmem184b	12.7601	15.7391	1.233	0.04535	14.5654	15.6769	1.076	0.4781	0.8726
66229	Rpl7l1	9.30146	11.5659	1.243	0.729	10.0339	10.8879	1.085	0.90395	0.8727
60611	Foxj2	5.70557	5.36595	0.9405	0.5875	7.23911	5.94248	0.8209	0.06775	0.8728
66494	Prelid1	86.8294	98.381	1.133	0.2147	101.589	100.477	0.9891	0.9157	0.8729
268880	AI480653	5.51203	4.23667	0.7686	0.1362	5.84062	3.91905	0.671	0.00785	0.873
627901	Gm14419	3.64158	3.54148	0.9725	0.8962	5.53304	4.69921	0.8493	0.4065	0.8733
216560	Wdpcp	2.81492	3.11671	1.107	0.87975	3.18797	3.08306	0.9671	0.95715	0.8734
12304	Pdia4	12.3675	15.898	1.285	0.03875	16.3411	18.3541	1.123	0.29515	0.8738
19383 50518	Raly,a	29.3849	37.8989	1.29	0.0996	32.1015	36.1761	1.127	0.43215	0.8738
333789	N4bp2	0.779378	1.36918	1.757	0.11225	0.909883	1.39669	1.535	0.17985	0.8738
436230	BC065397	1.57085	1.37194	0.8734	0.82535	1.65965	1.26661	0.7632	0.69595	0.8738
19687	Rfc1	6.81396	7.74316	1.136	0.32275	7.49393	7.44197	0.9931	0.95245	0.8739
52132	Ccdc97	13.6047	16.9029	1.242	0.0653	15.0298	16.319	1.086	0.51335	0.8739
104263	Kdm3a	8.15805	8.45713	1.037	0.74685	8.00109	7.25187	0.9064	0.41715	0.8743
216019	Hkdc1	1.1017	0.647887	0.5881	0.123	1.25362	0.644862	0.5144	0.01495	0.8747
68778	1110038D17Rik	3.8546	3.89582	1.011	0.9484	4.00145	3.53878	0.8844	0.4621	0.875
66152	Uqcr10	173.033	212.981	1.231	0.0459	203.698	219.411	1.077	0.4726	0.8751
16588	Kin	6.63998	7.30175	1.1	0.5081	7.43113	7.15182	0.9624	0.78915	0.8752
17346	Mknk1	11.8594	13.2004	1.113	0.41535	13.2526	12.9145	0.9745	0.8466	0.8755
29808	Mga	6.14861	4.23019	0.688	0.0799	8.15373	4.91134	0.6023	0.00515	0.8755
234388	Ccdc124	106.479	121.533	1.141	0.19235	119.792	119.719	0.9994	0.9955	0.8756
215445	Rab11fip3	39.5549	43.6982	1.105	0.35205	38.5446	37.2883	0.9674	0.74955	0.8757
76987 66191	Hdhd2,Ier3ip1	67.7034	81.4252	1.203	0.07725	75.7895	79.8185	1.053	0.63215	0.8757
216011	Lrrc20	7.19792	8.14366	1.131	0.28605	7.88633	7.81445	0.9909	0.93935	0.8758
245622	Fam199x	1.11345	1.23077	1.105	0.46265	1.28036	1.23953	0.9681	0.8032	0.8758
225289	AW554918	2.05739	2.03448	0.9889	0.95975	2.1687	1.87903	0.8664	0.62555	0.8762
52036	Ppp6r3	11.9723	11.7857	0.9844	0.8815	15.476	13.3497	0.8626	0.1452	0.8763
270058	Mtap1s	19.0023	21.4514	1.129	0.2299	19.3756	19.1682	0.9893	0.9133	0.8763
69821	Mterfd2	7.43546	5.51128	0.7412	0.08	8.2991	5.39082	0.6496	0.01095	0.8764
17859	Gm10197	10.4088	21.6589	2.081	0.60075	6.97456	12.7185	1.824	0.73275	0.8764
71640	Zfp949	6.3098	4.742	0.7515	0.12715	6.95584	4.58239	0.6588	0.01055	0.8766
230767	Iqcc	11.014	12.425	1.128	0.7541	12.2891	12.1536	0.989	0.97625	0.8767
100040457	Gm2783	4.04336	5.8726	1.452	0.11845	5.54028	7.05478	1.273	0.2159	0.8767
211986	Tmem18	7.29349	8.76785	1.202	0.1024	7.29643	7.69253	1.054	0.64595	0.877
78752	Csgalnact2	3.22552	3.09911	0.9608	0.76155	3.59924	3.03313	0.8427	0.1865	0.8771
433752	AA415398	2.80191	5.79621	2.069	0.0935	3.67718	6.67333	1.815	0.16745	0.8773
277463	Gpr107	8.57952	8.46686	0.9869	0.9327	8.94675	7.75177	0.8664	0.3643	0.878
72023	Cyb561d1	3.80988	2.96455	0.7781	0.0853	4.3484	2.97099	0.6832	0.0059	0.8781
20441	St3gal3	19.7647	21.4203	1.084	0.4585	21.7152	20.6757	0.9521	0.64685	0.8785
226432	Ipo9	26.0199	33.0329	1.27	0.03265	28.6895	32.017	1.116	0.32825	0.8791
207781	C2cd2	2.45179	3.09189	1.261	0.04855	2.08592	2.31262	1.109	0.4079	0.8792
19258	Ptpn4	4.35387	3.68395	0.8461	0.3179	5.24944	3.90534	0.744	0.0469	0.8792
51960	Kctd18	5.69428	6.15132	1.08	0.61305	6.24044	5.92738	0.9498	0.76415	0.8793
56174	Nagk	23.6913	27.2501	1.15	0.23585	26.9263	27.2341	1.011	0.92195	0.8793
54380	Smarcal1	11.4629	10.9103	0.9518	0.68925	12.4413	10.4139	0.837	0.09935	0.8794
320554	Tcp11l1	5.32473	4.76987	0.8958	0.7345	4.78211	3.76842	0.788	0.50135	0.8797
74600	Mrpl47	8.14484	8.23618	1.011	0.97925	6.80977	6.05847	0.8897	0.811	0.8798
140546	Eri3	58.1412	58.4922	1.006	0.9534	65.0465	57.5948	0.8854	0.2341	0.8801
68977	Haghl	36.4112	36.169	0.9933	0.95825	41.6067	36.3831	0.8745	0.29335	0.8803
211323	Nrg1	0.299186	1.01283	3.385	1	0.400571	1.19382	2.98	0.0005	0.8804
109305	Orai1	5.12729	9.50631	1.854	0.02815	5.67218	9.27028	1.634	0.07485	0.8815
24100	Tpra1	10.1998	11.7523	1.152	0.28975	12.8356	13.0411	1.016	0.897	0.8818
224613	Flywch1	73.8383	66.163	0.8961	0.2696	83.7056	66.1543	0.7903	0.02225	0.882
16527	Kcnk3	2.47877	2.40906	0.9719	0.8373	3.51013	3.00912	0.8573	0.22565	0.8821
330485	Tmem145	5.57156	5.77131	1.036	0.78325	8.10231	7.40312	0.9137	0.45	0.8821
217365	Nploc4	10.7488	11.6511	1.084	0.4734	12.4707	11.9257	0.9563	0.6939	0.8822
232969	Zfp428	18.8665	21.0584	1.116	0.3458	22.7809	22.4394	0.985	0.8969	0.8825
624438	Gm10819	2.51052	2.93826	1.17	0.91945	2.32415	2.40101	1.033	0.9686	0.8827
240442	Adnp2	4.46416	3.48074	0.7797	0.0327	5.98382	4.11842	0.6883	0.00105	0.8827
67484	Eepd1	4.75577	3.69251	0.7764	0.058	5.76245	3.95173	0.6858	0.0046	0.8832
218629	Dhx29	2.75622	3.49406	1.268	0.05965	3.91427	4.38546	1.12	0.3276	0.8838
331623	Bend3	1.04289	1.10086	1.056	0.7157	1.11692	1.04201	0.9329	0.6376	0.8838
66627	Ogfod2	10.4312	10.1524	0.9733	0.8366	10.7818	9.27646	0.8604	0.2362	0.884
52717	Anapc16	26.0347	32.9845	1.267	0.05085	28.6191	32.0543	1.12	0.3411	0.884
268480	Rapgefl1	84.4594	97.6115	1.156	0.225	89.8156	91.7815	1.022	0.85715	0.8842
52174	Tmem222	39.092	41.9825	1.074	0.49915	40.8854	38.8394	0.95	0.6239	0.8846
67417	Ears2	1.70419	1.46569	0.8601	0.70485	1.63223	1.24243	0.7612	0.4557	0.885
231642	Alkbh2	1.69753	1.76862	1.042	0.8718	3.00663	2.77257	0.9222	0.70325	0.8851
13929	Amz2	17.5805	15.3437	0.8728	0.3852	18.6282	14.3955	0.7728	0.10975	0.8854
66530	Ubxn6	33.7165	35.3954	1.05	0.7832	33.9323	31.5575	0.93	0.6902	0.8859
108755	Lyrm2	26.9475	32.3086	1.199	0.19485	27.0143	28.6938	1.062	0.6814	0.8859
213773	Tbl3	13.8034	12.1913	0.8832	0.3943	14.1643	11.0842	0.7825	0.1114	0.886
69171	1810031K17Rik	6.47187	8.26166	1.277	0.0396	7.27099	8.22496	1.131	0.28945	0.8861
381801	Tatdn2	10.6392	12.7571	1.199	0.21535	10.797	11.4741	1.063	0.64495	0.8863
67733	Itgb3bp	1.98964	2.49629	1.255	0.71465	2.22827	2.47781	1.112	0.84105	0.8863
71985	Acad10	0.750731	1.18524	1.579	0.2078	0.782653	1.09522	1.399	0.21305	0.8864
232430	Crebl2	7.23748	8.96465	1.239	0.08265	8.26564	9.07484	1.098	0.4105	0.8864
100038739	Gm10615	1.38518	0.891253	0.6434	0.4846	1.34194	0.765666	0.5706	0.4035	0.8868
22781	Ikzf4	2.7888	3.03743	1.089	0.64475	2.70058	2.60874	0.966	0.83715	0.8869
66155	Ufc1	41.2201	42.7257	1.037	0.74335	46.7856	43.0124	0.9194	0.4512	0.887
434077	Gm5578	12.585	12.6687	1.007	0.95545	13.47	12.0319	0.8932	0.36965	0.8873
100503572	Bbip1	18.2101	21.5386	1.183	0.3483	17.9351	18.8284	1.05	0.805	0.8876
235604	Camkv	313.484	283.827	0.9054	0.3611	286.697	230.4	0.8036	0.0603	0.8876
66549	Aggf1	18.4575	19.4852	1.056	0.5904	19.4208	18.1982	0.937	0.5174	0.8876
73162	Otud3	3.18839	2.91378	0.9139	0.58415	3.07831	2.4985	0.8116	0.2185	0.8881
640370	Gm7292	132.38	138.094	1.043	0.66965	140.635	130.31	0.9266	0.4515	0.8882
66513	Tab1	4.93292	6.38633	1.295	0.0365	5.07441	5.8364	1.15	0.2458	0.8884
71742	Ulk3	4.37551	4.16735	0.9524	0.7094	5.19008	4.39305	0.8464	0.18295	0.8887
231571	Rpap2	6.66602	5.96896	0.8954	0.70705	8.2767	6.5873	0.7959	0.51595	0.8888
27277	Golga5	7.87375	8.43281	1.071	0.5508	8.84817	8.42337	0.952	0.66065	0.8889
66836	Tmem223	37.6031	47.5646	1.265	0.03735	45.5251	51.1873	1.124	0.28365	0.8889
67917	Zcchc3	2.30784	2.63481	1.142	0.3568	2.60562	2.64498	1.015	0.9171	0.8891
13628	Eef1a2	397.609	487.709	1.227	0.06255	451.797	493.007	1.091	0.4638	0.8896
67015	Ccdc91	14.2222	16.6439	1.17	0.2037	17.0192	17.7223	1.041	0.73465	0.8898
240880	Scyl3	5.85122	5.07242	0.8669	0.3999	6.85635	5.29096	0.7717	0.1483	0.8902
237868	Sarm1	6.35124	8.23999	1.297	0.04655	7.2165	8.33497	1.155	0.23005	0.8902
108124	Napa	75.6026	62.1905	0.8226	0.1872	73.3809	53.7494	0.7325	0.0379	0.8904
217119	Xylt2	6.16014	6.82339	1.108	0.4525	6.55195	6.46371	0.9865	0.9201	0.8906
76483	Lmf1	7.66379	9.50783	1.241	0.107	8.36667	9.25086	1.106	0.46185	0.8912
231874	Ccz1	13.3481	12.5472	0.94	0.58865	14.4088	12.076	0.8381	0.11745	0.8916
269113	Nup54	6.969	6.35166	0.9114	0.57105	7.40178	6.01541	0.8127	0.2299	0.8917
215418	Csrnp1	2.14756	1.60233	0.7461	0.07045	1.95634	1.30205	0.6656	0.0181	0.892
69928	Apitd1	2.20644	2.52202	1.143	0.67165	1.72185	1.75566	1.02	0.947	0.892
216152	BC005764	5.12162	7.31509	1.428	0.0719	6.288	8.0127	1.274	0.2206	0.8922
69723	Rpain	13.3689	14.586	1.091	0.63385	14.2231	13.8486	0.9737	0.88045	0.8924
245174	Zfp937	1.55098	1.10313	0.7112	0.1015	1.7007	1.07951	0.6347	0.0176	0.8924
51885	Tubgcp4	6.65886	4.58754	0.6889	0.31355	6.65403	4.09202	0.615	0.19815	0.8926
67881	Mdp1	14.5	14.8685	1.025	0.81525	15.5979	14.2872	0.916	0.42675	0.8933
58213	AB041806	3.13116	2.23591	0.7141	0.1885	3.18308	2.03053	0.6379	0.0582	0.8933
231123 272158	Haus3,Poln	2.86203	2.83588	0.9909	0.9533	3.0838	2.72999	0.8853	0.4363	0.8934
68576	Hbxip	28.2706	31.6639	1.12	0.3243	31.466	31.4912	1.001	0.99555	0.8935
278304	Zfp385c	0.705653	1.26562	1.794	0.37555	0.819433	1.31354	1.603	0.45205	0.8938
67463	Poc5	6.0508	4.94888	0.8179	0.0965	7.04606	5.15179	0.7312	0.0062	0.894
66397	Sar1b	35.6801	38.2863	1.073	0.5192	39.1826	37.588	0.9593	0.6904	0.894
216820	Dhrs7b	7.15063	6.09568	0.8525	0.2554	8.77572	6.68855	0.7622	0.04665	0.8941
67698	Fam174a	21.1335	21.3021	1.008	0.94045	23.5427	21.2178	0.9012	0.3247	0.8941
102922429	Gltpd1	5.63567	4.89124	0.8679	0.3226	8.2669	6.41692	0.7762	0.0882	0.8944
56530	Cnpy2	24.9043	29.0206	1.165	0.172	25.287	26.3572	1.042	0.71265	0.8945
240396	Mex3c	8.00334	9.09917	1.137	0.23165	8.10118	8.24013	1.017	0.87375	0.8947
67809	Fam82a2	20.7752	24.3256	1.171	0.14495	23.5731	24.6943	1.048	0.6685	0.8947
622320	Kctd21	4.25158	5.01459	1.179	0.19775	4.31872	4.55751	1.055	0.6714	0.8947
27261	Dok3	3.36616	3.84186	1.141	0.4168	3.87302	3.95568	1.021	0.8941	0.8949
791290	Gm9938	2.10681	2.90335	1.378	0.07255	2.23656	2.75817	1.233	0.22565	0.8949
54402	Stk19	19.0939	17.9676	0.941	0.6818	22.1314	18.6369	0.8421	0.2706	0.8949
72193	Scaf11	6.20868	6.50257	1.047	0.65635	6.66956	6.25259	0.9375	0.52515	0.8951
66320	Tmem208	15.4004	20.6149	1.339	0.0615	15.2687	18.3056	1.199	0.2297	0.8956
72106	Jmjd8	14.4845	14.3448	0.9904	0.9948	15.4385	13.6964	0.8872	0.9358	0.8958
97961	Nol12	17.5591	21.9753	1.252	0.1762	18.8063	21.0849	1.121	0.4354	0.8959
106894	Hmgxb3	7.49252	6.60842	0.882	0.62615	7.81222	6.17666	0.7906	0.35815	0.8964
26936	Mprip	55.4744	67.2976	1.213	0.15215	55.9237	60.8159	1.087	0.5508	0.8964
79566	Sh3bp5l	10.0324	10.0287	0.9996	0.9982	10.3189	9.24737	0.8962	0.3632	0.8965
21665	Tdg	19.3397	13.5634	0.7013	0.03755	21.386	13.4467	0.6288	0.00515	0.8965
15469	Prmt1	35.9623	30.4685	0.8472	0.1605	35.7104	27.1334	0.7598	0.0174	0.8968
68472	Tmem126b	11.7437	9.20478	0.7838	0.04815	13.6865	9.62365	0.7031	0.0046	0.8971
74637	Shpk	1.30982	1.28423	0.9805	0.92345	1.28611	1.13128	0.8796	0.488	0.8971
230866	2700016F22Rik	2.02532	3.43072	1.694	0.2778	2.32955	3.54053	1.52	0.3889	0.8972
27403	Abca7	1.36722	1.71156	1.252	0.09545	1.8483	2.07656	1.123	0.35825	0.8975
2241	Fer	6.57181	5.04242	0.7673	0.02985	7.43097	5.11704	0.6886	0.00175	0.8975
209318	Gps1	53.6149	54.2168	1.011	0.91485	49.4751	44.9048	0.9076	0.36045	0.8975
20909	Stx4a	28.9793	45.7557	1.579	0.29895	28.8439	40.8836	1.417	0.45075	0.8977
546143	Gm5918	5.86572	8.24694	1.406	0.58195	7.72668	9.75224	1.262	0.69865	0.8977
231724	Rad9b	6.11995	6.89555	1.127	0.5386	6.72111	6.79988	1.012	0.95455	0.8979
66525	Timm50	12.8391	12.6348	0.9841	0.8956	13.5647	11.9902	0.8839	0.35085	0.8982
232976	Zfp574	5.99496	7.5957	1.267	0.0305	5.80334	6.60606	1.138	0.2466	0.8984
70120	Yars2	9.36844	6.73613	0.719	0.10985	8.21879	5.31066	0.6462	0.0123	0.8987
99982	Kdm1a	23.7424	17.6008	0.7413	0.117	25.1111	16.7292	0.6662	0.0469	0.8987
66125	Sf3b5	46.2688	36.379	0.7863	0.03275	51.4841	36.3781	0.7066	0.00245	0.8987
108011	Ap4e1	1.77735	1.43293	0.8062	0.2692	2.00936	1.45597	0.7246	0.0453	0.8988
103850	Nt5m	20.6062	24.011	1.165	0.44675	23.7177	24.841	1.047	0.7734	0.8988
210925	Ints9	5.14429	4.58378	0.891	0.3787	6.4804	5.19277	0.8013	0.07745	0.8993
102182	Prmt10	5.08574	3.68807	0.7252	0.0412	5.85477	3.81852	0.6522	0.0017	0.8994
232816	Zfp628	2.89232	3.46465	1.198	0.1811	3.05313	3.28959	1.077	0.5803	0.8995
268373	Ppia	794.729	746.955	0.9399	0.678	840.264	710.603	0.8457	0.35305	0.8998
56412	Noa1	7.44005	7.19205	0.9667	0.796	8.40227	7.30853	0.8698	0.28645	0.8998
26427	Creb3l1	2.68573	3.55702	1.324	0.0711	2.68265	3.19716	1.192	0.2368	0.8999
56219	Extl1	21.0641	25.8912	1.229	0.05045	20.2739	22.425	1.106	0.346	0.8999
68653	Samm50	26.088	24.1984	0.9276	0.48785	28.5269	23.8124	0.8347	0.0905	0.8999
75608	Chmp4b	97.7776	119.455	1.222	0.0492	113.82	125.139	1.099	0.36225	0.8999
-330788 620419	Gm20422,Zfp866,Zfp963	6.87965	6.82888	0.9926	0.9688	7.4448	6.65071	0.8933	0.5409	0.9
76563	Qrsl1	5.82079	4.15344	0.7136	0.0288	6.91523	4.44174	0.6423	0.0025	0.9002
100039672	Msmp	2.59548	3.42882	1.321	0.7931	2.63383	3.1322	1.189	0.8708	0.9002
76719	1700081L11Rik	16.7486	14.9066	0.89	0.41065	19.9758	16.0117	0.8016	0.11365	0.9006
22222	Ubr1	8.95256	7.40588	0.8272	0.18395	9.42765	7.02379	0.745	0.03695	0.9006
78796	Zcchc4	2.69873	2.3645	0.8762	0.46125	3.26548	2.57795	0.7895	0.1376	0.901
230848	Zbtb40	0.820732	1.02242	1.246	1	1.14059	1.28029	1.122	0.408	0.9011
17955	Nap1l4	36.1783	42.309	1.169	0.2207	36.096	38.0483	1.054	0.6734	0.9013
72947	Agxt2l2	1.77527	2.28687	1.288	0.63685	2.34511	2.7232	1.161	0.78775	0.9014
70382	Kctd2	29.7696	35.779	1.202	0.0786	26.0641	28.2467	1.084	0.44805	0.9017
216831	Arhgap44	38.5085	37.0147	0.9612	0.7167	41.1708	35.7161	0.8675	0.2005	0.9025
66615	Atg4b	14.3527	12.4433	0.867	0.2422	16.2021	12.6859	0.783	0.0428	0.9031
108841	Rdh13	4.87069	3.91805	0.8044	0.4142	6.1378	4.45961	0.7266	0.163	0.9032
66538	Rps19bp1	15.2472	13.7733	0.9033	0.4564	15.5072	12.6544	0.816	0.1412	0.9034
433864	Nom1	6.50983	5.14044	0.7896	0.4497	6.76431	4.82546	0.7134	0.1685	0.9034
68050	Akirin1	22.0009	21.2118	0.9641	0.7266	25.4292	22.1536	0.8712	0.2205	0.9036
208449	Sgms1	11.8023	13.6881	1.16	0.37395	11.899	12.471	1.048	0.7115	0.9037
69035	Zdhhc3	19.1779	19.4914	1.016	0.88355	21.9954	20.2023	0.9185	0.4429	0.9037
53951	Ccdc75	7.76305	8.94686	1.152	0.4271	9.42749	9.82041	1.042	0.8589	0.9038
381406	2810408M09Rik	5.07164	5.84416	1.152	0.29755	5.12631	5.34085	1.042	0.7659	0.9041
268933	Wdr24	7.34877	5.71892	0.7782	0.87855	9.57879	6.73979	0.7036	0.8205	0.9041
66310	Dpy30	14.647	17.2773	1.18	0.21405	15.858	16.914	1.067	0.6393	0.9042
27407	Abcf2	27.4629	24.5754	0.8949	0.27605	32.6935	26.4584	0.8093	0.03635	0.9044
28018	Ubfd1	7.83903	8.00723	1.021	0.85	9.05769	8.36769	0.9238	0.46495	0.9044
72308	Brf1	10.3696	12.2298	1.179	0.3838	9.93734	10.5998	1.067	0.727	0.9044
66757	Adat2	2.65385	1.62233	0.6113	0.1955	3.28405	1.8157	0.5529	0.07725	0.9044
71843	R3hcc1	7.42666	9.9885	1.345	0.27985	8.85084	10.7685	1.217	0.4683	0.9046
66073	Txndc12	20.422	22.0544	1.08	0.54525	22.2979	21.7859	0.977	0.8538	0.9047
55994	Smad9	2.03622	2.18211	1.072	0.60105	2.45343	2.37927	0.9698	0.8069	0.9049
217331	Unk	5.90547	6.92091	1.172	0.3176	5.54037	5.87793	1.061	0.7251	0.9053
269610	Chd5	22.8348	27.9781	1.225	0.08145	22.3798	24.8236	1.109	0.3666	0.9053
242736	Pramef8	3.25027	2.97287	0.9147	0.71615	3.04688	2.52319	0.8281	0.2337	0.9054
57315	Wdr46	3.57812	4.24516	1.186	0.23805	3.33991	3.58996	1.075	0.6363	0.906
71998	Slc25a35	2.92297	3.01505	1.032	0.8975	2.54683	2.38026	0.9346	0.8082	0.9061
108707	1810008A18Rik	8.83884	10.7461	1.216	0.0909	9.29725	10.2418	1.102	0.39355	0.9061
14791	Emg1	17.1982	18.4741	1.074	0.71795	17.604	17.1389	0.9736	0.89415	0.9063
64704	Htra2	14.2372	15.9349	1.119	0.60135	14.8994	15.1147	1.014	0.94845	0.9064
21411	Tcf20	16.8715	15.8161	0.9374	0.5961	17.0195	14.4618	0.8497	0.1898	0.9064
224902	Safb2	35.4618	40.7251	1.148	0.33985	35.2622	36.7075	1.041	0.7732	0.9065
214505	Gnptg	31.6502	37.8441	1.196	0.2292	32.4117	35.1341	1.084	0.58775	0.9066
233189	Ctu1	2.16838	1.74745	0.8059	0.20435	2.93632	2.1457	0.7307	0.0421	0.9068
68187	Fam135a	3.83396	4.23756	1.105	0.36675	3.89688	3.90558	1.002	0.98485	0.9068
22758	Zscan12	3.24359	2.9182	0.8997	0.66575	3.64664	2.97529	0.8159	0.25605	0.9069
70373	1700020O03Rik	3.88096	3.83281	0.9876	0.93425	4.04221	3.62283	0.8962	0.4373	0.9075
225372 24068	Apbb3,Sra1	31.144	24.3715	0.7825	0.04695	36.0341	25.5906	0.7102	0.00555	0.9075
109349	Fam163b	15.323	17.2011	1.123	0.27035	22.6488	23.0763	1.019	0.8568	0.9076
280621	BC089491	2.85348	1.9102	0.6694	0.3	2.60431	1.5827	0.6077	0.15425	0.9078
66208	Nenf	45.0569	57.023	1.266	0.0312	49.3394	56.6939	1.149	0.19955	0.9079
68969	Eif1b	109.478	104.484	0.9544	0.6363	135.807	117.698	0.8667	0.15345	0.9081
59009	Sh3rf1	22.1058	21.7323	0.9831	0.85915	25.2103	22.5168	0.8932	0.2607	0.9085
231841	Baat1	3.98342	4.02037	1.009	0.94205	4.47524	4.10403	0.9171	0.4832	0.9086
52575	Rg9mtd1	3.28692	2.50613	0.7625	0.05475	4.38646	3.039	0.6928	0.00665	0.9087
209361	Taf3	4.51123	3.83678	0.8505	0.5397	4.38026	3.38795	0.7735	0.15835	0.9094
114479	Slc5a5	3.3265	2.50351	0.7526	0.0459	7.14317	4.8897	0.6845	0.00195	0.9096
100534275	Gm14401	2.72221	2.43929	0.8961	0.61255	2.71096	2.20952	0.815	0.3436	0.9096
27096	Trappc3	32.398	32.3521	0.9986	0.9897	34.6815	31.5118	0.9086	0.3772	0.9099
72140	Ccdc123	4.97179	4.5208	0.9093	0.57145	5.62428	4.65579	0.8278	0.19835	0.9104
118445	Klf16	17.4665	14.8167	0.8483	0.11795	15.7021	12.1285	0.7724	0.0153	0.9105
100041372	Gm13722	3.02691	3.15684	1.043	0.76455	3.62238	3.44207	0.9502	0.70675	0.9111
28071	Twistnb	3.09814	3.33095	1.075	0.62465	3.34115	3.27386	0.9799	0.8845	0.9114
76025	Cant1	11.6503	11.3646	0.9755	0.8289	13.1043	11.6523	0.8892	0.30665	0.9116
320950	9330104G04Rik	1.23202	1.11747	0.907	0.639	1.42781	1.18075	0.827	0.33275	0.9117
239647	Fam113b	1.8327	1.88314	1.028	0.9385	2.03964	1.91097	0.9369	0.8121	0.9118
17536	Meis2	51.2751	65.2103	1.272	0.13525	48.2426	55.9449	1.16	0.2427	0.9118
22245	Uck1	16.5891	19.2568	1.161	0.33145	17.5353	18.563	1.059	0.71655	0.912
68876	Xrcc6bp1	3.42819	3.13415	0.9142	0.64275	4.1277	3.44205	0.8339	0.31375	0.9121
27041	G3bp1	15.1433	14.4283	0.9528	0.7243	17.2336	14.9808	0.8693	0.2877	0.9124
67139	Mis12	5.7584	6.37131	1.106	0.6248	6.62556	6.68865	1.01	0.96545	0.9124
67228	Wdr85	10.1458	8.09133	0.7975	0.1128	10.6058	7.71903	0.7278	0.0147	0.9126
72938	Hspb11	12.2674	13.3162	1.085	0.6068	14.6999	14.5658	0.9909	0.951	0.9128
621976	Tmem170b	8.96349	10.2685	1.146	0.18055	9.17008	9.58997	1.046	0.6537	0.9129
218341	Rfesd	2.14835	1.93111	0.8989	0.5255	2.4276	1.99277	0.8209	0.26635	0.9132
224045	Eif2b5	12.2103	14.9079	1.221	0.1304	12.7003	14.1636	1.115	0.32185	0.9134
216131	Trappc10	14.0884	15.7387	1.117	0.2756	14.3604	14.6592	1.021	0.8412	0.9138
628308	Gm14420	16.6767	15.3814	0.9223	0.54205	21.5498	18.1629	0.8428	0.18325	0.9138
77462	Tmem116	2.07492	1.22965	0.5926	0.33625	3.9983	2.16529	0.5416	0.29335	0.9138
17904	Myl6	332.951	312.924	0.9399	0.53845	410.467	352.552	0.8589	0.1348	0.9139
15273	Hivep2	42.8693	43.9378	1.025	0.81025	38.6062	36.167	0.9368	0.53615	0.914
22321	Vars	8.42067	10.8488	1.288	0.15265	9.69018	11.4114	1.178	0.33095	0.9141
70373	4732487G21Rik	2.50432	3.0416	1.215	0.3666	2.54439	2.82505	1.11	0.6203	0.9142
73711	Fam125a	9.4293	10.9777	1.164	0.2754	9.05537	9.63837	1.064	0.66105	0.9143
105000	Dnalc1	21.4939	26.4542	1.231	0.0425	23.0878	25.9829	1.125	0.25975	0.9144
224813	Gm88	21.6953	19.9575	0.9199	0.44475	20.8239	17.5195	0.8413	0.13305	0.9146
270157	Gm684	1.07155	1.46117	1.364	1	1.9478	2.42931	1.247	0.5293	0.9146
11736	Ankfy1	5.99072	6.72937	1.123	0.29615	7.05516	7.24952	1.028	0.8136	0.9148
17237	Mgrn1	57.8711	66.7596	1.154	0.19745	56.3569	59.4842	1.055	0.62225	0.915
232164	Paip2b	11.6322	15.1036	1.298	0.22965	13.2042	15.6868	1.188	0.37875	0.915
57314	Th1l	15.8847	17.0964	1.076	0.7283	15.1515	14.9217	0.9848	0.9469	0.915
20017	Polr1b	3.73179	3.23449	0.8667	0.40255	4.19338	3.32773	0.7936	0.1836	0.9156
329015	Atg2a	6.11733	7.7539	1.268	0.05935	7.35139	8.53163	1.161	0.2051	0.9156
100041273	Gm3244	4.89038	3.39045	0.6933	0.3509	5.6118	3.56229	0.6348	0.2074	0.9156
17120	Mad1l1	5.76237	5.96609	1.035	0.79175	6.21929	5.89816	0.9484	0.6976	0.916
16068	Il18bp	1.77337	1.53171	0.8637	0.504	1.86719	1.47758	0.7913	0.27335	0.9162
328977	Zfp532	12.5978	12.2995	0.9763	0.83925	13.9814	12.5065	0.8945	0.31135	0.9162
20589	Ighmbp2	2.62875	2.21562	0.8428	0.4439	3.10254	2.39613	0.7723	0.1608	0.9163
66311	Cenpw	1.12796	1.1398	1.01	1	1.53795	1.42424	0.9261	0.72365	0.9164
56452	Orc6	8.51782	8.48738	0.9964	0.97895	8.96136	8.18606	0.9135	0.4792	0.9168
408062	Zfp873	1.34824	0.980888	0.7275	0.1558	1.19566	0.797793	0.6672	0.08235	0.9171
11306	Abcb7	6.27731	5.79405	0.923	0.46785	7.54954	6.39132	0.8466	0.146	0.9172
246179	Fktn	8.63224	9.30012	1.077	0.59145	9.50177	9.38939	0.9882	0.92005	0.9172
-	Gm16211	5.63263	5.38827	0.9566	0.7682	5.49076	4.81817	0.8775	0.37515	0.9173
11418	Accn1	22.6032	24.3407	1.077	0.47365	29.5387	29.1812	0.9879	0.9037	0.9174
66381	Rnf113a2	6.63749	5.96388	0.8985	0.7627	7.16032	5.90304	0.8244	0.55845	0.9175
72135	Pygo1	8.23943	7.79326	0.9458	0.5857	8.49456	7.37283	0.8679	0.1574	0.9176
78825	Pppde1	4.79756	5.40554	1.127	0.3237	4.96853	5.13746	1.034	0.7736	0.9177
18708	Pik3r1	12.4561	15.2155	1.222	0.06225	12.8771	14.439	1.121	0.27485	0.9179
26374	Rfwd2	9.57149	11.2041	1.171	0.1248	9.38617	10.0867	1.075	0.4781	0.918
668917	Zfp133-ps	2.34498	2.75927	1.177	0.81725	2.77306	2.99658	1.081	0.913	0.9184
74142	Lonp1	16.7389	20.6275	1.232	0.0416	18.2136	20.62	1.132	0.22895	0.9187
75668	Rasl10a	27.9498	17.5844	0.6291	0.0545	35.4218	20.4767	0.5781	0.04265	0.9188
78797	Ndor1	7.2846	7.36622	1.011	0.94935	9.21037	8.55848	0.9292	0.673	0.9189
14773	Grk5	1.83288	2.35775	1.286	0.33405	2.066	2.44238	1.182	0.5457	0.919
252876	Gin1	4.01632	3.26737	0.8135	0.4461	4.86938	3.641	0.7477	0.2737	0.9191
21402	Skp1a	177.515	158.47	0.8927	0.5583	211.15	173.279	0.8206	0.33215	0.9193
12696	Cirbp	38.5498	48.2293	1.251	0.0531	33.2737	38.2753	1.15	0.236	0.9195
80509	Med8	14.8508	13.58	0.9144	0.4782	17.2549	14.51	0.8409	0.1636	0.9196
64436	Inpp5e	11.7146	11.2171	0.9575	0.8321	12.2735	10.8084	0.8806	0.50035	0.9197
100126824	Sco2	21.1581	26.0361	1.231	0.44755	21.9432	24.8385	1.132	0.6575	0.9199
70791	Hars2	9.07575	7.63231	0.841	0.5485	8.73579	6.75998	0.7738	0.43385	0.9202
12348	Car11	140.631	174.817	1.243	0.03695	146.164	167.198	1.144	0.2181	0.9202
23999	Twf2	22.8802	21.0708	0.9209	0.44695	24.1232	20.4432	0.8474	0.1282	0.9202
67333	Stk35	3.08827	3.68969	1.195	0.12965	3.51225	3.86241	1.1	0.4109	0.9204
69934	Rg9mtd3	5.56012	5.1111	0.9192	0.712	7.40245	6.26343	0.8461	0.4834	0.9205
22401	Zmat3	8.64515	8.57561	0.992	0.93815	10.286	9.39305	0.9132	0.38625	0.9206
56462	Mtch1	258.243	271.048	1.05	0.6769	260.541	251.789	0.9664	0.79025	0.9208
19330	Rab18	40.648	42.1034	1.036	0.72535	42.0998	40.1718	0.9542	0.63965	0.9212
69573	Hilpda	2.5937	2.51603	0.9701	0.89875	2.60664	2.32997	0.8939	0.60135	0.9215
192170	Eif4a3	26.6134	24.6388	0.9258	0.51515	23.7879	20.2943	0.8531	0.1636	0.9215
116972	Fam57a	4.43555	4.15895	0.9376	0.86315	5.00554	4.32508	0.8641	0.70025	0.9215
54632	Ftsj1	8.23955	7.11608	0.8636	0.2652	8.47413	6.74483	0.7959	0.0873	0.9216
100900	Hscb	6.11586	7.66736	1.254	0.19325	6.54943	7.56721	1.155	0.4362	0.9216
320808	Dcaf5	12.5382	14.0488	1.12	0.2507	12.3428	12.7481	1.033	0.7449	0.9218
93686	Rbfox2	35.1474	35.0892	0.9983	0.98515	37.1923	34.2285	0.9203	0.4181	0.9218
78287	Zfyve20	6.89926	5.95641	0.8633	0.21875	7.96672	6.3415	0.796	0.0544	0.922
170930	Sumo2	192.103	183.402	0.9547	0.63805	217.307	191.312	0.8804	0.20955	0.9221
223691	Eif3l	32.2418	32.0209	0.9931	0.94505	32.515	29.7782	0.9158	0.38955	0.9221
100502726	Gm16707	1.00316	1.59472	1.59	0.0853	1.00495	1.47376	1.467	0.14895	0.9225
20112	Rps6ka2	4.75551	5.9171	1.244	0.06755	5.34589	6.13628	1.148	0.2555	0.9225
226144	Erlin1	5.61302	3.9602	0.7055	0.0444	6.13648	3.99455	0.651	0.00825	0.9226
77264	Zfp142	5.07897	5.78656	1.139	0.463	5.28279	5.55336	1.051	0.77675	0.9227
232910	Ap2s1	104.119	98.8187	0.9491	0.6104	135.75	118.884	0.8758	0.1912	0.9227
109136	Mmaa	4.01816	3.38996	0.8437	0.20815	5.13763	4.0007	0.7787	0.05145	0.923
230654	Lrrc41	6.68869	6.80115	1.017	0.9097	7.8832	7.39944	0.9386	0.75365	0.9231
68350	Mul1	15.2862	12.2409	0.8008	0.3758	15.4577	11.4272	0.7393	0.17715	0.9232
101592	Eftud1	3.79367	2.95042	0.7777	0.15455	4.93693	3.5447	0.718	0.0334	0.9232
66072	Sdhaf2	9.29207	9.8382	1.059	0.6036	9.89427	9.67173	0.9775	0.83265	0.9232
233870	Tufm	19.6226	19.3218	0.9847	0.8869	21.3351	19.3962	0.9091	0.37765	0.9233
22187	Ubb	680.206	599.326	0.8811	0.32465	748.905	609.24	0.8135	0.10135	0.9233
77644	C330007P06Rik	15.0557	17.6855	1.175	0.12645	15.3658	16.6706	1.085	0.4315	0.9236
232987	B9d2	8.89974	7.4251	0.8343	0.2197	8.50634	6.5556	0.7707	0.08235	0.9237
56187	Rabggta	13.7012	11.8074	0.8618	0.20155	13.7585	10.9535	0.7961	0.05215	0.9238
67444	Ilkap	18.444	19.968	1.083	0.4835	18.8681	18.8792	1.001	0.99575	0.9242
215160	Rhbdd2	18.6869	17.5806	0.9408	0.62845	20.8349	18.1194	0.8697	0.25475	0.9244
19777	C80913	11.1228	11.7456	1.056	0.60195	11.2518	10.9848	0.9763	0.82495	0.9245
380969	Nckap5l	6.10964	6.68179	1.094	0.57945	6.90943	6.99129	1.012	0.9461	0.9252
94315	Prcc	17.9555	14.7828	0.8233	0.07575	19.4905	14.8512	0.762	0.0127	0.9255
67769	Gpatch2	3.22306	3.30385	1.025	0.84355	3.69156	3.50236	0.9487	0.67375	0.9255
11947	Atp5b	431.679	425.215	0.985	0.90185	476.353	434.425	0.912	0.4992	0.9258
29864	Rnf11	73.5551	80.8794	1.1	0.37745	80.2716	81.7232	1.018	0.87085	0.9259
14123	Fbrs	11.2359	12.0924	1.076	0.4988	11.8612	11.8194	0.9965	0.9717	0.9259
194952	Jmjd4	5.57759	5.4928	0.9848	0.96295	6.23885	5.6894	0.9119	0.7847	0.926
67894	Fam45a	12.1645	14.0347	1.154	0.2064	13.4834	14.4064	1.068	0.5401	0.9261
66566	Ntpcr	11.5445	14.6995	1.273	0.0783	11.5051	13.5705	1.18	0.2058	0.9264
56297	Arl6	11.834	10.0297	0.8475	0.2023	14.9403	11.7301	0.7851	0.04985	0.9264
244144	Usp35	3.2863	3.82968	1.165	0.2748	3.19448	3.44904	1.08	0.57225	0.9265
244579	Tox3	2.94556	2.30748	0.7834	0.09805	3.10779	2.25603	0.7259	0.0258	0.9267
69470	Tmem127	22.2702	21.232	0.9534	0.65005	25.3926	22.4352	0.8835	0.29295	0.9267
80981	Arl4d	3.54557	4.36043	1.23	0.23745	2.47973	2.82632	1.14	0.4758	0.9268
14403	Gabrd	5.56826	4.99405	0.8969	0.4404	5.02957	4.18239	0.8316	0.21605	0.9272
52184	Odf2l	3.53172	3.11627	0.8824	0.38225	4.35651	3.56453	0.8182	0.14465	0.9273
11789	Apc	18.8565	19.2868	1.023	0.8494	24.7697	23.4981	0.9487	0.65435	0.9275
69894	2010107G23Rik	11.3365	8.51275	0.7509	0.0418	16.1707	11.2635	0.6965	0.00775	0.9276
606520	Gm6055	0.820951	1.36904	1.668	1	0.893649	1.38246	1.547	0.24625	0.9277
22751	Zfp90	4.39131	4.37219	0.9956	0.98485	4.63993	4.28694	0.9239	0.77495	0.928
15547	Trmt2a	10.0713	12.2839	1.22	0.47465	11.3105	12.8029	1.132	0.6987	0.9281
233902	Fbxl19	13.191	16.4972	1.251	0.03195	15.4822	17.9709	1.161	0.1409	0.9281
67489	Ap4b1	3.79928	3.73172	0.9822	0.8978	4.05994	3.70133	0.9117	0.4971	0.9282
236792	Mmgt1	6.88378	8.0868	1.175	0.3252	7.26844	7.92899	1.091	0.5695	0.9286
53331	Stx7	40.8696	35.3667	0.8654	0.14665	45.1004	36.2477	0.8037	0.0316	0.9288
66642	Ctnnbl1	12.3629	11.3641	0.9192	0.44515	11.9063	10.1652	0.8538	0.15475	0.9288
57320	Park7	109.401	105.872	0.9677	0.7468	117.896	105.973	0.8989	0.2857	0.9288
11512	Adcy6	4.51033	4.49851	0.9974	0.9842	5.39759	5.00258	0.9268	0.4825	0.9293
338337	Cog3	5.75817	5.58922	0.9707	0.785	6.06713	5.47292	0.9021	0.3503	0.9293
71233	Enkur	1.33057	0.535684	0.4026	0.03435	1.18427	0.443146	0.3742	0.01235	0.9294
57330	Gigyf1	6.98636	8.04347	1.151	0.58955	7.20929	7.71473	1.07	0.773	0.9295
101142	Itfg2	4.03021	4.31859	1.072	0.61245	3.10554	3.09334	0.9961	0.9798	0.9296
21427	Vps72	18.2043	18.4595	1.014	0.906	20.8281	19.6326	0.9426	0.62785	0.9296
67044	Higd2a	135.911	137.896	1.015	0.8879	155.829	147.003	0.9434	0.56885	0.9298
231871	Daglb	10.3772	10.8985	1.05	0.6715	11.5109	11.2404	0.9765	0.8313	0.9298
317717	Sec22a	5.95047	4.02754	0.6768	0.0891	7.13831	4.49235	0.6293	0.0779	0.9298
210711	Mcmbp	4.33469	4.61202	1.064	0.63365	5.48125	5.42261	0.9893	0.93905	0.9298
387314	Tmtc1	6.16342	6.33671	1.028	0.8393	6.9823	6.67805	0.9564	0.71	0.9303
240087	Mdc1	1.79352	2.08098	1.16	0.4178	2.0864	2.25217	1.079	0.5985	0.9303
59053	Fam203a	2.29006	2.46141	1.075	0.67695	2.05772	2.05787	1	0.97825	0.9305
234695	Rltpr	28.645	31.876	1.113	0.35555	31.6504	32.7715	1.035	0.7698	0.9305
100008567	Gm14964	6.14567	13.9526	2.27	0.3027	6.32505	13.3623	2.113	0.397	0.9305
72649	Tmem209	6.67647	6.2171	0.9312	0.6186	8.10743	7.02614	0.8666	0.31545	0.9307
11946	Atp5a1	251.794	261.271	1.038	0.7345	270.314	261.111	0.966	0.76465	0.9309
14248	Flii	11.4192	15.1187	1.324	0.1822	12.7596	15.7275	1.233	0.34025	0.931
77381	C030014I23Rik	8.70914	8.59399	0.9868	0.9215	8.47013	7.78215	0.9188	0.5284	0.9311
102954	Nudt10	8.1121	7.14355	0.8806	0.32045	9.05545	7.42477	0.8199	0.1149	0.9311
66048	Tmem93	19.5983	23.7063	1.21	0.0858	22.4152	25.252	1.127	0.27855	0.9313
230075	Ndufb6	64.2205	61.4452	0.9568	0.8082	71.2609	63.5022	0.8911	0.556	0.9314
18647	Cdk14	42.0403	43.7995	1.042	0.77115	47.1893	45.7901	0.9703	0.80185	0.9314
232227	Iqsec1	39.7372	40.9097	1.03	0.7952	43.7198	41.9223	0.9589	0.7317	0.9314
270028	Fam155a	28.0075	25.9686	0.9272	0.46635	31.8916	27.5449	0.8637	0.1692	0.9315
100041835	Gm10039	1.13351	1.39047	1.227	1	1.00944	1.15367	1.143	1	0.9317
234413	Zfp961	4.62033	3.93512	0.8517	0.41495	5.3574	4.25201	0.7937	0.11105	0.9319
13528	Dtnb	25.4671	22.447	0.8814	0.45035	29.8354	24.5061	0.8214	0.2883	0.9319
69076	Triap1	9.44428	8.49116	0.8991	0.4608	9.77855	8.19608	0.8382	0.21175	0.9323
109129	Mmadhc	19.1639	16.007	0.8353	0.1353	18.9352	14.7458	0.7788	0.05095	0.9323
15461	Hras1	66.8674	68.337	1.022	0.86015	72.8951	69.4572	0.9528	0.7003	0.9323
70178	Fam108c	24.2367	26.6829	1.101	0.3593	20.8696	21.4281	1.027	0.80355	0.9326
100198	H6pd	0.762833	1.02861	1.348	1	0.840616	1.05747	1.258	0.3433	0.9329
71989	Rpusd4	4.0726	3.68875	0.9057	0.53875	4.19447	3.54444	0.845	0.2818	0.933
223723	Ttll12	4.43443	5.72617	1.291	0.0417	4.64852	5.60107	1.205	0.11845	0.9331
233781	Xylt1	3.23347	3.88466	1.201	0.16555	3.13459	3.51419	1.121	0.401	0.9332
52023	Pibf1	3.3116	2.61133	0.7885	0.3467	4.82294	3.54892	0.7358	0.22995	0.9332
13716	Ell	5.71502	5.13227	0.898	0.3703	6.23813	5.22821	0.8381	0.13625	0.9333
193742	Abhd16a	29.1205	26.6652	0.9157	0.48775	32.5908	27.8591	0.8548	0.23265	0.9335
214048	Larp1b	2.83557	3.60623	1.272	0.1415	3.11473	3.69796	1.187	0.2742	0.9335
327900	Ubtd2	9.41123	7.74929	0.8234	0.19205	9.25412	7.1135	0.7687	0.0767	0.9335
18718	Pip4k2a	24.1848	30.4791	1.26	0.03205	22.8443	26.8799	1.177	0.10985	0.9337
66061	Tctex1d2	8.80491	6.92083	0.786	0.14125	10.136	7.43901	0.7339	0.04435	0.9337
57357	Srd5a3	9.57607	8.72058	0.9107	0.4622	11.1536	9.48511	0.8504	0.2065	0.9338
72397	Rbm12b	2.70588	2.10465	0.7778	0.1438	2.6112	1.8967	0.7264	0.08735	0.9339
77799	Sla2	5.597	5.14444	0.9191	0.60175	6.7616	5.804	0.8584	0.32525	0.9339
227094	Tmem194b	1.06529	1.23461	1.159	0.48015	1.34864	1.4599	1.082	0.68225	0.934
80743	Vps16	35.9478	30.1784	0.8395	0.3688	37.9222	29.7375	0.7842	0.19785	0.9341
60455	Tmem8	2.8936	3.24501	1.121	0.40485	3.41098	3.57419	1.048	0.75825	0.9344
109077	Ints5	5.18767	4.47553	0.8627	0.22515	5.36018	4.32099	0.8061	0.07835	0.9344
224823	Rrp36	6.12446	6.72282	1.098	0.94425	6.25777	6.41917	1.026	0.9855	0.9345
69737	Ttl	9.39008	10.2592	1.093	0.4188	10.391	10.6096	1.021	0.8412	0.9345
432779	Lrrc14b	2.87975	3.34644	1.162	0.63025	2.87576	3.12349	1.086	0.8144	0.9347
12034	Phb2	43.1825	40.2141	0.9313	0.4885	42.6038	37.0902	0.8706	0.18885	0.9348
19744	Rheb	54.5782	47.2209	0.8652	0.2261	57.4608	46.4849	0.809	0.07985	0.935
67922	Fam32a	33.6203	36.8529	1.096	0.36835	37.6337	38.5724	1.025	0.80365	0.935
224805	Aars2	6.45558	5.68523	0.8807	0.2739	7.51678	6.1917	0.8237	0.08775	0.9353
11546	Parp2	7.4166	7.01472	0.9458	0.66885	8.36135	7.3969	0.8847	0.3273	0.9353
97031	Tprn	3.72153	5.86945	1.577	0.0726	4.32706	6.38388	1.475	0.05025	0.9354
12484	Cd24a	1.7026	1.7613	1.034	0.8677	1.6728	1.61879	0.9677	0.86855	0.9355
55980	Impa1	18.9975	15.4627	0.8139	0.06325	21.3473	16.2575	0.7616	0.0107	0.9357
74868	Tmem65	11.8976	14.1543	1.19	0.09105	13.2207	14.7189	1.113	0.2908	0.9358
101471	Phrf1	14.3641	17.8964	1.246	0.15025	16.9767	19.7969	1.166	0.3164	0.936
74360	Cep57	8.12538	7.37673	0.9079	0.57455	8.97063	7.62279	0.8497	0.29585	0.936
329178	Unc80	26.2148	25.5231	0.9736	0.88345	27.9502	25.4953	0.9122	0.60775	0.9369
231889	Bud31	29.1234	26.8773	0.9229	0.6071	30.4444	26.3312	0.8649	0.338	0.9372
68015	Trap1	20.5603	20.6795	1.006	0.95855	22.8568	21.5476	0.9427	0.5785	0.9373
73205	3110043O21Rik	5.28572	4.55053	0.8609	0.26005	6.13097	4.94751	0.807	0.102	0.9373
22608	Ybx1	131.755	167.566	1.272	0.03585	123.05	146.706	1.192	0.1536	0.9374
109154	Mlec	18.7464	20.565	1.097	0.34945	20.7754	21.3699	1.029	0.77475	0.9377
12695	Inadl	0.926924	1.03693	1.119	1	1.1961	1.25465	1.049	0.8629	0.9377
330503	Gm5113	3.51194	3.68912	1.05	0.71245	3.65563	3.60072	0.985	0.9112	0.9377
56434	Tspan3	128.676	159.5	1.24	0.03675	133.413	155.091	1.162	0.14865	0.9378
58810	Akr1a1	134.064	145.32	1.084	0.4218	137.764	140.061	1.017	0.87465	0.9379
12450	Ccng1	21.3973	20.221	0.945	0.5745	21.7629	19.2923	0.8865	0.2436	0.938
73822	F630110N24Rik	4.53546	5.40371	1.191	0.37975	5.46195	6.1057	1.118	0.5678	0.9382
67898	Pef1	23.6154	22.3059	0.9445	0.597	26.2054	23.2254	0.8863	0.25205	0.9383
84505	Setdb1	7.69975	6.2835	0.8161	0.2104	8.00607	6.13261	0.766	0.1027	0.9386
70285	Rpf1	7.53732	9.08623	1.205	0.60735	6.73855	7.62563	1.132	0.7732	0.9387
213550	Dis3l	5.6583	7.12424	1.259	0.0582	7.29314	8.62066	1.182	0.16505	0.9388
76219	Arxes1	6.67105	6.15801	0.9231	0.55765	8.37468	7.25848	0.8667	0.2778	0.9389
23897	Hax1	23.2438	18.9677	0.816	0.07665	29.6492	22.7198	0.7663	0.0202	0.939
381802	Tsen2	7.55012	6.81746	0.903	0.53895	8.98087	7.61567	0.848	0.3341	0.9391
80707	Wwox	4.31091	5.34935	1.241	0.1079	4.72476	5.50616	1.165	0.24735	0.9392
78784	Celf3	50.4763	46.1278	0.9139	0.3645	59.4221	51.0128	0.8585	0.1315	0.9394
110074	Dut	13.0678	12.4832	0.9553	0.3961	14.2795	12.8155	0.8975	0.4374	0.9395
67839	Gpsm1	8.0418	10.0337	1.248	0.252	8.15026	9.55489	1.172	0.3856	0.9396
66142	Cox7b	86.9512	100.103	1.151	0.1784	110.417	119.447	1.082	0.45685	0.9397
228543	Rhov	1.11919	1.4159	1.265	0.2929	2.36867	2.81628	1.189	0.3151	0.9398
21821	Ift88	5.68766	3.63271	0.6387	0.02885	6.85212	4.11344	0.6003	0.0016	0.9399
68147	Gar1	19.949	17.1344	0.8589	0.34855	25.1429	20.2978	0.8073	0.17585	0.9399
76000	5033430I15Rik	1.53139	2.1451	1.401	0.25195	1.17602	1.54999	1.318	0.38175	0.9409
216438	March9	6.19071	7.29112	1.178	0.16265	5.42501	6.01385	1.109	0.38775	0.9412
432769	Zfp708	1.98186	1.4999	0.7568	0.10645	2.38985	1.70257	0.7124	0.04135	0.9413
72672	Zfp518a	1.57975	1.36064	0.8613	0.27465	1.90018	1.54075	0.8108	0.1131	0.9414
76933 217845	Ifi27l2a,Ifi27l2b	0.662571	3.65823	5.521	0.12355	0.545103	2.83481	5.201	0.01315	0.9419
243842	Gltscr1	4.59689	5.18952	1.129	0.2734	4.82977	5.13618	1.063	0.58175	0.942
319478	Cxxc4	3.9114	3.37691	0.8634	0.25385	4.14432	3.37184	0.8136	0.13895	0.9424
108737	Oxsr1	8.91602	8.10718	0.9093	0.45665	9.07685	7.77857	0.857	0.2473	0.9425
66970	Ssbp2	21.7408	20.3737	0.9371	0.6097	20.4891	18.0995	0.8834	0.3367	0.9426
226499	BC003331	22.3199	19.9033	0.8917	0.59005	26.0913	21.9414	0.8409	0.4765	0.9431
666311	Zfp498	3.7122	2.8384	0.7646	0.0858	3.76588	2.71576	0.7211	0.0342	0.9432
74203	Eif4enif1	19.5895	16.7432	0.8547	0.49345	20.7482	16.7294	0.8063	0.3647	0.9434
382030	Tmem188	16.6896	15.1793	0.9095	0.40715	17.9444	15.3967	0.858	0.162	0.9434
67553	Gstcd	1.32891	1.89355	1.425	0.10805	1.03208	1.38762	1.344	0.20825	0.9436
67978	Tctn2	9.88539	8.5698	0.8669	0.5159	13.6332	11.1521	0.818	0.2301	0.9436
20399	Sh2b1	18.1017	16.1189	0.8905	0.2564	20.2706	17.0333	0.8403	0.089	0.9437
112403	Dom3z	18.106	14.6253	0.8078	0.52005	20.5386	15.6586	0.7624	0.4288	0.9438
70551	Tmtc4	3.4244	3.45385	1.009	0.9736	3.85855	3.6739	0.9521	0.8637	0.944
227721	Ppapdc3	8.38012	6.89071	0.8223	0.1452	9.00871	6.99392	0.7764	0.0443	0.9442
20333	Sec22b	20.8665	18.7383	0.898	0.3992	21.0153	17.8197	0.8479	0.15835	0.9442
66300	Prr24	13.6543	17.1932	1.259	0.0404	14.4652	17.2002	1.189	0.1225	0.9443
66874	1200014J11Rik	4.48325	4.34059	0.9682	0.8025	4.69875	4.29692	0.9145	0.4987	0.9445
69684	Aarsd1	28.466	23.6236	0.8299	0.19635	26.6953	20.9275	0.7839	0.10035	0.9446
225280	Ino80c	8.92771	10.996	1.232	0.0649	8.39588	9.76932	1.164	0.1787	0.9447
75763	Dcaf17	2.67382	2.22478	0.8321	0.56865	2.5481	2.00311	0.7861	0.4849	0.9448
67495	Tmem167b	19.3384	20.7541	1.073	0.48615	18.1966	18.4524	1.014	0.89665	0.9449
23863	Dand5	8.97132	8.1425	0.9076	0.76405	11.4666	9.83434	0.8577	0.5786	0.945
226418	Yod1	1.38894	0.876637	0.6312	0.213	1.66696	0.994374	0.5965	0.13285	0.9451
68219	Nudt21	14.4298	13.2149	0.9158	0.4949	13.8716	12.0075	0.8656	0.26745	0.9452
64050	Yeats4	17.4474	17.0886	0.9794	0.8581	19.8718	18.4024	0.9261	0.49525	0.9455
22380	Wbp4	13.2945	10.5179	0.7911	0.05115	14.2117	10.6321	0.7481	0.0105	0.9456
74775	Lmbr1l	2.42124	3.82865	1.581	0.0416	2.22499	3.32831	1.496	0.06135	0.946
66274	1810012P15Rik	7.29906	7.84367	1.075	0.7844	7.42729	7.55303	1.017	0.9438	0.9463
68142	Ino80	4.23914	4.107	0.9688	0.7951	4.54265	4.16597	0.9171	0.4689	0.9466
22099	Tsn	14.9634	14.8859	0.9948	0.9593	14.4583	13.6156	0.9417	0.55785	0.9466
242785	Klhl21	3.87711	3.04956	0.7866	0.05855	4.16881	3.10431	0.7447	0.0208	0.9467
79202	Tnfrsf22	3.54683	3.77172	1.063	0.75695	4.62884	4.66094	1.007	0.96875	0.9469
28075	Pppde2	33.9341	43.5593	1.284	0.15465	38.5699	46.8813	1.215	0.33925	0.9469
69804	Tmem147	33.9768	35.1273	1.034	0.7648	39.3286	38.505	0.9791	0.8494	0.947
106025	Sharpin	21.3011	19.8223	0.9306	0.54155	23.6318	20.8277	0.8813	0.2744	0.9471
79464	Lias	15.315	12.314	0.804	0.17595	16.0468	12.2219	0.7616	0.0998	0.9473
237926	Rsad1	1.66206	2.02366	1.218	0.4519	1.64889	1.90181	1.153	0.4358	0.9473
105787	Prkaa1	6.24543	4.88049	0.7814	0.11255	6.95976	5.15211	0.7403	0.04155	0.9473
72556	Zfp566	1.43219	1.42011	0.9916	0.9693	1.74692	1.64116	0.9395	0.75705	0.9475
71310	Tbc1d9	12.1822	13.0113	1.068	0.63305	13.0149	13.1723	1.012	0.92005	0.9476
212679	Mars2	1.56817	1.65216	1.054	0.7658	1.6469	1.64448	0.9985	0.9826	0.9478
27221	Chaf1a	1.13037	0.918598	0.8127	1	1.22213	0.941376	0.7703	0.59585	0.9479
207565	Camkk2	21.1592	17.1209	0.8091	0.0528	17.4531	13.3887	0.7671	0.0159	0.9481
67276	Eri1	1.93022	1.78931	0.927	0.58165	1.89646	1.66784	0.8794	0.35485	0.9487
70925	Cdkn2aip	4.12898	3.94089	0.9544	0.7153	3.86372	3.49883	0.9056	0.43735	0.9488
100039940	Gm12715	3.29209	2.58114	0.784	0.13365	3.63615	2.70497	0.7439	0.06345	0.9488
52477	Angel2	14.146	12.161	0.8597	0.23175	15.1847	12.3893	0.8159	0.1093	0.9491
231842	Amz1	2.81677	3.46789	1.231	0.55785	3.34709	3.91231	1.169	0.6499	0.9494
76299	Erp44	11.6646	10.3202	0.8847	0.3522	12.9928	10.9176	0.8403	0.20045	0.9497
226123	Morn4	30.6406	37.7158	1.231	0.0437	35.1441	41.0855	1.169	0.1233	0.9498
30926	Glrx3	46.9061	43.289	0.9229	0.43085	41.3517	36.2551	0.8767	0.1972	0.95
433938	Mn1	3.87393	4.47685	1.156	0.20555	5.09616	5.59597	1.098	0.3937	0.9502
60365	Rbm8a	13.2742	14.2754	1.075	0.49905	14.228	14.5397	1.022	0.8356	0.9502
66827	Ttc1	16.6047	17.1712	1.034	0.77785	17.1235	16.8331	0.983	0.88435	0.9506
21429	Ubtf	43.4547	36.7491	0.8457	0.1028	44.2774	35.5974	0.804	0.036	0.9507
66815	Ccdc109b	4.57097	3.49258	0.7641	0.1583	10.9334	7.94238	0.7264	0.0308	0.9507
68558	Ankra2	15.804	13.5682	0.8585	0.22845	16.8625	13.7657	0.8163	0.0878	0.9509
268482	Krt12	1.96546	1.17147	0.596	0.326	2.00291	1.13523	0.5668	0.2806	0.9509
27886	Dgcr14	7.40378	6.42001	0.8671	0.22545	7.7434	6.38555	0.8246	0.09485	0.951
19344	Rab5b	38.2693	41.5795	1.086	0.40215	39.131	40.4329	1.033	0.7456	0.951
328370	Rft1	3.09359	3.3134	1.071	0.6393	3.15796	3.21744	1.019	0.9011	0.9512
20218	Khdrbs1	19.7401	18.6495	0.9448	0.5741	20.8716	18.7701	0.8993	0.29765	0.9519
210094	Iglon5	8.34229	10.3352	1.239	0.0665	10.566	12.4651	1.18	0.13245	0.9523
98828	Cdc123	53.1301	52.472	0.9876	0.94985	56.8255	53.4572	0.9407	0.7855	0.9525
11352	Abl2	7.57502	6.52884	0.8619	0.40585	8.0097	6.57615	0.821	0.26885	0.9526
109168	Atl3	3.62073	3.35107	0.9255	0.49645	3.90873	3.44734	0.882	0.265	0.9529
69742	Tm2d2	33.1061	27.4001	0.8276	0.0783	38.6367	30.4731	0.7887	0.02385	0.953
67998	Fam134c	15.3525	15.8499	1.032	0.75495	15.6163	15.3654	0.9839	0.876	0.9531
211922	Fam116a	3.66525	3.67333	1.002	0.9923	3.97858	3.80211	0.9556	0.8519	0.9535
69046	Isca1	53.054	44.3746	0.8364	0.07525	56.6182	45.1595	0.7976	0.0255	0.9536
74766	Yipf2	15.5782	17.9864	1.155	0.49755	15.2985	16.8476	1.101	0.6571	0.9538
99152	Anapc2	23.6606	22.5694	0.9539	0.66895	29.7489	27.0757	0.9101	0.41815	0.9541
631071	Gm16589	9.10272	10.6153	1.166	0.3579	9.50993	10.5838	1.113	0.56	0.9543
66834	Acot13	86.7759	96.8476	1.116	0.28525	89.341	95.158	1.065	0.53705	0.9543
66184	Rps4y2	27.6064	20.4969	0.7425	0.2747	27.8311	19.7255	0.7088	0.11845	0.9546
68294	Mfsd10	9.88946	8.82431	0.8923	0.4221	11.3737	9.68817	0.8518	0.2361	0.9546
78246	Phf23	18.751	18.6854	0.9965	0.97885	18.3376	17.446	0.9514	0.71585	0.9547
52668	Ifi27l1	51.004	53.2513	1.044	0.7357	54.2198	54.0734	0.9973	0.9847	0.9552
71909 68035	Haus5,Rbm42	25.5235	24.7981	0.9716	0.7904	25.2188	23.4121	0.9284	0.4918	0.9555
69101	Ydjc	8.17118	9.51835	1.165	0.74345	7.69932	8.57059	1.113	0.8451	0.9556
20422	Shfm1	111.68	129.031	1.155	0.1695	141.707	156.464	1.104	0.34505	0.9557
269437	Plch1	2.5103	1.86684	0.7437	0.0605	3.50379	2.49068	0.7109	0.01625	0.9559
100043764	Gm4631	18.6759	17.4528	0.9345	0.4934	23.4838	20.9832	0.8935	0.2623	0.9561
18574	Pde1b	17.9618	16.3571	0.9107	0.3735	19.8276	17.2661	0.8708	0.18915	0.9562
226778	Mark1	10.0088	10.6508	1.064	0.55185	10.4217	10.6061	1.018	0.86735	0.9564
75698	Fam35a	1.01362	1.02884	1.015	1	1.02926	0.999228	0.9708	0.8716	0.9565
225870	Rin1	23.8885	24.4975	1.025	0.80455	26.4754	25.9714	0.981	0.8505	0.9566
15080	H3f3a-ps2	1.14373	1.40907	1.232	1	1.20764	1.42337	1.179	1	0.9567
52014	Nus1	16.0127	17.8605	1.115	0.305	16.9284	18.0655	1.067	0.52805	0.9568
80750	N4bp1	9.24209	8.49632	0.9193	0.4639	9.90121	8.70911	0.8796	0.249	0.9568
67027	Mkrn2	11.179	10.3528	0.9261	0.72855	10.8934	9.65374	0.8862	0.58895	0.9569
15381	Hnrnpc	69.183	58.2099	0.8414	0.16505	84.031	67.6669	0.8053	0.1293	0.9571
235559	Topbp1	3.69761	3.29663	0.8916	0.3287	3.87918	3.31015	0.8533	0.1678	0.9571
20438	Siah1b	1.8217	1.20478	0.6613	0.0502	2.38104	1.50738	0.6331	0.0174	0.9572
71710	Lrrcc1	4.60787	3.82966	0.8311	0.27735	4.93752	3.92985	0.7959	0.3197	0.9577
74201	Cep97	1.83484	1.58306	0.8628	0.39225	2.27868	1.88274	0.8262	0.22405	0.9577
71766	Raver1	9.90581	9.73008	0.9823	0.899	11.305	10.6351	0.9407	0.63615	0.9577
52469	Ccdc56	44.3149	40.0101	0.9029	0.6601	52.6649	45.5442	0.8648	0.51375	0.9578
100041649	Gm3452	2.29544	3.57958	1.559	0.5996	2.51965	3.76366	1.494	0.61785	0.9579
72635	Lins	2.93779	2.4674	0.8399	0.36935	2.98295	2.4009	0.8049	0.18895	0.9583
22027	Hsp90b1	91.3987	93.3576	1.021	0.83665	101.753	99.6092	0.9789	0.88645	0.9584
116848 56351	Baz2a,Ptges3	49.655	48.9036	0.9849	0.96175	48.7837	46.0489	0.9439	0.88365	0.9584
214292	Syna	1.9315	1.40867	0.7293	0.09695	2.79371	1.95348	0.6992	0.0355	0.9588
102122	Fam192a	20.0307	19.401	0.9686	0.76305	21.687	20.1464	0.929	0.48735	0.9591
67873	Mri1	4.53664	4.26049	0.9391	0.7366	5.15303	4.644	0.9012	0.5632	0.9596
71780	Isyna1	11.5742	10.828	0.9355	0.5642	12.5115	11.2325	0.8978	0.3492	0.9596
242406	Rgp1	7.03477	7.59053	1.079	0.8251	6.77261	7.01381	1.036	0.9071	0.9598
103836	Zfp692	9.69187	8.38253	0.8649	0.27455	10.8279	8.9893	0.8302	0.15975	0.9599
654823	B930094E09Rik	2.9393	1.41612	0.4818	0.28145	2.69653	1.24728	0.4626	0.272	0.9601
22642	Zbtb17	10.4715	9.20505	0.8791	0.56925	10.4188	8.79557	0.8442	0.50385	0.9603
66140	Fam33a	5.12895	3.85207	0.751	0.13255	4.81526	3.47312	0.7213	0.0322	0.9604
68203	Diras2	37.8634	40.1441	1.06	0.558	39.2703	39.9974	1.019	0.85635	0.9607
19184	Psmc5	75.8121	87.6259	1.156	0.15205	81.5303	90.5395	1.111	0.2988	0.9608
66390	Slmo2	33.7088	40.3606	1.197	0.1666	37.8847	43.5831	1.15	0.2665	0.9608
268510	Mgat5b	9.40456	13.509	1.436	0.04985	9.19693	12.6943	1.38	0.1064	0.9609
407803	BC051226	11.457	9.36111	0.8171	0.32735	12.5506	9.85502	0.7852	0.23395	0.961
230917	Tmem201	16.8221	17.8017	1.058	0.5919	14.8584	15.1119	1.017	0.87285	0.9611
244059	Chd2	6.74063	5.95288	0.8831	0.35805	8.00523	6.79586	0.8489	0.2392	0.9613
72805	Zfp839	2.26536	1.75104	0.773	0.1339	2.49487	1.85375	0.743	0.0636	0.9613
51869	Rif1	3.02411	3.53536	1.169	0.30525	2.81775	3.16982	1.125	0.4416	0.9623
74108	Parn	7.59635	7.32997	0.9649	0.75655	7.49472	6.95942	0.9286	0.5164	0.9623
98193	Dcaf8	32.4118	29.8796	0.9219	0.4342	33.3723	29.6066	0.8872	0.2431	0.9623
101489	Ric8	15.998	16.2836	1.018	0.9433	16.5184	16.1831	0.9797	0.93045	0.9625
103136	Pwp1	5.89382	4.74297	0.8047	0.09775	6.4934	5.02998	0.7746	0.04185	0.9626
66795	Atg10	4.77808	3.78848	0.7929	0.1269	5.89025	4.49637	0.7634	0.06175	0.9628
26754	Cops5	23.1401	21.803	0.9422	0.58255	21.3561	19.3752	0.9072	0.37535	0.9629
14998	H2-DMa	11.2999	11.2108	0.9921	0.97395	11.7229	11.2002	0.9554	0.8165	0.963
103406	Zfr2	14.0444	14.5321	1.035	0.79835	13.6478	13.5995	0.9965	0.97725	0.963
68846	Rnf208	96.9143	101.747	1.05	0.6451	112.03	113.275	1.011	0.9172	0.9631
72515	Wdr43	6.12234	5.84547	0.9548	0.694	6.54392	6.0177	0.9196	0.45595	0.9631
228715	Gm561	32.4394	25.733	0.7933	0.10905	35.1676	26.8691	0.764	0.0591	0.9631
106512 18515	Gpsm3,Pbx2	20.3378	22.417	1.102	0.5077	21.8129	23.1586	1.062	0.65075	0.9632
140858	Wdr5	7.0112	5.72105	0.816	0.09845	7.1885	5.65087	0.7861	0.0434	0.9634
56088	Psmg1	8.24749	8.53248	1.035	0.81435	7.83961	7.81371	0.9967	0.9815	0.9634
242109	Zfp697	4.4653	4.53114	1.015	0.89685	4.85658	4.74953	0.978	0.84045	0.9637
216543	Cep68	6.93426	5.57256	0.8036	0.07825	7.6526	5.92925	0.7748	0.0239	0.9641
17005	Ltk	7.76301	6.70708	0.864	0.2307	4.33967	3.61512	0.833	0.1948	0.9642
12909	Crcp	15.1421	14.7788	0.976	0.87245	17.0722	16.0679	0.9412	0.6727	0.9643
101206	Tada3	21.9229	19.2424	0.8777	0.30475	25.37	21.474	0.8464	0.17085	0.9643
68952	Fam57b	20.0854	21.2033	1.056	0.5968	19.2064	19.556	1.018	0.86145	0.9645
56334	Tmed2	46.7318	44.9087	0.961	0.7003	48.5813	45.0401	0.9271	0.4539	0.9647
50505	Ercc4	4.92414	4.02434	0.8173	0.1365	4.91429	3.8752	0.7886	0.1022	0.9649
229707	Fam40a	26.6917	21.9611	0.8228	0.04915	25.4738	20.2256	0.794	0.02085	0.965
23980	Pebp1	267.079	260.162	0.9741	0.80285	238.175	223.905	0.9401	0.5552	0.9651
231630	Ficd	3.17887	3.4452	1.084	0.54525	3.88909	4.06812	1.046	0.72675	0.9652
269870	Zfp446	1.75744	1.86809	1.063	0.68985	1.87002	1.91908	1.026	0.8671	0.9654
233875	Ino80e	16.3093	14.203	0.8709	0.45055	16.6492	13.9992	0.8408	0.3695	0.9655
68043	N6amt2	17.2394	14.3858	0.8345	0.1779	20.2026	16.2792	0.8058	0.0985	0.9656
71970	2410018M08Rik	2.29368	1.51397	0.6601	0.49285	3.12046	1.9892	0.6375	0.4068	0.9658
109108	Slc30a9	40.935	45.9976	1.124	0.26505	41.8685	45.446	1.085	0.4454	0.966
100763	Ube3c	18.2976	15.1901	0.8302	0.0622	19.4626	15.6098	0.802	0.0281	0.9661
68146	Arl13b	2.70202	2.57987	0.9548	0.77915	2.48616	2.29363	0.9226	0.63305	0.9662
30877	Gnl3	8.30904	7.29015	0.8774	0.5758	7.59124	6.43553	0.8478	0.5517	0.9662
79263	Trim39	7.92538	6.38883	0.8061	0.0595	7.87416	6.13347	0.7789	0.02945	0.9663
171486	Cd99l2	15.1386	12.7842	0.8445	0.1097	18.6941	15.2578	0.8162	0.04745	0.9665
68874	Klhdc9	8.16618	10.7443	1.316	0.29745	8.91477	11.3392	1.272	0.3469	0.9667
98999	Znfx1	6.76956	8.63251	1.275	0.10175	6.08429	7.50245	1.233	0.183	0.967
71817	Tmem50a	61.4068	61.191	0.9965	0.97295	68.3264	65.8391	0.9636	0.72175	0.967
14218	Sh3pxd2a	3.4937	4.37061	1.251	0.03285	3.99963	4.83969	1.21	0.06155	0.9673
28064	Yipf3	27.1547	29.1581	1.074	0.64355	27.2814	28.3394	1.039	0.79475	0.9674
72654	Ccdc12	27.6308	32.2313	1.166	0.18025	29.974	33.8251	1.128	0.2863	0.9674
100379143	Gm9754	1.54183	2.781	1.804	0.0676	1.654	2.88646	1.745	0.04125	0.9675
101869	Unc45a	7.92303	8.1522	1.029	0.86775	6.04296	6.01662	0.9956	0.97835	0.9677
269713	Clip2	23.5977	22.8443	0.9681	0.73935	28.9146	27.0869	0.9368	0.51635	0.9677
76789	Mzt1	32.4459	28.2652	0.8711	0.17085	34.7746	29.3194	0.8431	0.09175	0.9678
100038973	Gm13835	1.43507	1.36697	0.9525	0.8964	1.70571	1.57279	0.9221	0.7846	0.968
74204	Xpo6	28.7337	38.6628	1.346	0.10395	30.0926	39.2032	1.303	0.19655	0.9682
234776	Atmin	10.3699	11.1259	1.073	0.49455	11.0909	11.5219	1.039	0.71195	0.9683
73668	Ttc21b	4.45679	3.62577	0.8135	0.2703	4.49039	3.53792	0.7879	0.21255	0.9685
76479	Smndc1	10.8713	11.5391	1.061	0.6036	10.4686	10.7639	1.028	0.805	0.9687
239570	Ttc38	1.57128	1.83449	1.168	0.44005	2.33769	2.64525	1.132	0.47445	0.9692
74385	Mudeng	4.02597	2.3456	0.5826	0.0405	4.96476	2.80389	0.5648	0.0227	0.9693
67288	Srek1ip1	8.00385	6.76493	0.8452	0.33255	9.13653	7.48559	0.8193	0.2159	0.9693
270893	Tmem132e	1.11534	1.60351	1.438	0.0769	1.32465	1.84611	1.394	0.0599	0.9694
212933	Pm20d1	0.50841	1.43369	2.82	0.02795	0.549894	1.50319	2.734	0.0345	0.9694
230868	Igsf21	12.3435	15.6378	1.267	0.03375	10.3781	12.7488	1.228	0.075	0.9696
56336	B4galt5	10.0202	6.51591	0.6503	0.15015	10.596	6.68143	0.6306	0.07395	0.9697
12587 19342	Mia1,Rab4b	48.0202	43.7177	0.9104	0.38265	57.7278	50.9634	0.8828	0.25345	0.9697
11800	Api5	18.7123	15.0717	0.8054	0.09835	20.6149	16.1024	0.7811	0.0578	0.9698
230119	Zbtb5	1.73372	2.08668	1.204	0.2175	1.81411	2.11746	1.167	0.30885	0.9698
11434	Acr	0.974451	1.3404	1.376	0.19705	0.990426	1.32151	1.334	0.2349	0.97
104394	E2f4	14.4065	13.325	0.9249	0.4777	15.1464	13.5894	0.8972	0.32835	0.97
77827	Krba1	5.86218	6.33161	1.08	0.61435	6.02345	6.31182	1.048	0.75605	0.9702
72117	Naa50	16.6854	15.7587	0.9445	0.57805	15.3883	14.1024	0.9164	0.404	0.9703
107976 66845	Bre,Mrpl33	71.3496	78.2212	1.096	0.58205	80.5248	85.6624	1.064	0.67975	0.9703
74326	2610528B01Rik	2.04835	1.86236	0.9092	0.59945	2.15249	1.89911	0.8823	0.47245	0.9704
56692	Lamtor3	21.79	17.5738	0.8065	0.0593	26.45	20.706	0.7828	0.02475	0.9706
381695	N4bp2l2	8.32175	5.69178	0.684	0.1508	9.66319	6.41545	0.6639	0.03955	0.9707
68014	Zwilch	1.26624	1.67188	1.32	0.28885	1.72154	2.20651	1.282	0.36965	0.9707
80889	Mesdc1	9.09028	8.04978	0.8855	0.2548	8.82395	7.58637	0.8597	0.1653	0.9709
27883	D16H22S680E	23.3105	22.6045	0.9697	0.80935	31.7404	29.8947	0.9419	0.6224	0.9713
19173	Psmb5	90.8261	71.6795	0.7892	0.02765	93.5932	71.7441	0.7666	0.3912	0.9713
71276	Ccdc57	2.91387	2.17266	0.7456	0.15695	3.40251	2.46435	0.7243	0.11075	0.9714
102423	Hinfp	2.49657	1.69284	0.6781	0.0296	2.7382	1.80363	0.6587	0.01455	0.9714
19177	Psmb7	74.7729	62.1741	0.8315	0.1122	71.6901	57.9139	0.8078	0.0757	0.9715
382423	Atxn7l3b	37.2547	33.3405	0.8949	0.2692	39.6987	34.5178	0.8695	0.1692	0.9716
67205	Utp11l	8.24649	10.5159	1.275	0.05875	7.92779	9.82284	1.239	0.10425	0.9716
14433	Gapdh	1006.82	961.77	0.9553	0.6999	984.374	913.722	0.9282	0.55375	0.9717
74032	Sdr42e1	2.05223	3.01443	1.469	0.0579	2.12212	3.02922	1.427	0.0315	0.9718
67959	Puf60	58.2554	53.5209	0.9187	0.3935	57.0668	50.9583	0.893	0.26015	0.972
381820	2700089E24Rik	55.6487	49.9767	0.8981	0.2787	62.7957	54.8177	0.873	0.1843	0.972
57869 68198	Adck2,Ndufb2	78.7992	74.3396	0.9434	0.88515	86.6441	79.4561	0.917	0.80305	0.9721
100303741	Gm10308	5.13905	6.25012	1.216	0.88135	4.86899	5.75644	1.182	0.90105	0.9721
224897	Dpp9	17.8881	14.3596	0.8027	0.03405	20.5227	16.0172	0.7805	0.0135	0.9722
66894	Wwp2	6.93021	7.9692	1.15	0.2066	7.34236	8.21136	1.118	0.31015	0.9725
271005	Klhdc1	7.24262	6.81183	0.9405	0.71165	6.50271	5.9482	0.9147	0.5636	0.9726
432551	Hspd1	54.7852	41.145	0.751	0.02825	63.0034	46.0234	0.7305	0.0152	0.9727
225283	Rprd1a	23.8035	21.1576	0.8888	0.23495	24.8154	21.4562	0.8646	0.1534	0.9728
414069	BC024978	3.25086	2.95437	0.9088	0.78135	4.28583	3.78977	0.8843	0.72915	0.973
17260	Mef2c	6.92042	7.54015	1.09	0.45385	9.02442	9.57212	1.061	0.5996	0.9735
66309	Tmem128	13.2869	12.1664	0.9157	0.51745	14.2123	12.6719	0.8916	0.37225	0.9737
628277	Gm6863	4.61338	3.78846	0.8212	0.38355	6.04521	4.83427	0.7997	0.2683	0.9738
238831	Ppwd1	2.82874	2.40319	0.8496	0.3218	3.07593	2.54498	0.8274	0.2172	0.9739
328789	Lhfpl5	1.40148	0.845118	0.603	0.10195	2.64426	1.55309	0.5873	0.0903	0.974
56305	Pitpnb	33.055	30.2423	0.9149	0.3726	34.0885	30.3845	0.8913	0.25285	0.9742
68473	Mob1b	3.87624	3.46902	0.8949	0.3233	4.47027	3.8976	0.8719	0.2207	0.9742
232934	Mypop	15.6797	15.7641	1.005	0.9617	17.206	16.8545	0.9796	0.8492	0.9743
67785	Zmym4	7.1437	5.71067	0.7994	0.23955	8.23806	6.41707	0.779	0.14595	0.9744
69694	Tatdn1	4.52187	4.02083	0.8892	0.74325	5.09834	4.41822	0.8666	0.6952	0.9746
14227	Fkbp2	93.7733	117.541	1.253	0.0331	99.3541	121.385	1.222	0.05935	0.9747
77031	Slc9a8	7.14767	6.11367	0.8553	0.3309	7.47911	6.23697	0.8339	0.32195	0.975
71912	Jsrp1	1.3143	1.38313	1.052	0.83155	1.69874	1.74316	1.026	0.91025	0.9751
100929	Tyw1	3.77289	3.74692	0.9931	0.9606	4.31294	4.17694	0.9685	0.8008	0.9752
23983	Pcbp1	68.0124	57.8785	0.851	0.1083	66.8422	55.4718	0.8299	0.06485	0.9752
23988	Pin1	10.2119	9.42244	0.9227	0.44775	12.3689	11.1298	0.8998	0.31005	0.9752
27374	Prmt5	19.3236	19.0373	0.9852	0.8857	21.7258	20.8739	0.9608	0.71075	0.9752
67020	Tmem88	1.13402	1.36102	1.2	0.6944	1.38221	1.61898	1.171	0.7392	0.9759
100042150	Nrg2	1.12326	0.983647	0.8757	0.57905	1.1102	0.948837	0.8547	0.4489	0.976
100039707	Gm2382	4.73697	6.46174	1.364	0.20025	6.19389	8.24703	1.331	0.168	0.9761
621835	Gm6264	2.69879	3.5219	1.305	0.28235	2.6473	3.37264	1.274	0.3896	0.9762
13006	Smc3	13.2533	12.509	0.9438	0.66035	15.1125	13.9259	0.9215	0.51525	0.9763
319322	Sf3b2	70.7012	56.8981	0.8048	0.02875	81.9176	64.364	0.7857	0.02035	0.9763
74840	Manf	48.3019	44.4734	0.9207	0.67345	57.0941	51.3262	0.899	0.5989	0.9764
231713	Naa25	8.69589	5.00976	0.5761	0.20265	11.321	6.36833	0.5625	0.1191	0.9764
71101	4933407H18Rik	1.34165	1.56358	1.165	0.2733	1.43595	1.63408	1.138	0.34465	0.9765
72542	Pgam5	6.68064	5.28248	0.7907	0.32015	6.6313	5.12053	0.7722	0.26065	0.9766
238722	Zfp72	1.53639	0.956367	0.6225	0.04255	2.12456	1.29187	0.6081	0.01905	0.9768
76429	Lhpp	10.623	12.6961	1.195	0.8423	11.7442	13.7115	1.168	0.86595	0.9769
56369	Apip	10.366	10.6913	1.031	0.8556	9.54498	9.61732	1.008	0.96145	0.9769
223770	Brd1	11.4961	8.92767	0.7766	0.0393	11.5764	8.78342	0.7587	0.0218	0.977
107305	Vps37c	7.10785	7.83842	1.103	0.40575	7.62876	8.22329	1.078	0.5255	0.9775
30059	Timm10	25.4089	19.5172	0.7681	0.0417	29.9439	22.492	0.7511	0.0226	0.9779
211556	Ap1ar	43.6292	35.4582	0.8127	0.0617	43.1109	34.2688	0.7949	0.0292	0.9781
11793	Atg5	6.22059	6.3839	1.026	0.99555	7.03591	7.06284	1.004	0.97475	0.9781
18143	Npas2	9.70661	11.6822	1.204	0.1149	9.16786	10.7945	1.177	0.15505	0.9783
20378	Frzb	3.84139	2.46672	0.6421	0.05545	7.25355	4.55778	0.6284	0.016	0.9785
228033	Atp5g3	234.658	219.806	0.9367	0.5242	226.579	207.793	0.9171	0.3909	0.9791
106073	Mfsd5	13.8523	14.4332	1.042	0.7195	16.5095	16.842	1.02	0.85975	0.9791
227613	Tubb4b	107.195	103.731	0.9677	0.741	140.915	133.521	0.9475	0.60555	0.9792
73046	Glrx5	26.2194	28.5704	1.09	0.45465	28.9898	30.9361	1.067	0.56235	0.9793
240120	Zfp119b	1.49649	1.41005	0.9422	0.7798	1.25999	1.16284	0.9229	0.72215	0.9795
67062	Mcart6	5.88129	5.09644	0.8666	0.74575	6.41674	5.44673	0.8488	0.74795	0.9796
233887	Zfp553	5.85138	4.51409	0.7715	0.03595	6.62162	5.004	0.7557	0.02215	0.9796
20383	Srsf3	34.1563	35.0381	1.026	0.8287	34.0794	34.2463	1.005	0.96575	0.9796
212168	Zswim4	3.58971	3.02584	0.8429	0.16115	4.01091	3.31198	0.8257	0.10795	0.9796
85305	Kars	31.4708	27.2711	0.8666	0.15995	33.3266	28.3088	0.8494	0.10785	0.9802
319998	Tmem198	19.5598	17.1018	0.8743	0.5916	19.1826	16.4414	0.8571	0.5049	0.9803
76156	Fam131b	14.1736	14.5036	1.023	0.8256	16.0373	16.088	1.003	0.97675	0.9803
13722	Aimp1	33.7856	30.0001	0.888	0.27185	35.359	30.7846	0.8706	0.2001	0.9805
67050	Nkap	4.47116	3.14058	0.7024	0.1984	4.06917	2.80373	0.689	0.12005	0.9809
72739	Zkscan3	8.29039	8.21333	0.9907	0.94545	8.35566	8.12054	0.9719	0.8186	0.981
17448	Mdh2	153.387	123.301	0.8039	0.0287	183.957	145.064	0.7886	0.02055	0.981
103135	Pan2	2.58671	2.81525	1.088	0.50525	2.5616	2.735	1.068	0.6117	0.981
74610	Abcb8	11.6871	11.7231	1.003	0.97995	12.8271	12.6232	0.9841	0.88705	0.9811
106707	Rpusd1	31.8626	25.9097	0.8132	0.0501	42.4247	33.8482	0.7978	0.0266	0.9812
98710	Rabif	7.06796	5.68396	0.8042	0.067	8.25414	6.51296	0.7891	0.0398	0.9812
208908 68184	Ccdc62,Denr	46.5659	42.7451	0.9179	0.5462	53.2187	47.9443	0.9009	0.44425	0.9814
108083	Pip4k2b	25.7516	27.7011	1.076	0.46	24.3814	25.7438	1.056	0.5793	0.9816
320080	Zbtb39	1.40344	1.33425	0.9507	0.72805	1.39802	1.30461	0.9332	0.6423	0.9816
84095	Pi4k2a	14.0283	11.8354	0.8437	0.10405	13.8877	11.5019	0.8282	0.0724	0.9817
29819	Stau2	44.8868	56.1023	1.25	0.08415	43.5717	53.4611	1.227	0.0844	0.9817
229593	Golph3l	6.08467	6.41559	1.054	0.6911	6.10596	6.32176	1.035	0.793	0.9819
14252	Flot2	35.6865	42.8469	1.201	0.0684	38.964	45.9371	1.179	0.1098	0.9819
226043	Cbwd1	4.75345	4.22511	0.8889	0.4476	6.24155	5.44894	0.873	0.3498	0.9822
93716	Pcdhga8	138.954	170.869	1.23	0.0603	133.338	161.056	1.208	0.1046	0.9823
75751 74140	Ipo4,Tm9sf1	34.8193	35.0959	1.008	0.96165	34.8035	34.4604	0.9901	0.9492	0.9823
277396	Klhl23	15.477	11.3052	0.7305	0.03075	16.6383	11.9397	0.7176	0.03605	0.9824
276770	Eif5a	177.703	182.309	1.026	0.8027	181.398	182.837	1.008	0.94145	0.9825
75533	Nme5	10.9404	7.14862	0.6534	0.03255	13.0683	8.39173	0.6421	0.01585	0.9828
56079	Astn2	5.67467	5.38007	0.9481	0.8124	5.26387	4.90533	0.9319	0.7966	0.9829
30930	Vps26a	17.4306	15.6383	0.8972	0.32475	20.2579	17.8651	0.8819	0.22505	0.983
24010	Ik	53.6368	47.952	0.894	0.2704	63.6815	55.9623	0.8788	0.20295	0.983
78777	2410002I01Rik	5.12173	4.24292	0.8284	0.2066	6.33475	5.15853	0.8143	0.19305	0.983
228730	Plk1s1	7.70549	8.68209	1.127	0.41025	7.19833	7.97293	1.108	0.4161	0.983
66495	Ndufb3	72.2432	73.8835	1.023	0.82525	82.688	83.1319	1.005	0.96105	0.983
11465	Actg1	345.208	280.693	0.8131	0.16135	388.004	310.145	0.7993	0.14135	0.9831
68501	Nsmce2	7.82781	7.65229	0.9776	0.8837	8.22822	7.90885	0.9612	0.7971	0.9832
76650	Srxn1	16.0046	17.995	1.124	0.4246	25.0949	27.7435	1.106	0.46435	0.9833
75416	Nop14	7.00404	8.07117	1.152	0.25035	6.74706	7.64624	1.133	0.3024	0.9834
75778	Them4	12.459	13.73	1.102	0.38825	12.1613	13.1864	1.084	0.47895	0.9839
445007	Nup85	13.1713	11.2582	0.8548	0.3651	11.3547	9.54976	0.841	0.33625	0.984
214572	Prmt7	10.1085	7.09536	0.7019	0.03795	10.692	7.38661	0.6909	0.06015	0.9842
192950	Nacad	8.45357	9.58686	1.134	0.5443	10.2116	11.3994	1.116	0.6026	0.9844
84652	Fam126a	4.47342	4.39996	0.9836	0.8815	5.39673	5.22519	0.9682	0.77245	0.9844
68544	2310036O22Rik	52.3	51.7427	0.9893	0.91805	51.4692	50.1358	0.9741	0.80405	0.9846
68523	Fam96b	16.6713	18.2153	1.093	0.4837	19.294	20.7563	1.076	0.5642	0.9846
72886	Ccdc94	3.85775	4.92722	1.277	0.1382	3.32199	4.17798	1.258	0.2205	0.9847
18292	Sebox	3.98909	3.58661	0.8991	0.5247	3.49383	3.09336	0.8854	0.48655	0.9847
381738	Ccdc164	2.80025	2.1021	0.7507	0.06575	3.39161	2.50733	0.7393	0.04055	0.9848
83701	Srrt	23.8602	24.32	1.019	0.85145	24.5953	24.6915	1.004	0.968	0.9849
26940	Ecsit	22.5653	18.4003	0.8154	0.11715	23.0867	18.5437	0.8032	0.0857	0.985
70294	Rnf126	32.054	30.2786	0.9446	0.5907	34.5647	32.1821	0.9311	0.4898	0.9857
66121	Chchd1	43.5151	44.0947	1.013	0.90955	45.1166	45.1075	0.9998	0.9937	0.9867
14904	Gtpbp1	15.3382	14.9019	0.9716	0.78175	14.4872	13.8881	0.9586	0.67985	0.9867
74241 98733	Chpf,Obsl1	41.2285	38.1627	0.9256	0.53835	38.5323	35.2017	0.9136	0.47555	0.987
75692	Nr2c2ap	8.10077	8.58499	1.06	0.75555	8.29086	8.67301	1.046	0.8185	0.9871
18624	Pepd	13.0678	11.8367	0.9058	0.73005	12.9524	11.5811	0.8941	0.38815	0.9871
78070	Cpt1c	48.0077	43.4315	0.9047	0.31175	58.9225	52.6359	0.8933	0.25815	0.9874
52690	Setd3	53.1396	55.896	1.052	0.6253	49.9775	51.9155	1.039	0.72535	0.9876
14788	Gpr162	45.0694	44.7395	0.9927	0.94215	47.6904	46.7533	0.9804	0.8444	0.9876
117589	Asb7	3.29413	3.03706	0.922	0.5151	3.47385	3.1639	0.9108	0.45225	0.9879
233905	Zfp646	3.32594	3.14319	0.9451	0.7196	3.6047	3.36597	0.9338	0.6636	0.9881
104184	Blmh	8.50975	10.968	1.289	0.1785	10.1788	12.9652	1.274	0.1405	0.9883
70152	Mettl7a1	13.0188	15.2239	1.169	0.16255	12.701	14.6784	1.156	0.19785	0.9883
76594	Dnajc18	15.8614	13.0531	0.8229	0.04985	18.2579	14.8501	0.8134	0.04355	0.9883
71947	2310067B10Rik	10.7273	12.0598	1.124	0.3573	13.3412	14.8245	1.111	0.35795	0.9884
104799	Vipar	14.6568	13.8161	0.9426	0.58165	15.6664	14.5986	0.9318	0.50045	0.9885
16341	Eif3e	55.1894	44.6429	0.8089	0.0359	51.9297	41.5255	0.7996	0.0275	0.9886
98238	Lrrc59	26.9064	22.8549	0.8494	0.1667	31.032	26.0683	0.84	0.1518	0.989
16511	Kcnh2	5.12159	5.84454	1.141	0.40785	5.8503	6.60261	1.129	0.4615	0.989
11841	Arf2	12.6582	10.471	0.8272	0.09625	13.166	10.7723	0.8182	0.0776	0.9891
74334	Ranbp10	6.36402	5.39779	0.8482	0.12905	7.37173	6.18669	0.8392	0.1008	0.9895
328580	Tubgcp6	7.30143	7.96092	1.09	0.609	8.4679	9.13561	1.079	0.654	0.9895
73274	Gpbp1	30.2355	25.1279	0.8311	0.1145	32.4581	26.6926	0.8224	0.06525	0.9895
71147	Oxsm	2.2374	2.24462	1.003	0.9883	2.70208	2.68259	0.9928	0.97295	0.9896
102414	Clk3	16.1059	15.8633	0.9849	0.91105	16.5503	16.1374	0.9751	0.8575	0.99
76877	Rab36	7.41182	7.2568	0.9791	0.8922	9.54493	9.25243	0.9694	0.81255	0.9901
232566	Amn1	5.93398	5.09495	0.8586	0.39385	6.41696	5.4549	0.8501	0.37495	0.9901
70615	Ankrd24	17.3464	14.1045	0.8131	0.20155	22.5483	18.1542	0.8051	0.16965	0.9902
73158	Larp1	16.0605	17.7845	1.107	0.31935	16.8089	18.4309	1.096	0.3705	0.9902
11737	Anp32a	174.867	166.335	0.9512	0.7097	194.402	183.119	0.942	0.6788	0.9903
54638 54646	Ccdc22,Ppp1r3f	13.9734	16.6908	1.194	0.2691	12.3864	14.6515	1.183	0.3142	0.9903
56044	Rala	28.18	26.62	0.9446	0.5733	27.2743	25.5153	0.9355	0.51295	0.9903
66734	Map1lc3a	103.312	105.536	1.022	0.9172	129.036	130.564	1.012	0.95125	0.9905
70300	Fuz	6.41972	10.0449	1.565	0.24575	5.97016	9.25385	1.55	0.24745	0.9906
216440	Os9	34.9089	37.9602	1.087	0.39735	36.3567	39.1672	1.077	0.46215	0.9907
68628	Fbxw9	5.68319	6.45212	1.135	0.7692	6.29978	7.08618	1.125	0.76265	0.9908
66410	Mterfd1	10.7314	9.32966	0.8694	0.6793	13.1019	11.2882	0.8616	0.64975	0.991
381990	Zbtb2	4.42038	4.79914	1.086	0.50945	3.84877	4.14139	1.076	0.5791	0.9911
17995	Ndufv1	70.3712	61.5558	0.8747	0.34	83.4496	72.3469	0.867	0.3207	0.9911
625098	Slc38a6	46.0151	54.6151	1.187	0.12065	53.5676	63.0149	1.176	0.15005	0.9911
67726	Fam114a2	9.82703	10.7113	1.09	0.44795	11.0883	11.9813	1.081	0.4847	0.9913
72290	Lsm11	2.37282	2.77479	1.169	0.23115	3.14223	3.64367	1.16	0.2222	0.9916
235106	Ntm	85.9685	96.5665	1.123	0.33385	93.7695	104.446	1.114	0.41665	0.9916
19179	Psmc1	64.8131	55.2907	0.8531	0.11045	69.1564	58.5032	0.846	0.1014	0.9916
69227	2810407C02Rik	54.0997	58.2854	1.077	0.45675	56.3944	60.2598	1.069	0.51075	0.9918
13663	Ei24	35.3217	38.7543	1.097	0.36185	36.7893	40.0341	1.088	0.4011	0.9918
228858	Gdap1l1	31.1412	27.3631	0.8787	0.32305	29.9206	26.0814	0.8717	0.2441	0.992
69833	Polr2f	49.3598	52.6051	1.066	0.59995	62.5789	66.1651	1.057	0.6227	0.9921
320806	Gfm2	7.96792	8.9471	1.123	0.73185	9.20069	10.25	1.114	0.73155	0.9921
215351	Senp6	26.1126	25.4316	0.9739	0.87375	23.6607	22.8635	0.9663	0.83805	0.9922
67789	Dalrd3	29.2476	26.2364	0.897	0.6159	29.5757	26.3245	0.8901	0.5512	0.9922
234699 234700	Edc4,Nrn1l	16.1439	12.2235	0.7572	0.032	17.0898	12.8404	0.7513	0.0396	0.9923
236899	Pcyt1b	5.92872	7.07891	1.194	0.14825	7.19347	8.5232	1.185	0.13865	0.9923
74778	Rrp7a	49.8968	33.7254	0.6759	0.0563	48.8399	32.761	0.6708	0.05385	0.9924
246738	Dnajc28	3.77922	3.09422	0.8187	0.39075	4.01602	3.26347	0.8126	0.3381	0.9925
67792	Rgs8	11.0918	9.72405	0.8767	0.2263	12.6123	10.9747	0.8702	0.20175	0.9926
77110	Gpbp1l1	11.8518	11.4024	0.9621	0.8188	12.9144	12.3348	0.9551	0.75535	0.9928
103583	Fbxw11	27.5647	25.505	0.9253	0.4599	27.2916	25.0698	0.9186	0.43055	0.9928
432763	Prr7	36.2835	29.2849	0.8071	0.0425	38.8345	31.1179	0.8013	0.0349	0.9928
54722	Dfna5	5.15054	4.28705	0.8323	0.3626	5.87686	4.8583	0.8267	0.4122	0.9932
56275	Rbm14	15.9672	13.2068	0.8271	0.131	15.735	12.9275	0.8216	0.09815	0.9933
16798	Lats1	4.323	4.68792	1.084	0.44935	4.04753	4.36031	1.077	0.4946	0.9934
269878	Megf8	20.4282	21.926	1.073	0.5281	22.6154	24.1158	1.066	0.55015	0.9935
230584	Yipf1	16.6763	15.9245	0.9549	0.6865	19.01	18.0381	0.9489	0.64155	0.9937
67011	Mettl6	4.82527	4.24112	0.8789	0.3382	4.77445	4.17017	0.8734	0.30405	0.9937
74022	Glyr1	53.4924	48.9115	0.9144	0.36645	61.1922	55.6115	0.9088	0.34745	0.9939
78920	Dlst	37.9369	32.3352	0.8523	0.12405	43.2538	36.6595	0.8475	0.11775	0.9944
14827	Pdia3	63.3904	61.1035	0.9639	0.72575	73.1056	70.0716	0.9585	0.69105	0.9944
83602	Gtf2a1	5.36739	5.45304	1.016	0.8911	6.10254	6.16526	1.01	0.9411	0.9944
69499	Tsr2	27.4614	21.8997	0.7975	0.08305	26.183	20.7646	0.7931	0.0898	0.9945
270685	Mthfd1l	2.26993	1.81679	0.8004	0.3138	2.73614	2.17811	0.7961	0.24575	0.9946
66118	Sarnp	29.3887	29.4722	1.003	0.97895	32.0003	31.9226	0.9976	0.9793	0.9947
668829	Gm9385	1.55777	3.36512	2.16	0.0778	0.841521	1.80847	2.149	0.3081	0.9948
384569	Nova2	11.7643	10.8227	0.92	0.5389	11.8793	10.8754	0.9155	0.51705	0.9951
50762	Fbxo6	11.013	11.0875	1.007	0.9601	11.7048	11.7287	1.002	0.98905	0.9953
76161	6330527O06Rik	15.9578	13.9213	0.8724	0.2777	23.2821	20.2159	0.8683	0.2467	0.9953
78586	Srbd1	3.45663	3.93711	1.139	0.5194	3.81137	4.32241	1.134	0.58295	0.9957
234358	Zfp930	3.71216	3.10926	0.8376	0.38105	4.21144	3.51249	0.834	0.2903	0.9958
68053	Ubxn2b	7.01963	5.99882	0.8546	0.131	7.75042	6.59684	0.8512	0.1195	0.996
544678	2010015L04Rik	4.31008	4.19462	0.9732	0.86835	3.89188	3.77262	0.9694	0.8296	0.996
81601	Kat5	21.4158	21.2798	0.9936	0.9588	21.879	21.6566	0.9898	0.9298	0.9962
14680	Gnal	10.4918	13.5725	1.294	0.0421	13.2344	17.0587	1.289	0.0382	0.9964
224727	Bag6	60.1186	66.5219	1.107	0.4935	68.3086	75.319	1.103	0.514	0.9965
71984	Sars2	3.96672	3.43295	0.8654	0.3386	3.79073	3.26929	0.8624	0.3274	0.9965
27979	Eif3b	24.6887	26.0839	1.057	0.58675	21.6613	22.8118	1.053	0.60745	0.9968
432467	Hnrnph3	25.4805	26.8047	1.052	0.7854	27.008	28.3212	1.049	0.81095	0.9968
217732	2310044G17Rik	12.3214	13.5116	1.097	0.36815	12.6083	13.7937	1.094	0.38885	0.9976
66585	Snrnp40	10.7366	8.18006	0.7619	0.02915	11.94	9.07611	0.7601	0.02545	0.9977
227738	Lrsam1	5.6534	6.11993	1.083	0.795	8.10442	8.75347	1.08	0.7848	0.9977
12626	Cetn3	33.8792	34.4509	1.017	0.8844	38.1865	38.7475	1.015	0.8962	0.9979
77035	Jmjd5	1.11322	1.15003	1.033	0.89385	1.08609	1.11964	1.031	0.897	0.9979
213027	Evi5l	19.8149	25.9571	1.31	0.07475	21.2729	27.81	1.307	0.0718	0.998
76482	3110002H16Rik	13.4135	10.7709	0.803	0.3239	16.1965	12.9797	0.8014	0.3135	0.998
66286	Sec11c	69.8032	66.889	0.9583	0.7058	76.0192	72.7234	0.9566	0.68505	0.9983
66084	Rmnd1	17.6598	14.3916	0.8149	0.21655	23.2924	18.9511	0.8136	0.1885	0.9984
227195	Ino80d	2.1385	1.6874	0.7891	0.2681	2.66165	2.09803	0.7882	0.2729	0.999
21667	Tdgf1	0.235484	1.1894	5.051	1	0.239327	1.20823	5.048	0.00055	0.9995
100038538	Gm10767	1.1244	1.10598	0.9836	1	1.52674	1.50117	0.9833	0.9823	0.9996
66087	Tmem111	29.0345	34.1768	1.177	0.11495	29.2669	34.4403	1.177	0.11235	0.9997
216805	Flcn	10.4624	10.4141	0.9954	0.9676	11.0991	11.0455	0.9952	0.9663	0.9998
71787	Trnau1ap	12.1053	12.4942	1.032	0.8115	12.5604	12.9616	1.032	0.80815	0.9998
72084	Pigx	9.4642	9.24341	0.9767	0.86855	11.3245	11.0605	0.9767	0.86215	1
140723	Cacng5	0.968336	1.17257	1.211	0.28925	1.24338	1.50579	1.211	0.2508	1
12785	Cnbp	89.0296	86.7757	0.9747	0.8015	72.8725	71.0373	0.9748	0.80635	1
234362	Zfp868	4.38443	3.35947	0.7662	0.07255	5.06963	3.88596	0.7665	0.0898	1
75660	Lin37	18.2061	14.7799	0.8118	0.2751	25.1837	20.4533	0.8122	0.36325	1
70552	Lrrc56	1.41562	1.91984	1.356	0.20615	1.50699	2.04512	1.357	0.2611	1.001
214597	Sidt2	19.4583	21.1784	1.088	0.49555	21.7165	23.6532	1.089	0.48895	1.001
68521	Fam189b	17.587	14.774	0.8401	0.2363	18.5204	15.5713	0.8408	0.2229	1.001
74157 58230 381085	Ftsjd2,Rnf8,Tbc1d22b	34.32	27.6204	0.8048	0.09325	37.8027	30.4654	0.8059	0.0991	1.001
14376	Ganab	23.2564	20.975	0.9019	0.3057	25.0169	22.5946	0.9032	0.30835	1.001
69113	Alkbh3	6.48079	8.29495	1.28	0.12735	5.82458	7.4683	1.282	0.15315	1.002
75705	Eif4b	50.1128	41.9798	0.8377	0.1213	53.9063	45.2397	0.8392	0.1149	1.002
18674	Slc25a3	174.513	161.545	0.9257	0.50805	166.024	153.976	0.9274	0.53215	1.002
53817	Ddx39b	70.57	62.577	0.8867	0.23185	76.5323	68.0081	0.8886	0.23855	1.002
72201	Otud6b	20.5593	19.1039	0.9292	0.47985	21.2616	19.8002	0.9313	0.4811	1.002
210146	Irgq	13.6275	16.642	1.221	0.04735	17.141	20.9829	1.224	0.04445	1.002
73680	Zbtb8a	1.86532	0.955854	0.5124	0.05645	1.99329	1.02398	0.5137	0.02875	1.002
69784	1500009L16Rik	8.54638	7.45832	0.8727	0.3429	10.9635	9.59432	0.8751	0.31825	1.003
226751	Cdc42bpa	47.1213	48.7986	1.036	0.8669	43.5817	45.2919	1.039	0.86785	1.004
57431	Dnajc4	9.61768	10.7989	1.123	0.3976	10.174	11.466	1.127	0.372	1.004
218236	Fam120a	26.84	29.5528	1.101	0.33295	25.3415	28.0071	1.105	0.32385	1.004
76773	Wdyhv1	7.02295	6.97896	0.9937	0.96505	7.17242	7.15469	0.9975	0.98595	1.004
20687	Sp3	14.8303	13.5936	0.9166	0.44575	14.8457	13.6603	0.9202	0.49185	1.004
19158	Cyth2	37.0895	28.8273	0.7772	0.05495	43.0956	33.6257	0.7803	0.06335	1.004
74776	Ppa2	31.7122	28.4192	0.8962	0.3059	32.9309	29.627	0.8997	0.32315	1.004
231915	Uspl1	8.1869	6.69439	0.8177	0.09945	8.73282	7.16968	0.821	0.08995	1.004
353208	Zfp931	8.43942	9.33616	1.106	0.4448	8.75255	9.7233	1.111	0.4319	1.004
327959	Xaf1	3.03363	3.98436	1.313	0.3502	3.8981	5.14136	1.319	0.2928	1.004
70093	Ube2q1	29.367	27.1063	0.923	0.42105	29.7648	27.6032	0.9274	0.4559	1.005
360013	Myo18a	32.1292	36.8421	1.147	0.554	42.4423	48.8986	1.152	0.53785	1.005
66559	Metap1d	11.5547	10.7918	0.934	0.71155	11.8163	11.0894	0.9385	0.7395	1.005
620695	Gm13889	8.51475	8.76362	1.029	0.83185	8.27417	8.55997	1.035	0.7998	1.005
56298	Atl2	12.7385	12.7541	1.001	0.99075	13.022	13.1058	1.006	0.955	1.005
70567	5730455O13Rik	8.74433	7.30049	0.8349	0.18925	8.80781	7.39203	0.8393	0.19585	1.005
100034360	9330171B17Rik	1.04191	0.827691	0.7944	1	1.34107	1.07098	0.7986	0.4285	1.005
66271	Tmem126a	19.2271	17.0192	0.8852	0.35555	20.2802	18.0486	0.89	0.35925	1.005
277939	C2cd3	6.22059	6.22708	1.001	0.84545	7.94163	7.99307	1.006	0.97785	1.005
56316	Ggcx	3.91238	3.89019	0.9943	0.9662	4.23059	4.2307	1	0.99985	1.006
53312	Nub1	18.8559	15.0334	0.7973	0.03255	18.6314	14.9459	0.8022	0.0362	1.006
14113	Fbl	16.3222	16.7987	1.029	0.8153	16.0634	16.6431	1.036	0.7646	1.007
270192	Rab6b	129.229	139.981	1.083	0.45415	142.105	154.965	1.09	0.4453	1.007
67568	Mrfap1	202.128	169.96	0.8409	0.0882	228.584	193.52	0.8466	0.11255	1.007
237859	Ccdc55	5.69529	5.51123	0.9677	0.86625	5.94252	5.79	0.9743	0.8675	1.007
54354	Rassf5	4.98508	5.5615	1.116	0.51585	7.00592	7.87217	1.124	0.43065	1.007
66090	Ypel3	108.545	99.8128	0.9196	0.485	129.962	120.372	0.9262	0.49235	1.007
76302	Pcnp	71.7241	64.733	0.9025	0.5807	77.0296	70.0486	0.9094	0.6032	1.008
270627	Taf1	14.031	14.6602	1.045	0.7857	14.7563	15.5371	1.053	0.69345	1.008
108160	Fam50a	13.2396	14.9145	1.127	0.3258	12.2613	13.9193	1.135	0.30315	1.008
72931	Swi5	153.633	155.511	1.012	0.93895	176.537	180.113	1.02	0.90285	1.008
236604	Pisd-ps1	50.7391	43.3212	0.8538	0.17985	47.5973	40.9659	0.8607	0.1794	1.008
382014	Ano8	10.5124	9.45953	0.8998	0.5496	12.351	11.2043	0.9072	0.57345	1.008
72723	Zfp74	4.01109	3.09338	0.7712	0.14865	4.17964	3.25033	0.7777	0.12245	1.008
67239	Rpf2	8.02007	6.03611	0.7526	0.0389	8.95901	6.80088	0.7591	0.03085	1.009
238692	Zfp874a	3.27093	2.45442	0.7504	0.0651	3.59071	2.7178	0.7569	0.04675	1.009
20933	Med22	11.8591	13.9943	1.18	0.3205	10.5707	12.584	1.19	0.2688	1.009
71769	Bbs10	1.27103	1.12967	0.8888	0.5287	1.77593	1.59257	0.8968	0.51055	1.009
214585	Spg11	2.86797	3.11018	1.084	0.62165	2.76796	3.02864	1.094	0.59765	1.009
13169	Dbnl	31.9103	26.6395	0.8348	0.08415	34.7254	29.2522	0.8424	0.1064	1.009
28240	Trpm2	5.08411	3.97809	0.7825	0.42405	6.96445	5.49938	0.7896	0.30835	1.009
11983	Atpif1	236.959	237.748	1.003	0.97495	294.131	297.841	1.013	0.9017	1.009
70296	Tbc1d13	12.3159	13.3791	1.086	0.5288	12.713	13.9395	1.096	0.481	1.009
225929	Patl1	5.4913	5.39596	0.9826	0.8806	5.06198	5.02105	0.9919	0.94645	1.009
380753	Atxn7l1	11.4251	10.5765	0.9257	0.5439	12.4141	11.6022	0.9346	0.6011	1.01
211064 211064	2700073G19Rik,Alkbh1	4.75071	4.8407	1.019	0.95655	4.45057	4.57846	1.029	0.932	1.01
229011	Samd10	3.01111	3.91611	1.301	0.51435	3.85754	5.0656	1.313	0.4718	1.01
77038	Arfgap2	9.97175	10.2849	1.031	0.9248	10.2887	10.7173	1.042	0.88305	1.01
78802	Ttc30a1	1.07553	0.99819	0.9281	1	1.27882	1.19966	0.9381	0.7187	1.011
14084	Faf1	7.60936	5.70741	0.7501	0.1325	7.58692	5.75201	0.7581	0.13645	1.011
435965	Lrp3	21.8494	27.0737	1.239	0.18475	22.2352	27.8564	1.253	0.14075	1.011
70790	Ubr5	13.5253	12.2668	0.907	0.32865	15.2734	14.0087	0.9172	0.3905	1.011
381694	B3galtl	3.07513	3.68295	1.198	0.1614	2.97565	3.60549	1.212	0.13985	1.012
66612	Ormdl3	19.1099	21.6801	1.134	0.2279	16.5717	19.0225	1.148	0.19245	1.012
16801	Arhgef1	15.0921	20.6433	1.368	0.0316	17.6291	24.403	1.384	0.0295	1.012
226016	Fam108b	9.14229	9.14341	1	0.99435	9.66476	9.78254	1.012	0.91545	1.012
330474	Zc3h4	8.74619	10.2961	1.177	0.1498	8.74126	10.4155	1.192	0.14105	1.012
66939	Aagab	16.8328	17.6067	1.046	0.6682	15.9151	16.8535	1.059	0.5832	1.012
68033	Cox19	11.8761	11.4186	0.9615	0.79925	13.066	12.7188	0.9734	0.86975	1.012
74781	Wipi2	19.1541	17.8501	0.9319	0.5135	19.2038	18.1191	0.9435	0.60195	1.012
66235	Eif1ax	24.6164	24.3608	0.9896	0.92355	25.2369	25.2867	1.002	0.98635	1.012
22367	Vrk1	2.3116	2.05425	0.8887	0.41055	2.6159	2.35396	0.8999	0.4401	1.013
233765	Plekha7	2.00315	2.0029	0.9999	0.9991	2.13866	2.16546	1.013	0.92735	1.013
26914	H2afy	41.2117	38.7956	0.9414	0.58715	41.3807	39.4587	0.9536	0.6746	1.013
72844	Kctd17	69.3561	74.6239	1.076	0.54695	74.9491	81.702	1.09	0.45985	1.013
50783	Lsm4	39.6833	45.0835	1.136	0.4617	43.1471	49.6664	1.151	0.4496	1.013
108686	Ccdc88a	10.1367	8.48305	0.8369	0.28285	10.4132	8.83007	0.848	0.23805	1.013
97440	B3gnt9-ps	1.50193	1.67383	1.114	0.7237	1.71221	1.93353	1.129	0.66705	1.013
319601	Zfp653	7.12247	6.23941	0.876	0.5023	7.68099	6.81877	0.8877	0.52665	1.013
215015	Fam20b	22.6985	21.341	0.9402	0.5395	23.9562	22.8284	0.9529	0.6318	1.014
239985	Arid1b	23.0105	20.3443	0.8841	0.42855	23.7988	21.3282	0.8962	0.50005	1.014
77938	Fam53b	4.45733	6.49275	1.457	0.5769	4.94339	7.29989	1.477	0.6164	1.014
70333	Cd3eap	8.14769	6.8856	0.8451	0.22175	8.95455	7.67178	0.8567	0.24805	1.014
12727	Clcn4-2	34.1178	29.3287	0.8596	0.12955	34.3914	29.975	0.8716	0.1725	1.014
68879	Prpf6	17.0506	12.2785	0.7201	0.0443	16.7712	12.247	0.7302	0.0656	1.014
333433	Gpd1l	28.4047	23.5857	0.8303	0.0667	26.8177	22.5843	0.8421	0.08625	1.014
232879	Zbtb45	8.25342	7.38966	0.8953	0.35975	9.40904	8.54405	0.9081	0.41555	1.014
78309	Cul9	6.70443	9.82126	1.465	0.33045	6.61817	9.8333	1.486	0.34965	1.014
67144	Lrrc40	25.81	30.1975	1.17	0.1191	28.364	33.6616	1.187	0.0921	1.014
70439	Taf15	23.4924	26.7987	1.141	0.2432	27.5923	31.9293	1.157	0.18505	1.014
100504213	Gm14421	1.07759	1.00218	0.93	1	1.43288	1.35183	0.9434	0.7706	1.014
101197	Zfp956	6.01094	7.3788	1.228	0.12435	6.11328	7.61308	1.245	0.08295	1.014
20741	Spnb1	33.7714	27.9951	0.829	0.0745	30.8757	25.9656	0.841	0.11115	1.014
30841	Kdm2b	8.7543	7.33385	0.8377	0.2259	11.1873	9.50903	0.85	0.22985	1.015
193736	Zbtb12	2.33222	2.78212	1.193	0.38465	2.25464	2.72914	1.21	0.3499	1.015
330216	Mblac1	2.05835	1.95283	0.9487	0.8181	2.3938	2.3045	0.9627	0.8588	1.015
80985	Trim44	54.8893	52.4676	0.9559	0.6567	52.4798	50.9028	0.97	0.7726	1.015
97487	Gm9853	12.2972	15.4449	1.256	0.0507	10.7172	13.6588	1.274	0.04245	1.015
99151	Cercam	1.41027	2.24941	1.595	0.06665	1.39555	2.25951	1.619	0.03715	1.015
77134	Hnrnpa0	36.8113	33.9806	0.9231	0.43295	36.7855	34.4704	0.9371	0.5246	1.015
18655	Pgk1	136.363	110.313	0.809	0.03955	139.971	115.061	0.822	0.0598	1.016
629059	Fam124a	3.78694	5.74789	1.518	0.05255	3.36011	5.18333	1.543	0.05175	1.016
100126034	Gm10644	2.57003	2.80407	1.091	0.9157	2.67776	2.96996	1.109	0.9045	1.017
67532	Mfap1a	2.92081	2.96763	1.016	0.9029	3.12295	3.22581	1.033	0.79835	1.017
83797	Smarcd1	29.2201	25.1309	0.8601	0.13545	31.7536	27.7654	0.8744	0.1836	1.017
226182	Taf5	1.32681	1.01699	0.7665	0.5689	1.23145	0.959697	0.7793	0.6363	1.017
216705	Clint1	13.9139	12.343	0.8871	0.2783	16.59	14.9668	0.9022	0.33915	1.017
319719	4732471D19Rik	4.08007	2.97016	0.728	0.46255	5.20533	3.85389	0.7404	0.4494	1.017
320938	Tnpo3	20.3437	18.2415	0.8967	0.3983	22.7915	20.787	0.9121	0.47505	1.017
76022	5830417I10Rik	4.41243	3.88172	0.8797	0.82045	5.04259	4.51317	0.895	0.85755	1.017
26893	Cops6	56.5577	57.3536	1.014	0.9232	58.6285	60.4911	1.032	0.824	1.017
68276	Toe1	4.91248	4.39083	0.8938	0.5648	4.26959	3.88345	0.9096	0.6218	1.018
67273	Ndufa10	71.2637	59.4455	0.8342	0.0813	65.6745	55.7588	0.849	0.12045	1.018
234729	Vac14	4.36443	5.39087	1.235	0.08435	4.47692	5.62846	1.257	0.06505	1.018
67586	Ubxn11	6.76307	5.30619	0.7846	0.59965	8.57871	6.85135	0.7986	0.60915	1.018
68770	Phtf2	2.02778	1.37505	0.6781	0.0455	2.19646	1.51629	0.6903	0.0401	1.018
72948	Tppp	120.707	117.474	0.9732	0.82455	112.566	111.53	0.9908	0.93695	1.018
18693	Pick1	14.8301	14.9121	1.006	0.96475	15.1283	15.4871	1.024	0.86645	1.018
66108	Ndufa9	51.3385	46.5713	0.9071	0.3472	50.7334	46.8606	0.9237	0.4476	1.018
72096	Mettl10	16.6038	19.4691	1.173	0.877	16.7618	20.0142	1.194	0.86955	1.018
235626	Setd2	19.2637	16.2181	0.8419	0.254	20.6192	17.6802	0.8575	0.3431	1.018
16559 230863	Kif17,Sh2d5	22.3044	22.5147	1.009	0.9327	27.4123	28.1855	1.028	0.79575	1.019
20826	Nhp2l1	78.6489	70.6259	0.898	0.29855	78.0825	71.4305	0.9148	0.38695	1.019
100502775	Gm15609	0.681932	1.68614	2.473	0.4843	0.446098	1.12373	2.519	0.54725	1.019
66226	Trappc2	27.1086	22.2819	0.8219	0.13375	30.376	25.4443	0.8376	0.16795	1.019
319748	Zfp865	7.84518	8.6974	1.109	0.4251	8.39681	9.48733	1.13	0.3292	1.019
223732	Ldoc1l	15.5933	12.9474	0.8303	0.0696	17.4026	14.7268	0.8462	0.10045	1.019
76559	Atg2b	6.35235	6.04341	0.9514	0.758	7.38472	7.16227	0.9699	0.84805	1.019
234967	Slc36a4	7.81421	7.98744	1.022	0.82965	8.61681	8.97971	1.042	0.6878	1.02
56368	Cyb561d2	3.6473	3.24666	0.8902	0.4603	4.67492	4.24265	0.9075	0.50725	1.02
67610	Rspry1	5.06745	5.33549	1.053	0.66555	5.02739	5.39692	1.074	0.5449	1.02
228368	Slc35c1	3.59687	2.77167	0.7706	0.0695	4.36548	3.4298	0.7857	0.0659	1.02
232035	Fam190a	2.36936	1.67001	0.7048	0.1551	2.58253	1.85606	0.7187	0.1849	1.02
67836	Wdr83	10.7032	11.5614	1.08	0.73125	12.0819	13.3077	1.101	0.6717	1.02
72722	Fam98a	8.46231	8.32355	0.9836	0.89005	11.0146	11.0474	1.003	0.9795	1.02
20866	Stim1	14.9127	12.571	0.843	0.0976	14.5303	12.4905	0.8596	0.14855	1.02
22194	Ube2e1	43.562	39.2234	0.9004	0.6224	43.9168	40.3361	0.9185	0.6732	1.02
229517	Slc25a44	22.7798	20.6706	0.9074	0.33155	24.1735	22.3813	0.9259	0.44725	1.02
54451	Cpsf3	15.8411	13.0358	0.8229	0.06625	17.1302	14.3841	0.8397	0.09905	1.02
360213	Trim46	23.6835	27.5596	1.164	0.1861	25.2035	29.949	1.188	0.13325	1.021
80283	Abtb1	9.54693	9.16497	0.96	0.7309	10.4527	10.247	0.9803	0.86475	1.021
216892	Spns2	19.6541	21.4371	1.091	0.52255	22.5459	25.1142	1.114	0.3919	1.021
76167	Snrnp35	6.37506	8.07264	1.266	0.11195	8.09074	10.4637	1.293	0.0613	1.021
212483	Fam193b	17.4191	17.135	0.9837	0.87085	16.3911	16.4678	1.005	0.96495	1.021
67669	l7Rn6	21.8291	17.8997	0.82	0.18105	23.2977	19.5131	0.8376	0.23895	1.021
668166	Zxdb	1.98197	2.55949	1.291	0.04665	1.84691	2.43639	1.319	0.03215	1.022
67285	Cwc27	7.51645	7.095	0.9439	0.7197	8.07889	7.79167	0.9644	0.82105	1.022
19649	Robo3	3.28818	3.19485	0.9716	0.9389	6.26903	6.22401	0.9928	0.98185	1.022
26572	Cops3	33.0864	25.3742	0.7669	0.0871	29.8156	23.3683	0.7838	0.0838	1.022
319594	Hif1an	6.04506	5.04307	0.8342	0.0893	6.31678	5.38833	0.853	0.13695	1.023
75770	Brsk2	41.2952	44.6636	1.082	0.5696	44.4173	49.1215	1.106	0.4907	1.023
213742	Xist	47.7798	43.3134	0.9065	0.7629	44.1163	40.8991	0.9271	0.8372	1.023
55944	Eif3d	27.4974	24.4414	0.8889	0.2628	26.5235	24.1204	0.9094	0.362	1.023
216618	Ccdc104	57.3682	47.1413	0.8217	0.0513	67.7986	57.0002	0.8407	0.09265	1.023
219105	Zmym5	8.62296	6.73928	0.7816	0.05405	9.80074	7.83781	0.7997	0.1092	1.023
217031	Tada2a	12.1792	9.24337	0.7589	0.0534	14.6077	11.345	0.7766	0.08225	1.023
54473	Tollip	28.3639	27.6785	0.9758	0.82495	28.2368	28.1977	0.9986	0.99065	1.023
77254	Yif1b	15.6715	16.0661	1.025	0.85035	12.9999	13.6397	1.049	0.73685	1.023
54122	Uevld	3.17671	2.36355	0.744	0.04315	3.32304	2.53136	0.7618	0.04675	1.024
80904	Dtx3	103.203	105.195	1.019	0.919	96.05	100.239	1.044	0.837	1.024
68644	Abhd14a	17.1114	14.9853	0.8757	0.30325	17.7395	15.9098	0.8969	0.4594	1.024
210529	Mettl14	8.57768	8.46655	0.987	0.94005	8.54751	8.64016	1.011	0.94645	1.024
80720	Pbx4	8.93931	10.2374	1.145	0.421	10.4466	12.2522	1.173	0.3556	1.024
208092	Chmp6	16.9703	18.6913	1.101	0.5391	16.6624	18.7962	1.128	0.4992	1.024
72661	Serp2	85.2661	80.1168	0.9396	0.54915	96.7387	93.1035	0.9624	0.7062	1.024
74149	Zfp946	6.50104	4.9116	0.7555	0.0627	5.95688	4.60994	0.7739	0.0847	1.024
66901	Proz	2.05062	2.93562	1.432	0.02815	1.92952	2.83031	1.467	0.01895	1.025
56095	Ftsj3	9.19319	8.17764	0.8895	0.3653	10.4195	9.49724	0.9115	0.47915	1.025
67040	Ddx17	39.5708	37.4875	0.9474	0.588	39.4909	38.3466	0.971	0.773	1.025
233058	Zfp420	6.12185	4.92279	0.8041	0.17915	6.82925	5.63031	0.8244	0.2271	1.025
232236	C130022K22Rik	12.3443	9.68298	0.7844	0.14285	12.3096	9.89971	0.8042	0.0874	1.025
78689	Naa35	16.4593	12.6611	0.7692	0.05455	19.9317	15.7262	0.789	0.11615	1.026
73122	Tgfbrap1	9.95788	10.0249	1.007	0.94825	9.57131	9.88394	1.033	0.76245	1.026
18550	Furin	6.84584	7.1528	1.045	0.72695	6.18453	6.62833	1.072	0.5552	1.026
26951	Zw10	4.07944	3.54715	0.8695	0.30215	4.61804	4.11952	0.892	0.3804	1.026
66700	Chmp3	44.6327	37.5217	0.8407	0.2193	47.9207	41.3369	0.8626	0.3013	1.026
84092	Usp8	15.8881	17.1646	1.08	0.4539	16.7398	18.557	1.109	0.3139	1.026
229317	Eif2a	23.1084	16.6926	0.7224	0.07895	23.6269	17.5202	0.7415	0.0639	1.027
97130	C77080	0.698148	1.08599	1.556	1	0.786529	1.25609	1.597	0.2492	1.027
21849	Trim28	50.4814	51.1494	1.013	0.9512	51.7289	53.8137	1.04	0.8443	1.027
12915	Atf6b	26.3533	20.818	0.79	0.0281	28.9597	23.4886	0.8111	0.0508	1.027
233987	Zfp958	3.03044	2.11795	0.6989	0.0588	4.57313	3.28227	0.7177	0.04705	1.027
79565	Wbscr27	2.12318	2.78235	1.31	0.2602	3.39066	4.5635	1.346	0.07935	1.027
105513	Chmp7	18.1489	12.4036	0.6834	0.16155	19.5417	13.7228	0.7022	0.18775	1.028
15526	Hspa9	62.5181	53.2102	0.8511	0.1101	67.5591	59.085	0.8746	0.1886	1.028
54170	Rragc	21.3595	19.3382	0.9054	0.32965	21.2121	19.7346	0.9303	0.47355	1.028
68036	Zfp706	36.566	31.2343	0.8542	0.11835	35.7329	31.366	0.8778	0.19985	1.028
106200	Txndc11	8.15468	6.46165	0.7924	0.49865	8.90607	7.25205	0.8143	0.52865	1.028
14359	Fxr1	22.3751	19.3396	0.8643	0.25545	26.4148	23.4674	0.8884	0.3586	1.028
223722	Mcat	6.48421	4.92807	0.76	0.04455	6.22761	4.86498	0.7812	0.0798	1.028
64930	Tsc1	6.71598	5.37957	0.801	0.07605	6.99835	5.76209	0.8233	0.07685	1.028
230577	Pars2	2.68618	2.17036	0.808	0.33365	3.72952	3.09746	0.8305	0.4032	1.028
80749	Lrfn1	10.6359	8.43438	0.793	0.0379	11.6453	9.499	0.8157	0.0664	1.029
233210	Prr12	8.45882	9.30328	1.1	0.35685	10.0751	11.3979	1.131	0.22915	1.029
170759	Atp13a1	11.1742	9.9853	0.8936	0.37525	11.833	10.8768	0.9192	0.4875	1.029
68017	Ftsj2	3.33064	3.23351	0.9708	0.87365	3.56117	3.55664	0.9987	0.9863	1.029
71750	R3hdm2	60.6933	58.6474	0.9663	0.80965	62.0543	61.7078	0.9944	0.97105	1.029
66477	Usmg5	423.938	467.697	1.103	0.3434	483.257	548.859	1.136	0.21515	1.029
74330	Dnajc14	10.9006	9.17856	0.842	0.1572	11.9238	10.3368	0.8669	0.22125	1.03
52857	Gramd1a	30.9398	27.7562	0.8971	0.27935	27.145	25.0749	0.9237	0.43155	1.03
17463	Psmd7	58.9384	47.8284	0.8115	0.03495	65.9418	55.1074	0.8357	0.0766	1.03
244373	Erlin2	14.1495	14.8326	1.048	0.64815	13.2735	14.3335	1.08	0.4526	1.03
20907	Stx1a	35.5373	29.6672	0.8348	0.09655	41.0238	35.2855	0.8601	0.17835	1.03
20359	Sema6b	34.9849	33.0312	0.9442	0.55775	35.4498	34.4881	0.9729	0.78395	1.03
72554	Utp14a	4.30137	4.06654	0.9454	0.6921	4.47839	4.36268	0.9742	0.8448	1.03
229279	Hnrnpa3	104.801	97.4372	0.9297	0.6183	98.9049	94.7646	0.9581	0.7761	1.031
217648	Gm527	2.68569	1.80939	0.6737	0.0491	3.3026	2.29314	0.6943	0.04435	1.031
66684	Tceal8	35.1298	40.3371	1.148	0.20675	38.0372	45.023	1.184	0.117	1.031
74187	Katnb1	12.066	8.2373	0.6827	0.0428	13.2804	9.34735	0.7038	0.02905	1.031
231659	Gcn1l1	12.4035	12.3255	0.9937	0.96065	13.6934	14.0297	1.025	0.85185	1.031
272381	Lrrc4b	68.8655	67.1675	0.9753	0.80325	73.3406	73.7724	1.006	0.9526	1.031
99104	Gm14290	15.3181	12.1464	0.7929	0.0452	16.0923	13.1623	0.8179	0.07595	1.032
109161	Ube2q2	19.2808	15.7062	0.8146	0.09265	19.6285	16.4938	0.8403	0.1926	1.032
319362	C730034F03Rik	1.40585	1.29521	0.9213	0.86	1.24055	1.17901	0.9504	0.93275	1.032
20016	Trappc9	18.0566	15.3319	0.8491	0.11325	21.0403	18.4376	0.8763	0.194	1.032
69870	Polr3gl	30.1027	24.2587	0.8059	0.20465	34.8483	28.9875	0.8318	0.26075	1.032
66231	Thoc7	36.0459	32.4949	0.9015	0.3569	36.5456	34.0078	0.9306	0.51925	1.032
217379	Ubxn2a	11.1874	13.7767	1.231	0.0773	10.8274	13.7642	1.271	0.04595	1.032
329934	Foxo6	11.9894	10.5288	0.8782	0.25035	12.3581	11.2041	0.9066	0.36515	1.032
83997	Slmap	31.776	27.7537	0.8734	0.3893	34.9015	31.48	0.902	0.52495	1.033
50769	Atp8a2	2.84672	1.54432	0.5425	0.0319	3.93783	2.20616	0.5602	0.03605	1.033
17187	Max	26.4861	26.6383	1.006	0.9579	26.8702	27.9122	1.039	0.7555	1.033
382117	D9Ertd402e	6.89065	6.19127	0.8985	0.3718	7.13223	6.62015	0.9282	0.5373	1.033
319974	Auts2	9.44474	8.88642	0.9409	0.64175	10.9019	10.5971	0.972	0.82795	1.033
71699	Slc41a3	0.651024	1.04236	1.601	1	0.817515	1.35253	1.654	0.0162	1.033
239556	Cacna1i	8.54908	7.72466	0.9036	0.61315	7.31244	6.82827	0.9338	0.6785	1.033
234371	Tmem161a	10.8621	10.3967	0.9572	0.75425	11.2969	11.1769	0.9894	0.93345	1.034
109334	B230398E01Rik	2.4121	2.48514	1.03	0.91515	2.48402	2.64618	1.065	0.8148	1.034
70823	Hmgxb4	3.8564	3.75187	0.9729	0.8807	3.99195	4.01895	1.007	0.9694	1.035
56758	Mbnl1	15.4425	14.9374	0.9673	0.74575	17.9789	17.9997	1.001	0.99215	1.035
234407	Glt25d1	12.6562	9.15927	0.7237	0.33235	13.4642	10.0876	0.7492	0.40865	1.035
57317	Srsf4	10.7678	12.0677	1.121	0.59175	9.72972	11.2911	1.16	0.5348	1.035
69090	Ascc1	7.98652	8.65203	1.083	0.7167	7.5337	8.45139	1.122	0.6121	1.036
234736	Rfwd3	3.79903	3.57013	0.9397	0.6069	3.98629	3.87922	0.9731	0.8183	1.036
27103	Eif2ak4	5.1071	4.05414	0.7938	0.09835	4.89049	4.02059	0.8221	0.1131	1.036
21454	Tcp1	88.3452	67.5833	0.765	0.08715	88.4984	70.1192	0.7923	0.12555	1.036
69131	Cdk12	4.57634	3.59914	0.7865	0.12375	4.60234	3.75042	0.8149	0.13995	1.036
66588	Cmpk1	25.3042	22.5216	0.89	0.586	27.9763	25.8109	0.9226	0.7298	1.037
69352	Necab1	12.3979	10.2576	0.8274	0.07195	21.8926	18.7808	0.8579	0.1299	1.037
68895	Rasl11a	1.33407	1.58601	1.189	0.4945	1.14251	1.40851	1.233	0.41835	1.037
20301	Ccl27a	58.1609	44.8878	0.7718	0.3153	61.0486	48.8656	0.8004	0.3825	1.037
74467	Pus10	4.65124	3.15464	0.6782	0.28875	4.93715	3.47353	0.7035	0.3263	1.037
230376	Haus6	1.11134	0.837097	0.7532	0.28845	1.46488	1.14479	0.7815	0.19665	1.038
100048896	F630040L22Rik	3.89708	3.44441	0.8838	0.7792	5.74868	5.27264	0.9172	0.85025	1.038
239170	Fam160b2	8.98752	9.05638	1.008	0.94215	9.34526	9.77228	1.046	0.66895	1.038
234378	Klhl26	19.0396	18.027	0.9468	0.59385	20.4688	20.1161	0.9828	0.86635	1.038
54125	Polm	2.77906	3.31887	1.194	0.41145	3.05969	3.79388	1.24	0.24815	1.038
66114	Dnajc30	29.0097	21.0201	0.7246	0.0458	31.7707	23.9094	0.7526	0.0342	1.039
76608	Hectd3	9.1595	7.13416	0.7789	0.03065	10.4826	8.48007	0.809	0.0544	1.039
269252	Gtf3c4	4.76109	4.14861	0.8714	0.22565	5.04118	4.56291	0.9051	0.43065	1.039
225995	D030056L22Rik	10.3827	8.61665	0.8299	0.137	10.5475	9.0931	0.8621	0.22925	1.039
67538	Zswim3	2.19632	1.63745	0.7455	0.0725	2.79373	2.1637	0.7745	0.0875	1.039
236732	Rbm10	14.1497	12.1149	0.8562	0.4067	14.8369	13.2106	0.8904	0.5428	1.04
223838	Adamts20	2.32829	1.92956	0.8287	0.24055	1.95489	1.68488	0.8619	0.3669	1.04
70510	Rnf167	39.5173	31.54	0.7981	0.14305	42.7911	35.5223	0.8301	0.2252	1.04
109242	Kif24	1.83385	1.26595	0.6903	0.12295	1.96829	1.41339	0.7181	0.16005	1.04
20224	Sar1a	35.0293	31.0192	0.8855	0.2277	34.0745	31.4139	0.9219	0.4297	1.041
217026	Heatr6	3.80728	3.12189	0.82	0.2748	3.99045	3.40947	0.8544	0.33225	1.042
59032	Ppp2r3c	7.30489	5.70813	0.7814	0.07865	8.15065	6.63826	0.8144	0.13935	1.042
66350	Pla2g12a	12.6141	9.87812	0.7831	0.0437	13.6987	11.1817	0.8163	0.08195	1.042
268934	Grm4	1.30351	1.38395	1.062	0.7407	1.33757	1.48025	1.107	0.5514	1.042
71833	Dcaf7	34.583	29.4875	0.8527	0.10965	35.3091	31.3866	0.8889	0.2432	1.043
66808	9030624G23Rik	1.58835	1.36231	0.8577	1	1.50238	1.34345	0.8942	1	1.043
381633	Gm1673	29.5687	35.6635	1.206	0.17325	31.157	39.1882	1.258	0.083	1.043
319651	Usp37	2.62425	2.06371	0.7864	0.3134	3.09208	2.53583	0.8201	0.3837	1.043
67291	Ccdc137	9.2277	8.92617	0.9673	0.8445	8.97228	9.05139	1.009	0.95595	1.043
14043	Ext2	10.9384	8.15535	0.7456	0.03575	11.222	8.72832	0.7778	0.0543	1.043
100043403	Gm14410	3.89232	2.78034	0.7143	0.07785	5.12181	3.8172	0.7453	0.08255	1.043
67005	Polr3k	8.48425	7.58585	0.8941	0.33015	9.75863	9.10635	0.9332	0.5416	1.044
53379	Hnrnpa2b1	138.457	129.461	0.935	0.6114	142.06	138.653	0.976	0.8759	1.044
94281	Sfxn4	5.71969	4.57582	0.8	0.1489	6.67109	5.5715	0.8352	0.24335	1.044
108689	Obfc1	4.98445	3.95618	0.7937	0.15785	6.32225	5.23977	0.8288	0.2249	1.044
76568	Ift46	29.9163	22.809	0.7624	0.02935	33.2008	26.4331	0.7962	0.06625	1.044
53356	Eif3g	44.036	41.3736	0.9395	0.5512	39.2074	38.475	0.9813	0.856	1.044
72552	Hsdl1	9.64224	9.21011	0.9552	0.6647	9.00849	8.99058	0.998	0.98675	1.045
545474	Scrt2	3.44833	3.97022	1.151	0.2776	5.03332	6.05557	1.203	0.1249	1.045
13607	Eda	1.10409	1.43998	1.304	0.2225	0.929149	1.26662	1.363	0.18105	1.045
53319	Nxf1	22.6305	18.0797	0.7989	0.0329	25.4059	21.2178	0.8352	0.0808	1.045
238317	C130039O16Rik	3.08955	2.37527	0.7688	0.0751	3.11813	2.50636	0.8038	0.10375	1.046
52504	Cenpo	3.14372	2.77782	0.8836	0.6156	4.01702	3.7126	0.9242	0.7632	1.046
74182	Gpcpd1	18.7521	15.8291	0.8441	0.0958	22.6402	19.9908	0.883	0.22905	1.046
12725	Clcn3	26.7644	24.4961	0.9152	0.4126	27.3402	26.1767	0.9574	0.6718	1.046
106064	AW549877	10.084	10.4694	1.038	0.7173	10.3458	11.2365	1.086	0.41485	1.046
108958	Fam73b	14.4513	13.637	0.9437	0.63255	16.2494	16.042	0.9872	0.91385	1.046
107071	Wdr74	13.0809	9.82304	0.7509	0.0308	13.8354	10.8706	0.7857	0.0596	1.046
432611	Dnaic2	0.771562	1.14998	1.49	0.1236	1.16683	1.81981	1.56	0.12175	1.046
69860	Eif1ad	6.33396	5.86201	0.9255	0.53355	6.97633	6.75784	0.9687	0.78665	1.047
22258	Usp4	17.4503	14.5285	0.8326	0.07105	16.2176	14.1327	0.8714	0.1786	1.047
241075	Plekhm3	3.7916	2.92007	0.7701	0.11315	4.67742	3.7709	0.8062	0.09275	1.047
229644	Trim45	1.94688	2.23547	1.148	0.4424	2.0357	2.4469	1.202	0.33185	1.047
69156	Comtd1	6.19187	8.24371	1.331	0.6604	4.68157	6.52589	1.394	0.6471	1.047
56046	Uqcc	20.8055	24.4272	1.174	0.40285	21.0938	25.9312	1.229	0.2545	1.047
230784	Sesn2	3.03362	3.26449	1.076	0.57395	3.66119	4.12553	1.127	0.34525	1.047
270096	Mon1b	5.5216	5.38294	0.9749	0.85255	5.2213	5.33234	1.021	0.8755	1.048
353190	Edc3	3.91773	2.84701	0.7267	0.1713	3.82508	2.91203	0.7613	0.2496	1.048
22241	Ulk1	11.7205	14.0797	1.201	0.0731	12.4216	15.6372	1.259	0.02665	1.048
69702	Ndufaf1	10.1901	8.59666	0.8436	0.24745	13.8971	12.2904	0.8844	0.35655	1.048
28030	Gfm1	19.2535	13.8132	0.7174	0.10335	23.3755	17.584	0.7522	0.15295	1.049
52686	Mettl2	6.41129	4.94518	0.7713	0.13415	6.16321	4.98454	0.8088	0.22625	1.049
414801 100048534	Itprip,Wdr96	0.709381	1.25671	1.772	0.27825	0.889593	1.65277	1.858	0.18145	1.049
13728	Mark2	21.3472	20.1357	0.9432	0.6772	21.9324	21.6984	0.9893	0.9398	1.049
52513	Ddx56	11.5007	11.2537	0.9785	0.8709	10.1335	10.402	1.026	0.8557	1.049
19719	Rfng	32.0162	33.7359	1.054	0.6143	33.3548	36.8708	1.105	0.31935	1.049
622404	Ccdc107	16.8785	21.3115	1.263	0.07455	16.8676	22.3489	1.325	0.03	1.049
55978	Ift20	38.3107	33.6611	0.8786	0.30175	40.9489	37.7663	0.9223	0.51545	1.05
56176	Pigp	21.0304	17.8499	0.8488	0.8147	22.6708	20.2006	0.891	0.88435	1.05
64340	Dhx38	8.42303	6.8856	0.8175	0.0646	9.90306	8.4988	0.8582	0.1481	1.05
19654	Rbm6	16.291	13.3785	0.8212	0.08585	18.1854	15.6829	0.8624	0.206	1.05
30932	Zfp330	12.4269	10.292	0.8282	0.16655	11.8274	10.2866	0.8697	0.37415	1.05
67445	C1qtnf4	97.2362	86.1821	0.8863	0.2281	106.929	99.5464	0.931	0.48245	1.05
620772	Gm6180	7.7591	7.08571	0.9132	0.6372	8.47892	8.13576	0.9595	0.81835	1.051
231858	Radil	3.15729	2.07961	0.6587	0.0676	3.6168	2.50348	0.6922	0.04355	1.051
218963	Gm1821	4.62867	3.75171	0.8105	0.32995	3.94129	3.35769	0.8519	0.4717	1.051
73844	Ankrd45	8.07714	5.348	0.6621	0.02915	12.6948	8.83512	0.696	0.05475	1.051
28109	D10Wsu102e	5.55069	4.48465	0.8079	0.0742	5.25109	4.4597	0.8493	0.1689	1.051
67229	Prpf18	12.0419	8.33331	0.692	0.0571	13.8329	10.0671	0.7278	0.12	1.052
213948	Atg9b	1.71658	1.4259	0.8307	0.58035	2.33675	2.04154	0.8737	0.60765	1.052
77622	Apex2	1.55703	1.50317	0.9654	0.8986	1.36508	1.38611	1.015	0.95235	1.052
68055	Atp5s	9.4467	7.67387	0.8123	0.11725	10.6628	9.11035	0.8544	0.22205	1.052
210106	Papd7	10.0807	7.75566	0.7694	0.1195	10.8008	8.74369	0.8095	0.2133	1.052
52028	Bbs1	6.27796	5.57053	0.8873	0.26575	6.7428	6.29561	0.9337	0.51375	1.052
78304	Lsmd1	45.2354	49.386	1.092	0.5977	55.2722	63.4989	1.149	0.3826	1.052
236794	Slc9a6	26.9136	21.6292	0.8037	0.0305	27.7386	23.4615	0.8458	0.0998	1.052
80385	Tusc2	43.9246	38.4761	0.876	0.23645	50.6933	46.7473	0.9222	0.464	1.053
75734	Mff	109.532	83.6124	0.7634	0.091	116.71	93.7943	0.8037	0.1714	1.053
64424	Polr1e	3.70841	3.29262	0.8879	0.74365	3.91734	3.66231	0.9349	0.8633	1.053
106068	Slc45a4	7.30889	8.40865	1.15	0.37705	8.29921	10.0537	1.211	0.17725	1.053
66369	Dus2l	4.94371	4.51379	0.913	0.61895	5.23111	5.02922	0.9614	0.8316	1.053
66181	Nop10	20.4562	18.8479	0.9214	0.483	24.3794	23.6588	0.9704	0.7929	1.053
68283	9530077C05Rik	2.33888	1.86678	0.7982	0.531	2.05654	1.72922	0.8408	0.6216	1.053
232187	Smyd5	20.0551	14.3222	0.7141	0.02905	20.9726	15.7791	0.7524	0.07995	1.054
69019	Spcs1	61.2716	48.2883	0.7881	0.07335	66.59	55.2929	0.8303	0.16765	1.054
69276	Sec62	37.97	37.5455	0.9888	0.91	40.1809	41.868	1.042	0.6839	1.054
68636	Fahd1	10.8541	10.0716	0.9279	0.7452	8.96741	8.76892	0.9779	0.93515	1.054
211007	Trim41	19.8676	20.3031	1.022	0.9454	19.1598	20.6352	1.077	0.8153	1.054
20384	Srsf5	182.096	138.258	0.7593	0.02895	193.289	154.68	0.8003	0.07925	1.054
102442	Dennd4a	5.816	5.27823	0.9075	0.35005	6.31843	6.04491	0.9567	0.667	1.054
381373	Sp9	0.729177	1.16388	1.596	0.24185	0.821637	1.38263	1.683	0.16245	1.054
22378	Wbp2	199.444	175.891	0.8819	0.24095	215.135	200.043	0.9298	0.5035	1.054
99412	Golga2	25.0422	19.0417	0.7604	0.1171	28.9898	23.2449	0.8018	0.22995	1.055
19159	Cyth3	10.2552	9.16304	0.8935	0.39465	10.0783	9.49661	0.9423	0.59415	1.055
13544	Dvl3	8.00245	8.1314	1.016	0.8911	7.71793	8.27249	1.072	0.5545	1.055
76737	Creld2	6.55873	6.31972	0.9636	0.8011	7.10001	7.21739	1.017	0.90615	1.055
97487	Cmtm4	7.26213	6.67735	0.9195	0.55975	6.62146	6.42331	0.9701	0.8269	1.055
78935	Saal1	1.76935	1.74454	0.986	0.9441	1.86124	1.93639	1.04	0.82795	1.055
75627	Snapc1	7.52804	5.85511	0.7778	0.0449	7.31226	6.00234	0.8209	0.1159	1.055
218343	Ttc37	3.78082	3.31742	0.8774	0.2988	4.40479	4.07949	0.9261	0.5433	1.056
104884	Tdp1	6.80919	6.02991	0.8856	0.50055	7.34407	6.86522	0.9348	0.6896	1.056
20847	Stat2	4.65968	4.07809	0.8752	0.25125	4.89724	4.52574	0.9241	0.4911	1.056
233271	Luzp2	43.9052	53.2781	1.213	0.07155	40.4936	51.891	1.281	0.0207	1.056
71910	Ppapdc1b	16.4962	12.9434	0.7846	0.0996	16.1938	13.4214	0.8288	0.141	1.056
17537	Meis3	15.7231	14.691	0.9344	0.5766	17.6527	17.4227	0.987	0.9158	1.056
381306	BC055324	1.36069	0.810417	0.5956	0.10265	1.56666	0.986175	0.6295	0.16645	1.057
210530	Leprel1	1.16691	1.67689	1.437	0.11865	1.22342	1.85844	1.519	0.04995	1.057
67048	Vma21	15.1856	12.1779	0.8019	0.0601	16.5179	14.0084	0.8481	0.12035	1.058
75619	Fastkd2	6.17509	4.58789	0.743	0.13755	7.52278	5.9108	0.7857	0.151	1.058
93885	Pcdhb14	2.66674	2.08488	0.7818	0.08725	2.674	2.21123	0.8269	0.1847	1.058
75597	Ndufaf2	34.9178	29.2363	0.8373	0.16095	41.0216	36.3666	0.8865	0.32345	1.059
269181	Mgat4a	5.97047	4.55666	0.7632	0.02765	6.0698	4.90648	0.8083	0.12375	1.059
76788	Klhdc10	12.3581	12.0618	0.976	0.8103	12.1755	12.5874	1.034	0.7614	1.059
66441	Magohb	5.77345	3.73533	0.647	0.0285	6.03248	4.1345	0.6854	0.06725	1.059
207393	Elfn2	22.9145	22.7176	0.9914	0.93095	21.8308	22.9332	1.05	0.62365	1.06
195522	Zfp691	2.5215	4.02246	1.595	0.3511	2.12043	3.58432	1.69	0.0448	1.06
66598 67118	3110001I22Rik,Bfar	10.872	10.0553	0.9249	0.4999	11.1835	10.9604	0.9801	0.861	1.06
214580	Pstk	14.983	10.9833	0.7331	0.82035	16.696	12.9699	0.7768	0.83645	1.06
12659 70465	Ovgp1,Wdr77	17.0584	10.3166	0.6048	0.10195	16.2951	10.4442	0.6409	0.17825	1.06
68980	Wdr53	5.39598	4.36278	0.8085	0.2264	6.01003	5.15062	0.857	0.3692	1.06
23837	Cfdp1	63.6618	58.5171	0.9192	0.4113	70.7462	68.9289	0.9743	0.80335	1.06
54720	Rcan1	21.4662	17.2964	0.8058	0.03705	19.725	16.8487	0.8542	0.13115	1.06
76850	Eif2c4	1.92752	1.48181	0.7688	0.1252	1.88171	1.53359	0.815	0.23585	1.06
224143	Poglut1	14.7734	13.7999	0.9341	0.532	15.6678	15.5159	0.9903	0.92745	1.06
66609	Cryzl1	31.5884	26.648	0.8436	0.72515	31.2813	27.9789	0.8944	0.8397	1.06
68512	Tomm5	37.2083	34.1324	0.9173	0.4717	43.9303	42.7323	0.9727	0.807	1.06
381280	Hjurp	9.62398	10.5562	1.097	0.49425	9.96198	11.5876	1.163	0.27945	1.06
338349	Cntln	2.84353	2.93583	1.032	0.8399	2.68319	2.93793	1.095	0.5507	1.061
69721	Nkiras1	42.6654	25.7956	0.6046	0.05205	48.3163	30.9801	0.6412	0.0605	1.061
17966	Nbr1	34.7887	32.7509	0.9414	0.5965	40.9738	40.9092	0.9984	0.98985	1.061
71568	9030407P20Rik	1.87193	1.52492	0.8146	0.2887	2.8682	2.478	0.864	0.37775	1.061
408022	Ccdc111	1.1383	1.49956	1.317	0.29285	1.13705	1.58866	1.397	0.1577	1.061
277692	Rps19-ps3	2.07439	2.84938	1.374	0.37125	1.94633	2.83644	1.457	0.2739	1.061
74485 73182	4933430H15Rik,Pear1	5.53694	6.01843	1.087	0.6483	6.39677	7.37894	1.154	0.4966	1.061
217615	Ctage5	18.4411	16.5487	0.8974	0.476	18.7201	17.8288	0.9524	0.6954	1.061
12537	Cdk11b	26.8371	24.192	0.9014	0.4449	28.3547	27.1269	0.9567	0.7584	1.061
70381	Tecpr1	23.4725	19.7458	0.8412	0.1274	25.6327	22.8851	0.8928	0.3033	1.061
100037282	Rsph3b	2.47805	2.6245	1.059	0.7409	2.70048	3.03545	1.124	0.4884	1.061
217337	Srp68	20.4961	16.8231	0.8208	0.0548	19.3107	16.8264	0.8714	0.18255	1.062
100043597	Srcap	10.5617	11.2919	1.069	0.53915	10.441	11.8517	1.135	0.2357	1.062
56190	Rbm38	2.71066	2.68853	0.9918	0.978	3.20239	3.37247	1.053	0.88505	1.062
18648	Pgam1	117.936	95.2103	0.8073	0.0335	132.199	113.325	0.8572	0.1378	1.062
12330	Canx	110.684	122.123	1.103	0.62355	116.644	136.678	1.172	0.5136	1.062
243867	Fbxo46	3.22416	2.34365	0.7269	0.02775	3.5486	2.73961	0.772	0.0591	1.062
319475	Zfp672	9.50219	8.34283	0.878	0.40565	10.1133	9.43181	0.9326	0.6077	1.062
67872	Nsmce4a	18.9336	17.9082	0.9458	0.94615	17.9326	18.0169	1.005	0.9955	1.062
67841	Atg3	19.4184	19.8714	1.023	0.8247	17.5604	19.0924	1.087	0.4318	1.062
226844	Mfsd7b	2.24201	1.70136	0.7589	0.0553	2.11209	1.70344	0.8065	0.1367	1.063
102657	Cd276	3.09933	2.83003	0.9131	0.52535	3.10807	3.01637	0.9705	0.8324	1.063
381379	Med19	13.2409	9.67005	0.7303	0.29425	12.8858	10.0035	0.7763	0.45615	1.063
66590	Farsa	14.2459	11.3342	0.7956	0.08995	14.4761	12.2438	0.8458	0.21415	1.063
231580	Gak	30.4351	29.4339	0.9671	0.7689	30.9643	31.8349	1.028	0.8104	1.063
67117	Dynlt3	52.6418	55.3962	1.052	0.65035	63.6319	71.1938	1.119	0.35645	1.063
66663	Uba5	17.8732	16.1651	0.9044	0.48535	17.1168	16.4604	0.9617	0.78505	1.063
99480	Dnttip2	10.5794	7.73562	0.7312	0.10695	10.3483	8.04727	0.7776	0.25585	1.064
140493	Kcnn3	1.20476	1.40509	1.166	0.6132	1.00892	1.25149	1.24	0.2702	1.064
21982	Tmem165	14.3862	11.6725	0.8114	0.1025	13.2932	11.4716	0.863	0.21475	1.064
331474	Rgag4	0.961354	1.64448	1.711	0.1742	1.01331	1.84396	1.82	0.18375	1.064
18572	Pdcd11	3.36664	3.00084	0.8913	0.37805	3.27608	3.10649	0.9482	0.6836	1.064
406220	Krt77	3.33294	2.6259	0.7879	0.09165	3.24996	2.724	0.8382	0.21275	1.064
69109	Fam58b	11.2587	9.04804	0.8036	0.10275	13.0199	11.1323	0.855	0.2178	1.064
330050	Fam185a	3.17979	2.42212	0.7617	0.11675	4.28329	3.47155	0.8105	0.2261	1.064
319513	Fam113a	7.3888	8.18876	1.108	0.6253	6.96851	8.2175	1.179	0.4658	1.064
67621	Bend5	5.51263	3.91706	0.7106	0.093	5.77312	4.36684	0.7564	0.2034	1.065
73736	Fcf1	18.8456	16.6013	0.8809	0.73075	16.5175	15.4988	0.9383	0.8766	1.065
70456	Brp44	47.2487	37.1937	0.7872	0.0836	45.5422	38.1885	0.8385	0.1541	1.065
227615	Tmem203	9.17226	6.7116	0.7317	0.23595	10.0244	7.81445	0.7795	0.407	1.065
105734	Tigd5	1.48113	1.23031	0.8307	0.37765	1.43865	1.27351	0.8852	0.55225	1.066
102680	Slc6a20a	1.15912	2.74869	2.371	0.08485	0.954478	2.41209	2.527	0.1246	1.066
74355	Smchd1	7.58954	6.59506	0.869	0.7644	8.47452	7.84801	0.9261	0.86975	1.066
14375	Xrcc6	7.46661	6.73429	0.9019	0.7191	6.69855	6.4401	0.9614	0.90675	1.066
66701	Spryd4	2.95387	2.45199	0.8301	0.5276	3.41003	3.01879	0.8853	0.62225	1.066
71685	Galnt14	0.805591	1.19809	1.487	0.0428	1.42117	2.25424	1.586	0.0138	1.067
16363	Irf2	10.1137	9.16963	0.9067	0.38245	10.6014	10.2531	0.9671	0.77075	1.067
76022	Gon4l	11.7067	8.24345	0.7042	0.2139	13.1219	9.85811	0.7513	0.3177	1.067
19352	Rabggtb	24.9297	22.472	0.9014	0.3643	25.1951	24.2341	0.9619	0.7235	1.067
56354	Dnajc7	80.9811	68.6851	0.8482	0.4915	76.2686	69.0258	0.905	0.64095	1.067
268747	Lrrc16b	6.97159	5.95348	0.854	0.1462	6.37796	5.81196	0.9113	0.40075	1.067
192654	Pla2g15	7.77052	9.53433	1.227	0.0725	7.53241	9.8677	1.31	0.0176	1.068
327951	Cyb5d1	13.0253	15.1323	1.162	0.4962	12.4705	15.4717	1.241	0.3451	1.068
225875	Lrfn4	10.2398	7.10653	0.694	0.0964	10.9157	8.09014	0.7411	0.1234	1.068
22289	Kdm6a	5.07064	3.92966	0.775	0.03865	5.40689	4.47534	0.8277	0.12055	1.068
234344	Naf1	3.64284	4.26419	1.171	0.25445	3.40102	4.25226	1.25	0.10185	1.068
170731	Mfn2	41.3821	34.9639	0.8449	0.10685	45.592	41.151	0.9026	0.32445	1.068
109205	Sobp	19.6062	17.9336	0.9147	0.37575	17.6594	17.2564	0.9772	0.81975	1.068
76976	Arxes2	18.5125	19.2043	1.037	0.7366	20.7885	23.0392	1.108	0.339	1.068
207425	Wdr11	13.5328	10.4986	0.7758	0.0481	15.0539	12.482	0.8292	0.11035	1.069
207165	Bptf	11.6039	8.53134	0.7352	0.05885	12.1038	9.51116	0.7858	0.1641	1.069
21762	Psmd2	48.7164	39.4096	0.809	0.03855	54.7402	47.3483	0.865	0.18805	1.069
71564	Izumo4	12.4437	12.1048	0.9728	0.8387	14.5426	15.1263	1.04	0.76365	1.069
93871	Brwd1	17.4179	12.6909	0.7286	0.03245	17.337	13.5079	0.7791	0.12375	1.069
56491	Vapb	37.7285	35.9346	0.9525	0.87045	31.9408	32.5327	1.019	0.94845	1.069
109359	Fam175b	10.1761	7.35982	0.7232	0.68885	11.0384	8.53802	0.7735	0.7613	1.069
67490	1810074P20Rik	9.58858	7.43775	0.7757	0.0627	10.5566	8.7575	0.8296	0.2652	1.069
13163	Daxx	9.48629	8.76758	0.9242	0.6342	8.82683	8.72816	0.9888	0.93895	1.07
66193	1110049F12Rik	38.3904	34.7751	0.9058	0.6043	35.718	34.6316	0.9696	0.8666	1.07
383103	Fam18a	8.58113	8.68161	1.012	0.9251	9.08929	9.84297	1.083	0.5257	1.07
76886	Fam81a	37.0951	35.5925	0.9595	0.68025	43.7086	44.8927	1.027	0.793	1.07
68865	Arv1	2.73911	2.03819	0.7441	0.16545	2.4644	1.96337	0.7967	0.27495	1.071
65257	Asb3	3.43765	2.87324	0.8358	0.30675	3.40044	3.04353	0.895	0.5268	1.071
67063	2810432L12Rik	19.3197	16.8159	0.8704	0.3345	21.2321	19.7916	0.9322	0.6209	1.071
66354	Snw1	27.3935	21.8544	0.7978	0.08135	25.134	21.4776	0.8545	0.2408	1.071
241490	Rbm45	10.6369	8.1995	0.7709	0.0323	11.8302	9.77062	0.8259	0.1012	1.071
73390	Msl3l2	6.9109	5.02368	0.7269	0.0499	6.4237	5.00341	0.7789	0.137	1.072
67270	Mrpl42	50.016	55.9356	1.118	0.3135	53.2427	63.8254	1.199	0.10335	1.072
56791	Ube2l6	2.04415	2.9307	1.434	0.0818	2.06971	3.18071	1.537	0.02215	1.072
68379	Ciz1	32.4199	25.104	0.7743	0.71245	38.1455	31.6627	0.8301	0.7961	1.072
103425	Ncln	22.5593	21.1104	0.9358	0.6604	22.0106	22.0829	1.003	0.9818	1.072
193813	Mcfd2	27.2787	21.5843	0.7913	0.0918	27.8971	23.6671	0.8484	0.17885	1.072
76890	Memo1	10.6481	10.31	0.9682	0.79045	10.8306	11.2438	1.038	0.75675	1.072
227619	Man1b1	17.4972	16.9279	0.9675	0.7768	16.2343	16.8486	1.038	0.7324	1.073
71782	Ankle2	6.29165	5.10447	0.8113	0.05325	6.61961	5.76127	0.8703	0.19755	1.073
629777	Gm11458	1.787	1.43089	0.8007	0.7702	1.78801	1.53598	0.859	0.82895	1.073
238333	Samd15	1.22513	0.788029	0.6432	1	1.07646	0.742865	0.6901	1	1.073
239528	Eif2c2	5.3794	4.28937	0.7974	0.0277	5.51614	4.71991	0.8557	0.12955	1.073
54667	Atp8b2	9.80817	7.84702	0.8	0.1198	9.03978	7.76129	0.8586	0.40995	1.073
14266	Aff2	1.33402	0.734343	0.5505	0.0467	1.16638	0.689044	0.5908	0.01695	1.073
14204 18226	Il4i1,Nup62	10.3443	7.18488	0.6946	0.0409	11.2365	8.38129	0.7459	0.09	1.074
75029	Purg	7.23792	6.91078	0.9548	0.7213	7.89363	8.09512	1.026	0.8438	1.074
245886	Ankrd27	5.92186	5.61362	0.9479	0.63265	6.24356	6.35779	1.018	0.87035	1.074
223433	Fam105a	8.70772	9.37131	1.076	0.5559	8.98242	10.3872	1.156	0.2388	1.075
69556	Bod1	48.8121	41.683	0.8539	0.18685	51.9467	47.6688	0.9176	0.45785	1.075
67145	Tomm34	54.5208	45.7681	0.8395	0.15225	45.0222	40.6176	0.9022	0.4324	1.075
74349	Fam160a2	11.1078	10.2228	0.9203	0.5293	10.6648	10.5493	0.9892	0.929	1.075
22200	Uba3	25.2228	20.4083	0.8091	0.03945	26.4036	22.9625	0.8697	0.17235	1.075
19053	Ppp2cb	45.5924	40.6083	0.8907	0.2905	43.1488	41.3094	0.9574	0.7017	1.075
19167	Psma3	80.5558	67.1762	0.8339	0.1042	79.7948	71.5363	0.8965	0.33145	1.075
321008	6330408A02Rik	4.16758	4.5214	1.085	0.6463	4.36532	5.09158	1.166	0.31945	1.075
54208	Arl6ip1	101.487	84.3375	0.831	0.06605	112.78	100.763	0.8934	0.26805	1.075
69876	Thap3	8.14111	8.07027	0.9913	0.9583	8.56326	9.12672	1.066	0.6971	1.075
237353	Sh3rf3	3.97839	4.53199	1.139	0.32565	5.68584	6.96498	1.225	0.0745	1.075
80880	Kank3	8.8785	10.4536	1.177	0.70395	9.41805	11.9262	1.266	0.6445	1.076
218975	Mapk1ip1l	9.92172	8.72645	0.8795	0.4147	9.60687	9.08847	0.946	0.70205	1.076
226409	Zranb3	4.40081	2.71199	0.6162	0.0675	3.84589	2.54953	0.6629	0.03375	1.076
[truncated: 916 more rows]
