# Supplementary material for: RNG105/caprin1, an RNA granule protein for dendritic mRNA localization, is essential for long-term memory formation
Source: eLife. 2017 Nov 21;6:e29677. doi: 10.7554/eLife.29677 (PMC5697933; doi:10.7554/eLife.29677)
Supplement: Supplementary file 4. — (A) Dendritic mRNAs classified in ‘regulation of Arf protein signal transduction’. (B) Dendritic mRNAs classified in ‘structural constituent of ribosome’. (C) Dendritic mRNAs classified in ‘translation’. (D) Dendritic mRNAs classified in ‘Fc gamma R-mediated phagocytosis’. (E) Dendritic mRNAs classified in ‘pleckstrin homology’. (F) Dendritic mRNAs classified in ‘chemotaxis’. (G) Dendritic mRNAs classified in ‘GTPase regulator activity’. (H) Dendritic mRNAs classified in ‘leukocyte activation’. (I) Dendritic mRNAs classified in ‘SH3’ [file elife-29677-supp4.xlsx]

## Sheet: Supplementary file 4A
Supplementary file 4A. Dendritic mRNAs classified in "regulation of Arf protein signal transduction", Related to Figure 8 and 9
Regulation of ARF protein signal transduction
Gene name	Rng105f/f			Camk2a-Cre;Rng105f/f			DAI (Camk2a-Cre;Rng105f/f)/DAI (Rng105f/f)	Function
	FPKM (SP)	FPKM (SR)	DAI	FPKM (SP)	FPKM (SR)	DAI
Psd	362.614	1580.43	4.358	392.069	963.479	2.457	0.5638	Arf6GEF
Adap2	1.2168	5.36181	4.406	1.38065	3.62587	2.626	0.596	Arf6GAP
Cyth4	3.35178	17.1342	5.112	3.71864	12.4989	3.361	0.6575	Arf1,5GEF
Arap1	2.55977	11.0372	4.312	2.86474	8.32366	2.906	0.6739	Arf1,5GAP
Git1	210.184	782.142	3.721	173.906	438.718	2.523	0.6779	Arf6GAP
Agap2	238.822	690.022	2.889	247.017	505.989	2.048	0.709	Arf1GAP
Adap1	41.9494	69.1664	1.649	41.6092	52.4089	1.26	0.7639	Arf6GAP
Agap3	144.94	256.018	1.766	149.213	202.343	1.356	0.7677	Arf6GAP
Agap1	6.98074	14.3867	2.061	7.43102	12.5048	1.683	0.8165	Arf1GAP
Iqsec3	18.227	49.8006	2.732	20.8737	46.9898	2.251	0.8239	Arf1,6GEF
Arap3	0.985692	3.56588	3.618	1.06772	3.21489	3.011	0.8323	Arf6GAP
Acap3	32.0745	43.9719	1.371	31.636	40.1634	1.27	0.926	Arf6GAP
Psd3	55.9347	98.4962	1.761	65.378	109.182	1.67	0.9484	Arf6GEF

## Sheet: Supplementary file 4B
Supplementary file 4B. Dendritic mRNAs classified in "structural constituent of ribosome", Related to Figure 8 and 9
Structural constituent of ribosome
Gene name	Rng105f/f			Camk2a-Cre;Rng105f/f			DAI (Camk2a-Cre;Rng105f/f)/DAI (Rng105f/f)
	FPKM (SP)	FPKM (SR)	DAI	FPKM (SP)	FPKM (SR)	DAI
Gm15501	1.57226	6.33703	4.031	2.64036	4.67028	1.769	0.439
Gm9843	10.3371	28.2858	2.736	15.6479	20.9272	1.337	0.489
Gm15427	3.5835	11.7651	3.283	4.76885	8.4954	1.781	0.543
Rps16-ps2	3.06694	9.21949	3.006	5.12517	8.53668	1.666	0.554
Rpl10-ps3	4.56988	10.3751	2.27	5.26032	6.63028	1.26	0.555
Itgam	5.80595	31.4347	5.414	8.3126	25.0813	3.017	0.557
Gm10443	1.04005	6.25808	6.017	1.48168	4.98386	3.364	0.559
Gm12918	3.06347	10.1484	3.313	4.30273	8.06422	1.874	0.566
Rps29	533.369	2317.35	4.345	718.977	1787.28	2.486	0.572
Rps2-ps10	0.77891	2.43538	3.127	1.19522	2.19739	1.838	0.588
Gm10119	2.28885	4.84062	2.115	3.62458	4.54102	1.253	0.592
Rpl3-ps1	3.10178	5.72472	1.846	4.47038	5.05988	1.132	0.613
Rps8	161.535	508.845	3.15	197.902	382.635	1.933	0.614
Gm7536	9.69842	25.391	2.618	11.8208	19.3786	1.639	0.626
Rpsa-ps10	1.16727	3.874	3.319	1.3427	2.82995	2.108	0.635
Rpl19-ps11	6.84693	18.2924	2.672	9.95739	16.9519	1.702	0.637
Rpl9	264.242	797.091	3.017	311.412	603.17	1.937	0.642
Rpl8	196.59	494.489	2.515	220.827	357.994	1.621	0.645
Rps14	182.265	526.879	2.891	224.865	419.228	1.864	0.645
Gm8759	3.12823	9.52517	3.045	4.24429	8.38392	1.975	0.649
Rplp1	150.711	498.89	3.31	199.177	429.042	2.154	0.651
Rps19	986.793	3963.76	4.017	1314.28	3439.23	2.617	0.651
Rplp0	108.243	363.662	3.36	112.469	257.283	2.288	0.681
Rpl34	147.03	367.591	2.5	204.465	348.951	1.707	0.683
Rps9	176.02	476.795	2.709	201.029	372.054	1.851	0.683
Rps2	221.174	712.679	3.222	245.923	543.32	2.209	0.686
Rpl10	186.068	372.283	2.001	208.676	287.899	1.38	0.69
Rps27a	163.98	412.421	2.515	213.273	370.131	1.735	0.69
Flt3l,Rpl13a	473.232	1537.32	3.249	575.989	1307.01	2.269	0.699
Flt3l,Rpl13a	473.232	1537.32	3.249	575.989	1307.01	2.269	0.699
Rpl3	241.239	445.059	1.845	308.834	400.023	1.295	0.702
Rps16	219.7	582.611	2.652	278.914	519.54	1.863	0.702
Rps4x	191.991	440.246	2.293	209.042	337.924	1.617	0.705
Rpl4	290.508	709.778	2.443	298.471	523.742	1.755	0.718
Rpl35a	305.14	898.783	2.945	372.502	789.463	2.119	0.72
Rps23	387.926	1079.08	2.782	474.296	972.952	2.051	0.737
Rpl6	180.978	399.795	2.209	206.216	337.496	1.637	0.741
Rps7	140.586	262.656	1.868	148.938	206.229	1.385	0.741
Rps20	73.4389	229.154	3.12	96.4056	223.997	2.323	0.745
Rpl36a	160.902	395.714	2.459	202.441	372.007	1.838	0.747
Rpl23a	391.764	1097.97	2.803	499.289	1053.28	2.11	0.753
Gm13654	7.11052	12.2831	1.727	7.99362	10.4455	1.307	0.756
Rpl31	150.469	432.816	2.876	184.474	402.75	2.183	0.759
Rpl22l1	90.8494	130.939	1.441	98.2173	109.437	1.114	0.773
Gm11808	10.0408	31.3115	3.118	10.6763	25.9405	2.43	0.779
Rpl17	250.032	633.879	2.535	308.137	609.119	1.977	0.78
Rpl21	266.67	648.582	2.432	307.486	583.642	1.898	0.78
Rpl26	328.366	893.143	2.72	405.4	863.445	2.13	0.783
Rps28	392.963	1219.6	3.104	579.995	1417.86	2.445	0.788
Rps3a	252.359	487.594	1.932	261.797	405.82	1.55	0.802
Rpl18a	119.71	316.717	2.646	141.598	302.603	2.137	0.808
Rpl30	286.493	728.474	2.543	360.973	754.679	2.091	0.822
Rpl10a-ps1	5.75106	10.6314	1.849	5.76641	9.38045	1.627	0.88
Rpl36al	88.182	121.795	1.381	102.964	136.044	1.321	0.957
Gm8292	14.6616	34.3963	2.346	13.4609	32.3478	2.403	1.02
Gm15500	3.86808	6.02294	1.557	3.41393	5.85399	1.715	1.1
Gm15772	5.26489	12.2716	2.331	4.13808	10.824	2.616	1.12
Rpl27-ps3	3.67239	6.56849	1.789	3.01706	6.07931	2.015	1.13
Gm9396	1.27407	3.36421	2.641	0.867376	2.65329	3.059	1.16

## Sheet: Supplementary file 4C
Supplementary file 4C. Dendritic mRNAs classified in "translation", Related to Figure 8
Translation
Gene name	Rng105f/f			Camk2a-Cre;Rng105f/f			DAI (Camk2a-Cre;Rng105f/f)/DAI (Rng105f/f)
	FPKM (SP)	FPKM (SR)	DAI	FPKM (SP)	FPKM (SR)	DAI
Gm15501	1.57226	6.33703	4.031	2.64036	4.67028	1.769	0.4389
Gm9843	10.3371	28.2858	2.736	15.6479	20.9272	1.337	0.4887
Gm15427	3.5835	11.7651	3.283	4.76885	8.4954	1.781	0.5426
Rps16-ps2	3.06694	9.21949	3.006	5.12517	8.53668	1.666	0.5541
Rpl10-ps3	4.56988	10.3751	2.27	5.26032	6.63028	1.26	0.5552
Itgam	5.80595	31.4347	5.414	8.3126	25.0813	3.017	0.5573
Gm10443	1.04005	6.25808	6.017	1.48168	4.98386	3.364	0.559
Gm12918	3.06347	10.1484	3.313	4.30273	8.06422	1.874	0.5658
Rps29	533.369	2317.35	4.345	718.977	1787.28	2.486	0.5722
Rps2-ps10	0.77891	2.43538	3.127	1.19522	2.19739	1.838	0.588
Gm10119	2.28885	4.84062	2.115	3.62458	4.54102	1.253	0.5924
Rpl3-ps1	3.10178	5.72472	1.846	4.47038	5.05988	1.132	0.6133
Rps8	161.535	508.845	3.15	197.902	382.635	1.933	0.6138
Gm7536	9.69842	25.391	2.618	11.8208	19.3786	1.639	0.6262
Rpsa-ps10	1.16727	3.874	3.319	1.3427	2.82995	2.108	0.6351
Rpl19-ps11	6.84693	18.2924	2.672	9.95739	16.9519	1.702	0.6372
Rpl9	264.242	797.091	3.017	311.412	603.17	1.937	0.6421
Rpl8	196.59	494.489	2.515	220.827	357.994	1.621	0.6445
Rps14	182.265	526.879	2.891	224.865	419.228	1.864	0.6449
Gm8759	3.12823	9.52517	3.045	4.24429	8.38392	1.975	0.6487
Rplp1	150.711	498.89	3.31	199.177	429.042	2.154	0.6507
Rps19	986.793	3963.76	4.017	1314.28	3439.23	2.617	0.6515
Eif6	12.5875	16.756	1.331	16.6891	14.5703	0.873	0.6559
Eef2	225.521	751.857	3.334	213.849	482.851	2.258	0.6773
Rplp0	108.243	363.662	3.36	112.469	257.283	2.288	0.6809
Rpl34	147.03	367.591	2.5	204.465	348.951	1.707	0.6826
Rps9	176.02	476.795	2.709	201.029	372.054	1.851	0.6832
Eef1g	114.206	223.285	1.955	134.529	180.088	1.339	0.6847
Rps2	221.174	712.679	3.222	245.923	543.32	2.209	0.6856
Eef1a1	1164.43	2410.81	2.07	1275.9	1815.33	1.423	0.6872
Rpl10	186.068	372.283	2.001	208.676	287.899	1.38	0.6896
Rps27a	163.98	412.421	2.515	213.273	370.131	1.735	0.69
Flt3l,Rpl13a	473.232	1537.32	3.249	575.989	1307.01	2.269	0.6985
Flt3l,Rpl13a	473.232	1537.32	3.249	575.989	1307.01	2.269	0.6985
Rpl3	241.239	445.059	1.845	308.834	400.023	1.295	0.7021
Rps16	219.7	582.611	2.652	278.914	519.54	1.863	0.7024
Rps4x	191.991	440.246	2.293	209.042	337.924	1.617	0.705
Rpl4	290.508	709.778	2.443	298.471	523.742	1.755	0.7182
Rpl35a	305.14	898.783	2.945	372.502	789.463	2.119	0.7195
Eif3f	34.5602	100.944	2.921	33.9465	71.4417	2.105	0.7205
Rps23	387.926	1079.08	2.782	474.296	972.952	2.051	0.7375
Rps7	180.978	399.795	2.209	206.216	337.496	1.637	0.7409
Rpl6	140.586	262.656	1.868	148.938	206.229	1.385	0.7411
Rps20	73.4389	229.154	3.12	96.4056	223.997	2.323	0.7446
Rpl36a	160.902	395.714	2.459	202.441	372.007	1.838	0.7472
Rpl23a	391.764	1097.97	2.803	499.289	1053.28	2.11	0.7527
Gm13654	7.11052	12.2831	1.727	7.99362	10.4455	1.307	0.7564
Rpl31	150.469	432.816	2.876	184.474	402.75	2.183	0.759
Rpl22l1	90.8494	130.939	1.441	98.2173	109.437	1.114	0.7731
Gm11808	10.0408	31.3115	3.118	10.6763	25.9405	2.43	0.7792
Rpl21	250.032	633.879	2.535	308.137	609.119	1.977	0.7797
Eef1b2	147.831	258.856	1.751	179.397	245.139	1.366	0.7804
Rpl17	266.67	648.582	2.432	307.486	583.642	1.898	0.7804
Rpl26	328.366	893.143	2.72	405.4	863.445	2.13	0.783
Rps28	392.963	1219.6	3.104	579.995	1417.86	2.445	0.7877
Rps3a	252.359	487.594	1.932	261.797	405.82	1.55	0.8023
Rpl18a	119.71	316.717	2.646	141.598	302.603	2.137	0.8077
Eif3h	83.3766	145.403	1.744	78.2252	110.676	1.415	0.8113
Rpl30	286.493	728.474	2.543	360.973	754.679	2.091	0.8222
Gm6548	1.22256	4.48671	3.67	1.16087	3.56756	3.073	0.8374
Rpl10a-ps1	5.75106	10.6314	1.849	5.76641	9.38045	1.627	0.88
Eif3k	96.9321	123.727	1.276	100.209	115.16	1.149	0.9003
Rpl36al	88.182	121.795	1.381	102.964	136.044	1.321	0.9566
Gm8292	14.6616	34.3963	2.346	13.4609	32.3478	2.403	1.024
Gm15500	3.86808	6.02294	1.557	3.41393	5.85399	1.715	1.101
Gm15772	5.26489	12.2716	2.331	4.13808	10.824	2.616	1.122
Rpl27-ps3	3.67239	6.56849	1.789	3.01706	6.07931	2.015	1.127
Eif2ak2	0.945925	2.65775	2.81	0.872626	2.81359	3.224	1.148
Gm9396	1.27407	3.36421	2.641	0.867376	2.65329	3.059	1.158

## Sheet: Supplementary file 4D
Supplementary file 4D. Dendritic mRNAs classified in "Fc gamma R-mediated phagocytosis", Related to Figure 8
Fc gamma R-mediated phagocytosis
Gene name	Rng105f/f			Camk2a-Cre;Rng105f/f			DAI (Camk2a-Cre;Rng105f/f)/DAI (Rng105f/f)	Function
	FPKM (SP)	FPKM (SR)	DAI	FPKM (SP)	FPKM (SR)	DAI
Fcgr2b	0.982012	5.52253	5.624	1.57127	5.70621	3.632	0.6458
Ncf1	2.33178	12.792	5.486	2.33407	8.74902	3.748	0.6833
Was	0.547219	2.98319	5.452	0.522379	2.02764	3.882	0.712	activated downstream of Cdc42
Pik3r2	53.5504	90.4857	1.69	55.976	70.4707	1.259	0.7451	subunit of PI3K
Vav1	1.14487	5.95615	5.202	1.10116	4.30095	3.906	0.7508	Rho/RacGEF
Hck	0.745757	4.13257	5.541	0.727347	3.14991	4.331	0.7815	activate PI3K through Gab2
Gab2	2.87717	4.43566	1.542	3.4531	4.28889	1.242	0.8056	effector of PI3K
Rac2	0.73126	3.47873	4.757	0.671077	2.67458	3.986	0.8378	Ras superfamily of small GTP-metabolizing protein
Ptprc	0.387331	2.18453	5.64	0.402535	1.93551	4.808	0.8525
Inpp5d	3.25563	14.0256	4.308	2.79275	10.3498	3.706	0.8602	inactivate PI3K
Pik3r5	0.497702	1.96699	3.952	0.453544	1.56716	3.455	0.8743	subunit of PI3K
Pip5k1c	68.1165	121.399	1.782	74.081	115.854	1.564	0.8775	activated downstream of Rac
Wasf3	20.887	33.6872	1.613	17.2117	24.5989	1.429	0.8861	activated downstream of Rac
Limk1	5.64945	10.3929	1.84	6.68792	11.0105	1.646	0.8949	activated downstream of Rac
Syk	0.824261	2.38203	2.89	0.704107	1.82252	2.588	0.8957	activate PI3K
Dock2	0.697587	2.96261	4.247	0.596436	2.50544	4.201	0.9891	Rac1,2GEF

## Sheet: Supplementary file 4E
Supplementary file 4E. Dendritic mRNAs classified in "pleckstrin homology", Related to Figure 8
Pleckstrin homology
Gene name	Rng105f/f			Camk2a-Cre;Rng105f/f			DAI (Camk2a-Cre;Rng105f/f)/DAI (Rng105f/f)
	FPKM (SP)	FPKM (SR)	DAI	FPKM (SP)	FPKM (SR)	DAI
Dok2	0.14659	1.40993	9.618	0.556909	0.829245	1.489	0.1548
Arhgap25	0.333769	2.67604	8.018	0.533191	1.66789	3.128	0.3902
Psd	362.614	1580.43	4.358	392.069	963.479	2.457	0.5638
Plekho2	2.13542	9.43067	4.416	2.99862	7.85189	2.619	0.5929
Adap2	1.2168	5.36181	4.406	1.38065	3.62587	2.626	0.596
Fam109a	1.95191	3.06646	1.571	2.88584	2.76686	0.9588	0.6103
Fgd2	1.51148	7.06941	4.677	1.84498	5.5306	2.998	0.6409
Cyth4	3.35178	17.1342	5.112	3.71864	12.4989	3.361	0.6575
Arap1	2.55977	11.0372	4.312	2.86474	8.32366	2.906	0.6739
Rasa4	0.622376	2.88306	4.632	0.863717	2.73777	3.17	0.6843
Agap2	238.822	690.022	2.889	247.017	505.989	2.048	0.709
Afap1l2	1.37447	5.74914	4.183	1.48396	4.5087	3.038	0.7264
Plekhm1	3.43353	4.74689	1.383	4.35487	4.48153	1.029	0.7444
Fermt3	1.40421	6.99841	4.984	1.26253	4.69926	3.722	0.7468
Vav1	1.14487	5.95615	5.202	1.10116	4.30095	3.906	0.7508
Adap1	41.9494	69.1664	1.649	41.6092	52.4089	1.26	0.7639
Agap3	144.94	256.018	1.766	149.213	202.343	1.356	0.7677
Stap2	0.398229	1.6327	4.1	0.504059	1.65953	3.292	0.803
Gab2	2.87717	4.43566	1.542	3.4531	4.28889	1.242	0.8056
Arhgap42	1.16194	1.80413	1.553	1.13586	1.42111	1.251	0.8058
Sh2b3	4.16119	8.84726	2.126	5.35582	9.1778	1.714	0.806
Arhgef40	1.87118	7.2361	3.867	1.64135	5.1364	3.129	0.8092
Agap1	6.98074	14.3867	2.061	7.43102	12.5048	1.683	0.8165
Fermt2	20.1913	54.8597	2.717	18.379	40.8909	2.225	0.8189
Iqsec3	18.227	49.8006	2.732	20.8737	46.9898	2.251	0.8239
Arap3	0.985692	3.56588	3.618	1.06772	3.21489	3.011	0.8323
Prkd3	1.8575	7.48483	4.03	1.67331	5.65028	3.377	0.838
Spnb3	184.315	312.424	1.695	173.968	249.62	1.435	0.8465
Dok7	4.04273	5.66064	1.4	4.41593	5.23627	1.186	0.8469
Afap1	1.43266	3.20256	2.235	1.41873	2.68701	1.894	0.8473
Prex1	17.2222	42.3977	2.462	14.7343	30.7767	2.089	0.8485
Dok6	8.95979	15.6669	1.749	8.98002	13.4189	1.494	0.8546
Fam129b	3.5396	10.4348	2.948	3.37801	8.5276	2.524	0.8563
Tiam2	0.953099	1.83156	1.922	0.990737	1.6483	1.664	0.8658
Prex2	3.95327	15.6239	3.952	3.86151	13.3867	3.467	0.8772
Prkd1	1.69719	5.38995	3.176	1.37223	3.87923	2.827	0.8902
Phlpp1	20.7765	32.5187	1.565	21.2239	29.9057	1.409	0.9003
Sh2b2	0.797965	1.8533	2.323	0.843011	1.77987	2.111	0.9091
Acap3	32.0745	43.9719	1.371	31.636	40.1634	1.27	0.926
Plekhm2	20.804	37.9308	1.823	24.5921	41.7926	1.699	0.9321
Psd3	55.9347	98.4962	1.761	65.378	109.182	1.67	0.9484
Rasal3	1.50029	3.32097	2.214	1.7299	3.78741	2.189	0.9891
Btk	0.574796	1.88472	3.279	0.448351	2.7034	6.03	1.839

## Sheet: Supplementary file 4F
Supplementary file 4F. Dendritic mRNAs classified in "chemotaxis", Related to Figure 8
Chemotaxis
Gene name	Rng105f/f			Camk2a-Cre;Rng105f/f			DAI (Camk2a-Cre;Rng105f/f)/DAI (Rng105f/f)
	FPKM (SP)	FPKM (SR)	DAI	FPKM (SP)	FPKM (SR)	DAI
Lsp1	0.855427	3.842	4.491	1.95695	3.37559	1.725	0.3841
Cmtm8	0.446135	1.8256	4.092	0.643153	1.1977	1.862	0.4551
Ecscr	2.18892	14.3523	6.557	2.71577	8.598	3.166	0.4829
Itgam	5.80595	31.4347	5.414	8.3126	25.0813	3.017	0.5573
Cmtm7	1.1209	7.00434	6.249	1.55774	5.50929	3.537	0.566
C3ar1	0.321978	1.67755	5.21	0.3554	1.10597	3.112	0.5973
Cysltr1	0.234501	1.20118	5.122	0.267679	0.843247	3.15	0.615
Fcer1g	12.4353	79.2812	6.375	15.1614	63.1286	4.164	0.6531
Itgb2	1.62572	8.8571	5.448	1.94475	7.48806	3.85	0.7067
Cx3cr1	11.4742	58.9775	5.14	10.9206	43.4847	3.982	0.7747
Csf3r	1.76264	8.02297	4.552	2.21293	7.99992	3.615	0.7942
Rac2	0.73126	3.47873	4.757	0.671077	2.67458	3.986	0.8378
Ccl6	0.903698	5.26281	5.824	0.85633	4.4136	5.154	0.885
Ptafr	0.324929	1.49453	4.6	0.230918	0.995474	4.311	0.9373
Dock2	0.697587	2.96261	4.247	0.596436	2.50544	4.201	0.9891
Ccl9	1.56405	6.83478	4.37	1.19552	6.83167	5.714	1.308

## Sheet: Supplementary file 4G
Supplementary file 4G. Dendritic mRNAs classified in "GTPase regulator activity", Related to Figure 8
GTPase regulator activity
Gene name	Rng105f/f			Camk2a-Cre;Rng105f/f			DAI (Camk2a-Cre;Rng105f/f)/DAI (Rng105f/f)	Function
	FPKM (SP)	FPKM (SR)	DAI	FPKM (SP)	FPKM (SR)	DAI
Arhgap25	0.333769	2.67604	8.018	0.533191	1.66789	3.128	0.3902	RhoGAP
Psd	362.614	1580.43	4.358	392.069	963.479	2.457	0.5638	Arf6GEF
Adap2	1.2168	5.36181	4.406	1.38065	3.62587	2.626	0.596	Arf6GAP
Fgd2	1.51148	7.06941	4.677	1.84498	5.5306	2.998	0.6409	RhoGEF, activate Cdc42
Arhgef10l	6.0501	15.2104	2.514	6.00167	9.69246	1.615	0.6424	RhoA,B,C GEF
Mlph	0.419773	2.4174	5.759	0.428997	1.61138	3.756	0.6522	Rab effector protein
Cyth4	3.35178	17.1342	5.112	3.71864	12.4989	3.361	0.6575	Arf1,5GEF
Sipa1	2.2796	8.03893	3.526	2.86744	6.76155	2.358	0.6687	Rap1,2GAP
Arap1	2.55977	11.0372	4.312	2.86474	8.32366	2.906	0.6739	Arf1,5GAP
Hmha1	1.0317	6.06875	5.882	1.19516	4.75205	3.976	0.6759	RhoGAP
Git1	210.184	782.142	3.721	173.906	438.718	2.523	0.6779	Arf6GAP
Rasa4	0.622376	2.88306	4.632	0.863717	2.73777	3.17	0.6843	Ca2+-dependent RasGAP
Dock8	0.425398	2.1539	5.063	0.534387	1.90533	3.565	0.7042	RhoGEF
Agap2	238.822	690.022	2.889	247.017	505.989	2.048	0.709	Arf1GAP
Was	0.547219	2.98319	5.452	0.522379	2.02764	3.882	0.712	effector protein for Rho-type GTPases, Cdc42 and Arp2/3
Arhgap33	26.2181	90.7623	3.462	23.8372	59.1909	2.483	0.7173	RhoGAP
Sgsm2	15.7102	43.6424	2.778	18.6415	37.8662	2.031	0.7312	small G protein signaling modulator
Dennd5a	54.8466	143.043	2.608	53.0056	101.167	1.909	0.7318	RabGEF
Rasgef1a	110.541	167.672	1.517	101.074	112.255	1.111	0.7322	RasGEF
Rangrf	7.62018	13.8882	1.823	8.80818	11.9991	1.362	0.7474	Ran guanine nucleotide-releasing factor
Vav1	1.14487	5.95615	5.202	1.10116	4.30095	3.906	0.7508	Rho/RacGEF
Sipa1l1	60.5775	111.336	1.838	59.9009	83.2327	1.39	0.756	stimulates Rap2A GTPase activity, related to Ras signaling pathway
Adap1	41.9494	69.1664	1.649	41.6092	52.4089	1.26	0.7639	Arf6GAP
Agap3	144.94	256.018	1.766	149.213	202.343	1.356	0.7677	Arf6GAP
Arhgap30	0.654786	3.15933	4.825	0.645256	2.44939	3.796	0.7867	Rac1,RhoA GAP
Rcc1	15.9152	24.7178	1.553	18.23	22.6758	1.244	0.8009	Ran guanine nucleotide-releasing factor
Arhgap42	1.16194	1.80413	1.553	1.13586	1.42111	1.251	0.8058	RhoGAP
Arhgef40	1.87118	7.2361	3.867	1.64135	5.1364	3.129	0.8092	RhoGEF
Rap1gap2	8.14994	16.5086	2.026	9.10583	15.0539	1.653	0.8162	Rap1GAP
Agap1	6.98074	14.3867	2.061	7.43102	12.5048	1.683	0.8165	Arf1GAP
Iqsec3	18.227	49.8006	2.732	20.8737	46.9898	2.251	0.8239	Arf1,6GEF
Arap3	0.985692	3.56588	3.618	1.06772	3.21489	3.011	0.8323	Arf6GAP
Rinl	0.489542	1.63796	3.346	0.543896	1.534	2.82	0.8429	Rab5A,Rab22A GEF
Wdr67	1.5566	2.72393	1.75	2.12672	3.15417	1.483	0.8475	-
Prex1	17.2222	42.3977	2.462	14.7343	30.7767	2.089	0.8485	Rac1GEF
Tbc1d22a	8.97396	13.8794	1.547	9.55816	12.6087	1.319	0.8529	(may act as RabGAP)
Tiam2	0.953099	1.83156	1.922	0.990737	1.6483	1.664	0.8658	Rho-like,Rac1 GEF
Prex2	3.95327	15.6239	3.952	3.86151	13.3867	3.467	0.8772	Rac1GEF
Prr5	2.44895	10.0019	4.084	1.49978	5.49234	3.662	0.8967	a component of the mammalian target of mTORC2
Arhgap31	1.78736	5.6879	3.182	1.69856	4.91085	2.891	0.9085	Rac1,Cdc42 GAP
Acap3	32.0745	43.9719	1.371	31.636	40.1634	1.27	0.926	Arf6GAP
Psd3	55.9347	98.4962	1.761	65.378	109.182	1.67	0.9484	Arf6GEF
Arhgdib	5.37355	18.611	3.463	5.928	19.8783	3.353	0.9682	Rho GDP-dissociation inhibitor
Rasal3	1.50029	3.32097	2.214	1.7299	3.78741	2.189	0.9891	RasGAP
Dock2	0.697587	2.96261	4.247	0.596436	2.50544	4.201	0.9891	Rac1,2GEF

## Sheet: Supplementary file 4H
Supplementary file 4H. Dendritic mRNAs classified in "leukocyte activation", Related to Figure 8
Leukocyte activation
Gene name	Rng105f/f			Camk2a-Cre;Rng105f/f			DAI (Camk2a-Cre;Rng105f/f)/DAI (Rng105f/f)
	FPKM (SP)	FPKM (SR)	DAI	FPKM (SP)	FPKM (SR)	DAI
Clcf1	0.114876	1.19961	10.44	0.218801	0.47677	2.179	0.2087
Lcp2	0.675645	4.10142	6.07	1.12488	3.09124	2.748	0.4527
Slc11a1	1.04724	4.56609	4.36	1.56074	3.34343	2.142	0.4913
Cd86	0.651403	3.69743	5.676	0.881476	2.5811	2.928	0.5159
Rorc	0.338373	2.08182	6.152	0.505163	1.65293	3.272	0.5318
Itgam	5.80595	31.4347	5.414	8.3126	25.0813	3.017	0.5573
Lat2	0.779744	3.57786	4.589	0.918061	2.51373	2.738	0.5967
Ikzf1	0.704817	4.20281	5.963	0.969307	3.56805	3.681	0.6173
Fcgr2b	0.982012	5.52253	5.624	1.57127	5.70621	3.632	0.6458
Fcer1g	12.4353	79.2812	6.375	15.1614	63.1286	4.164	0.6531
Flt3l,Rpl13a	473.232	1537.32	3.249	575.989	1307.01	2.269	0.6985
Itgb2	1.62572	8.8571	5.448	1.94475	7.48806	3.85	0.7067
Was	0.547219	2.98319	5.452	0.522379	2.02764	3.882	0.712
Adora3	0.820766	2.43117	2.962	0.937943	2.06811	2.205	0.7444
Vav1	1.14487	5.95615	5.202	1.10116	4.30095	3.906	0.7508
Gm13654	7.11052	12.2831	1.727	7.99362	10.4455	1.307	0.7564
Cx3cr1	11.4742	58.9775	5.14	10.9206	43.4847	3.982	0.7747
Hdac7	2.54601	6.65255	2.613	2.59746	5.43162	2.091	0.8003
Myo1f	0.525874	2.4813	4.718	0.644814	2.43541	3.777	0.8005
Ncaph2	24.5817	34.4503	1.401	27.6081	31.887	1.155	0.8241
Nfam1	0.577115	2.75546	4.775	0.667335	2.70658	4.056	0.8495
Ptprc	0.387331	2.18453	5.64	0.402535	1.93551	4.808	0.8525
Cplx2	133.717	308.301	2.306	149.558	297.648	1.99	0.8632
Fyb	1.50372	5.24962	3.491	1.444	4.35433	3.015	0.8638
Syk	0.824261	2.38203	2.89	0.704107	1.82252	2.588	0.8957
Dock2	0.697587	2.96261	4.247	0.596436	2.50544	4.201	0.9891
Sfpi1	4.37968	14.1797	3.238	3.80032	13.7707	3.624	1.119

## Sheet: Supplementary file 4I
Supplementary file 4I. Dendritic mRNAs classified in "SH3", Related to Figure 8
SH3
Gene name	Rng105f/f			Camk2a-Cre;Rng105f/f			DAI (Camk2a-Cre;Rng105f/f)/DAI (Rng105f/f)
	FPKM (SP)	FPKM (SR)	DAI	FPKM (SP)	FPKM (SR)	DAI
Sash3	0.512074	3.04934	5.955	0.62591	2.2238	3.553	0.5966
Stac3	0.43392	1.29164	2.977	0.37341	0.678643	1.817	0.6106
Stac2	14.2121	53.9873	3.799	20.2861	50.2008	2.475	0.6514
Cacnb3	68.57	185.022	2.698	76.025	135.946	1.788	0.6627
Ncf1	2.33178	12.792	5.486	2.33407	8.74902	3.748	0.6833
Arhgap33	26.2181	90.7623	3.462	23.8372	59.1909	2.483	0.7173
Dlg4	287.23	759.562	2.644	285.136	551.843	1.935	0.7319
Snx33	0.691587	2.44885	3.541	0.806319	2.11892	2.628	0.7422
Pik3r2	53.5504	90.4857	1.69	55.976	70.4707	1.259	0.7451
Vav1	1.14487	5.95615	5.202	1.10116	4.30095	3.906	0.7508
Hck	0.745757	4.13257	5.541	0.727347	3.14991	4.331	0.7815
Myo1f	0.525874	2.4813	4.718	0.644814	2.43541	3.777	0.8005
Arhgap42	1.16194	1.80413	1.553	1.13586	1.42111	1.251	0.8058
Hcls1	2.64269	12.4497	4.711	2.42739	9.21947	3.798	0.8062
Samsn1	0.900193	4.94407	5.492	0.722763	3.23554	4.477	0.8151
Snx18	3.66802	7.99954	2.181	3.72847	6.68079	1.792	0.8216
Fyb	1.50372	5.24962	3.491	1.444	4.35433	3.015	0.8638
Sorbs3	4.15482	14.8025	3.563	3.92758	12.399	3.157	0.8861
Shank2	23.4842	38.512	1.64	25.5213	38.028	1.49	0.9086
Dlg2	42.0425	62.9413	1.497	47.1547	64.6018	1.37	0.9151
Csk	5.6824	11.5399	2.031	5.53978	10.4259	1.882	0.9267
Sh3kbp1	2.66962	7.80963	2.925	3.10442	8.8697	2.857	0.9767
Dock2	0.697587	2.96261	4.247	0.596436	2.50544	4.201	0.9891
Ncf4	0.848683	2.03872	2.402	0.531554	1.42694	2.684	1.117
Nostrin	0.637329	2.68849	4.218	0.485754	2.62293	5.4	1.28
Ubash3b	2.93096	4.44823	1.518	2.30813	4.78498	2.073	1.366
Btk	0.574796	1.88472	3.279	0.448351	2.7034	6.03	1.839
