# Supplementary material for: RNG105/caprin1, an RNA granule protein for dendritic mRNA localization, is essential for long-term memory formation
Source: eLife. 2017 Nov 21;6:e29677. doi: 10.7554/eLife.29677 (PMC5697933; doi:10.7554/eLife.29677)
Supplement: Supplementary file 5. — (A) mRNAs for AMPA receptor subunits and dendritic mRNAs for AMPA receptor regulators. (B) SR-enriched mRNAs involved in membrane potential regulation [file elife-29677-supp5.xlsx]

## Sheet: Supplementary file 5A
Supplementary file 5A. mRNAs for AMPA rececptor subunits and dendritic mRNAs for AMPA receptor regulators, Related to Figure 8
mRNAs for AMPAR subunits
Gene name	Rng105f/f			Camk2a-Cre;Rng105f/f			DAI (Camk2a-Cre;Rng105f/f)/DAI (Rng105f/f)
	FPKM (SP)	FPKM (SR)	DAI	FPKM (SP)	FPKM (SR)	DAI
Gria1	305.342	114.747	0.3758	295.891	158.821	0.5368	1.428
Gria2	316.827	35.5985	0.1124	138.57	346.077	2.497	22.23
Gria3	56.5553	18.6849	0.3304	53.6844	30.9151	0.5759	1.743
Gria4	8.34175	6.02126	0.7218	9.54678	8.82473	0.9244	1.281
Dendritic mRNAs involved in AMPAR regulation
Gene name	Rng105f/f			Camk2a-Cre;Rng105f/f			DAI (Camk2a-Cre;Rng105f/f)/DAI (Rng105f/f)
	FPKM (SP)	FPKM (SR)	DAI	FPKM (SP)	FPKM (SR)	DAI
Cnih2	453.549	1331.61	2.936	418.929	790.494	1.887	0.6427
Arc	60.3761	107.192	1.775	36.7571	43.4896	1.183	0.6664
Dlg4	287.23	759.562	2.644	285.136	551.843	1.935	0.7319
Pik3r2	53.5504	90.4857	1.69	55.976	70.4707	1.259	0.7451
Camk2a	972.668	3136.2	3.224	1023.51	2847.07	2.782	0.8627
Cplx2	133.717	308.301	2.306	149.558	297.648	1.99	0.8632
Dlg2	42.0425	62.9413	1.497	47.1547	64.6018	1.37	0.9151
Snx27	21.0902	31.1337	1.476	18.6739	25.7931	1.381	0.9357
Cacng7	53.5875	123.359	2.302	58.7933	128.359	2.183	0.9484
Cplx1	145.702	201.134	1.38	197.492	271.298	1.374	0.9951
Akt1	60.6563	142.041	2.342	55.7869	92.6832	1.661	0.7095
Prkcz	53.029	86.1513	1.625	57.5713	71.8455	1.248	0.7681
Camk2g	29.1571	38.6898	1.327	34.1062	35.1149	1.03	0.7759
Wwc1	22.4611	42.7507	1.903	21.0993	32.0201	1.518	0.7973
Epb4.1l1	101.797	233.884	2.298	100.372	185.94	1.853	0.8063
Tspan7	462.613	1212.65	2.621	460.764	1003.57	2.178	0.8309
Dnm2	12.6861	25.4562	2.007	14.2296	24.155	1.698	0.846
Akt2	25.6674	57.9404	2.257	23.9833	46.8758	1.955	0.8658
Kif5a	256.174	696.724	2.72	312.283	738.888	2.366	0.87
Ctnnb1	95.5601	126.957	1.329	92.6344	112.339	1.213	0.9128
Green color, These mRNAs were eliminated from the list of dendritically enriched mRNAs because these mRNAs are also expressed in interneuron, glia, astrocytes, oligodendrocytes, pericyte and endothelial cells.

## Sheet: Supplementary file 5B
Supplementary file 5B. SR-enriched mRNAs involved in membrane potential regulation, Related to Figure 8
Gene name	Rng105f/f			Camk2a-Cre;Rng105f/f			DAI (Camk2a-Cre;Rng105f/f)/DAI (Rng105f/f)
	FPKM (SP)	FPKM (SR)	DAI	FPKM (SP)	FPKM (SR)	DAI
Kcnj14	1.06062	2.16611	2.042	1.17316	1.23244	1.051	0.5144
Kcnk1	20.9578	35.8152	1.709	25.5938	27.1712	1.062	0.6212
Fxyd3	6.51228	33.5038	5.145	6.54164	25.5799	3.91	0.7601
Kcnk6	0.701092	3.16097	4.509	0.730698	2.58754	3.541	0.7854
Fxyd5,Fxyd7	34.7438	46.9487	1.351	37.2652	39.7057	1.065	0.7885
Fxyd1	32.2581	149.372	4.631	42.281	165.49	3.914	0.8453
Kcnk2	14.2014	24.7119	1.74	11.9885	18.3392	1.53	0.8791
Kcnk13	0.722084	2.38765	3.307	0.507688	1.66312	3.276	0.9907
These mRNAs were eliminated from the list of dendritically enriched mRNAs because these mRNAs are also expressed in interneuron, glia, astrocytes, oligodendrocytes, pericyte and endothelial cells.
