# Supplementary material for: RNG105/caprin1, an RNA granule protein for dendritic mRNA localization, is essential for long-term memory formation
Source: eLife. 2017 Nov 21;6:e29677. doi: 10.7554/eLife.29677 (PMC5697933; doi:10.7554/eLife.29677)
Supplement: Supplementary file 6. [file elife-29677-supp6.xlsx]

## Sheet: Supplementary file 6
Supplementary file 6. mRNAs reduced in Camk2a-Cre;Rng105f/f soma, Related to Figure 8
Orange color, immediately early gene
Gene name	FPKM (SP)		FPKM (Camk2a-Cre;Rng105f/f)/FPKM (Rng105f/f)	p value
	Rng105f/f	Camk2a-Cre;Rng105f/f
Rng105/Caprin1	67.1853	14.4972	0.2158	5e-05
Snhg7,Snora17,Snora43	25.0274	5.6736	0.2267	5e-05
Neurog2	1.43459	0.458387	0.3195	0.00015
Fos	5.55036	1.91319	0.3447	0.0003
Tac1	4.14488	1.47638	0.3562	0.00025
Wfs1	133.139	50.4725	0.3791	5e-05
Gria2	370.693	152.359	0.411	5e-05
Slc25a34	1.856	0.766687	0.4131	0.0001
Cdh6	1.70275	0.710525	0.4173	0.0002
Btg2	2.49133	1.04776	0.4206	5e-05
E130012A19Rik	24.716	10.6283	0.43	5e-05
Egr4	20.3326	8.75466	0.4306	5e-05
Etv4	7.94741	3.58298	0.4508	5e-05
Dach1	1.9832	0.901734	0.4547	5e-05
Gpr101	1.893	0.895684	0.4732	5e-05
Ptgds	60.8379	29.2909	0.4815	5e-05
Ltk	9.08944	4.76976	0.5248	5e-05
Arc	70.7246	40.4296	0.5716	5e-05
Plekhg1	5.24612	3.02932	0.5774	0.0002
Rasd1	50.4937	29.2309	0.5789	5e-05
Nrarp	7.08387	4.10851	0.58	5e-05
Alox12b	9.57459	5.59691	0.5846	5e-05
Nr4a1	49.5408	28.9694	0.5848	5e-05
Dusp1	7.06003	4.13263	0.5854	0.0001
Egr1	85.9376	52.7068	0.6133	5e-05
Junb	48.0152	29.5005	0.6144	5e-05
Dio2	8.39003	5.1636	0.6154	5e-05
Rcn1	5.6688	3.49984	0.6174	0.0001
Grp	29.745	18.6795	0.628	0.0002
Nrp2	3.4496	2.19835	0.6373	0.00015
Adcy8	5.78052	3.72383	0.6442	0.0002
Fezf2	18.3305	11.8566	0.6468	5e-05
Grin3a	6.04204	3.91011	0.6472	5e-05
Midn	17.4336	11.3475	0.6509	5e-05
Kl	9.25024	6.18285	0.6684	0.0001
Dusp6	50.0369	33.4491	0.6685	5e-05
Aldh1a1	19.8723	13.2878	0.6687	0.00025
Bhlhe40	59.9873	40.4434	0.6742	0.0003
Fosl2	5.60047	3.79299	0.6773	0.00015
Etv5	23.6339	16.0968	0.6811	5e-05
Cct6a	73.9594	50.7949	0.6868	0.0001
Lpl	18.0788	12.5792	0.6958	5e-05
