# Supplementary material for: RNG105/caprin1, an RNA granule protein for dendritic mRNA localization, is essential for long-term memory formation
Source: eLife. 2017 Nov 21;6:e29677. doi: 10.7554/eLife.29677 (PMC5697933; doi:10.7554/eLife.29677)
Supplement: Supplementary file 7. [file elife-29677-supp7.xlsx]

## Sheet: Sheet1
Supplementary file 7. Statistical reporting table
Figure number		Test	F and t values	P values	Statistical power
1D		two-way ANOVA with Student's t-test	genotype, F(1,92) = 13.1; age, F(4,92) = 6.43; genotype×age, F(4,92) = 6.43	two-way ANOVA: genotype, p = 4.79E-4; age, p = 1.31E-4; genotype×age, p = 1.31E-4 Student's t-test: P0, p = 0.172; P8, p = 0.0477; P30, p = 1.39E-9; P60, p = 0.0436; P90, p = 0.00501	genotype, 0.965; age, 0.994; genotype×age, 0.994
1F		Student's t-test	Cerebral cortex, t = 21.1; Hippocampus, t = 17.5; Cerebellum, t = 2.86	Cerebral cortex, p = 2.96E-5; Hippocampus, p = 6.23E-5; Cerebellum: p = 0.0459	Cerebral cortex, >0.999; Hippocampus, > 0.999; Cerebellum: 0.746
2A		Student's t-test	t = 0.427	p = 0.674	0.0711
2C		Student's t-test	t = 0.597	p = 0.554	0.0917
2D		Student's t-test	t = 0.520	p = 0.605	0.0816
2F		Student's t-test	t = 0.181	p = 0.857	0.0538
2G		Student's t-test	t = 3.06	p = 0.00380	0.865
2H		Student's t-test	t = 3.18	p = 0.00278	0.888
3B		Student's t-test	t = 5.35	p = 1.33E-6	> 0.999
3C		Student's t-test	t = 0.0423	p = 0.483	0.0546
3D		Student's t-test	t = 1.81	p = 0.0407	0.572
3F		two-way repeated measures ANOVA	group, F(5,51) = 5.84; time, F(10,510) = 16.7; group×time, F(50,510) = 2.23	group, p = 2.46-E4; time, p = 2.68E-26; group×time, p = 8.10E-6	group, > 0.999; time, > 0.999; group×time, > 0.999
3G		one-way ANOVA with Tukey-Kramer test	F(5,51) = 6.91	one-way ANOVA: p = 5.45E-5 Tukey-Kramer test: Rng105f/f vs Rng105f/f + CHX, p = 0.0117; Rng105f/f vs CMV-Cre;Rng105f/f, p = 0.0111; Rng105f/f vs CMV-Cre;Rng105f/f + CHX, p = 0.00698; Rng105f/f vs Rng105f/f w/o Glu, p = 0.00508; Rng105f/f vs Rng105f/f w/o 2P, p = 0.0000630; Rng105f/f + CHX vs CMV-Cre;Rng105f/f, p = 0.972; Rng105f/f + CHX vs CMV-Cre;Rng105f/f +CHX, p > 0.999; Rng105f/f + CHX vs Rng…	0.999
4B		two-way repeated measures ANOVA with Bonferroni post-hoc t-test	Amplitude: genotype, F(1,21) = 6.949; magnitude, F(5,105) = 46.86; genotype×magnitude, F(5,105) = 8.122 Slope: genotype, F(1,21) = 2.354; magnitude, F(5,105) = 26.82; genotype×magnitude, F(5,105) = 3.388	Amplitude: two-way repeated measures ANOVA: genotype, p = 0.015; magnitude, p = 3.11E-25; genotype×magnitude, p = 1.64E-06 Bonferroni t-test: 0.05 mA, p > 0.05; 0.1 mA, p < 0.05; 0.15 mA, p < 0.05; 0.2 mA, p < 0.05, 0.25 mA, p < 0.05; 0.3 mA, p < 0.05 Slope: two-way repeated measures ANOVA: genotype, p = 0.14; magnitude, p = 2.20E-17; genotype×magnitude, p = 0.0071 Bonferroni t-test: 0.05 mA, p >…	Amplitude: genotype, 0.931; magnitude, > 0.999; genotype×magnitude, > 0.999 Slope: genotype, 0.518; magnitude, > 0.999; genotype×magnitude, > 0.999
4D		two-way repeated measures ANOVA	genotype, F(3,28) = 7.18; inter-pulse, F(4,112) = 56.1; genotype×inter-pulse, F(12,112) = 6.02	genotype, p = 0.001; inter-pulse, p = 6.86E-26; genotype×inter-pulse, p = 4.91E-08	genotype, > 0.999; inter-pulse, > 0.999; genotype×inter-pulse, > 0.999
		one-way ANOVA with Tukey-Kramer test	20 ms, F(3,28) = 7.48; 50 ms, F(3,28) = 7.06; 100 ms, F(3,28) = 6.06; 200 ms, F(3,28) = 4.23; 300 ms, F(3,28) =3.21	one-way ANOVA: 20 ms, p = 0.00079; 50 ms, p = 0.0011; 100 ms, p = 0.0026; 200 ms, p = 0.014; 300 ms, p = 0.038 Tukey Kramer test: 20 ms: Rng105f/f vs Camk2a-Cre;Rng105f/f, p > 0.05; Rng105f/f vs Rng105f/f (LTP), p > 0.05; Camk2a-Cre;Rng105f/f vs Camk2a-Cre;Rng105f/f (LTP), p < 0.01; Rng105f/f (LTP) vs Camk2a-Cre;Rng105f/f (LTP), p > 0.05 50 ms: Rng105f/f vs Camk2a-Cre;Rng105f/f, p > 0.05; Rng105f…	20 ms, 0.986; 50 ms, 0.981; 100 ms, 0.959; 200 ms, 0.859; 300 ms, 0.741
4F		Student's t-test	140 min, t = 0.486 (comparing % baseline of each genotype, without I/O normalization) 140 min, t = 4.83 (with I/O normalization)	140 min, p = 0.636 (comparing % baseline of each genotype, without I/O normalization) 140 min, p = 0.0004 ( with I/O normalization)	140 min, 0.0732 (comparing % baseline of each genotype, without I/O normalization) 140 min, 0.993 ( with I/O normalization)
5A		two-way repeated measures ANOVA	genotype, F(2,30) = 7.43; trial, F(2,60) = 7.52; genotype×trial, F(4,60) = 4.77	genotype, p = 0.00239; trial, p = 0.00122; genotype×trial, p = 0.00208	genotype, > 0.999; trial, > 0.999; genotype×trial, > 0.999
		one-way repeated measures ANOVA	Rng105f/f, F(2,26) = 37.42; Cre;Rng105f/f, F(2,16) = 0.997; Cre;Rng105f/+, F(2,18) = 19.2	Rng105f/f, p = 2.23E-8; Camk2a-Cre;Rng105f/f, p = 0.391; Camk2a-Cre;Rng105f/+, p = 3.44E-5	Rng105f/f, > 0.999; Camk2a-Cre;Rng105f/f, 0.550; Camk2a-Cre;Rng105f/+, > 0.999
		one-way ANOVA	Trial 1, F(2,30) = 2.39; Trial 2, F(2,30) = 2.54; Trial 3, F(2,30) = 9.10	Trial 1, p = 0.109; Trial 2, p = 0.0957; Trial 3, p = 8.17E-4	Trial 1, 0.483; Trial 2, 0.508; Trial 3, 0.975
5B		two-way repeated measures ANOVA	Longest retention time: genotype, F(2,27) = 0.05; trial, F(2,54) = 20.92; genotype×trial, F(4,54) = 0.189 Number of falls: genotype, F(2,27) = 0.636; trial, F(2,54) = 39.8; genotype×trial, F(4,54) = 1.01	Longest retention time: genotype, p = 0.951; trial, p = 1.87E-11; genotype×trial, p = 0.412 Number of falls: genotype, p = 0.537; trial, p = 2.36E-11; genotype×trial, p = 0.412	Longest retention time: genotype, 0.0614; trial, >0.999; genotype×trial, 0.194 Number of falls: genotype, 0.216; trial, >0.999; genotype×trial, 0.815
		one-way repeated measures ANOVA	Longest retention time: Rng105f/f, F(2,22) = 11.3; Camk2a-Cre;Rng105f/f, F(2,22) = 10.46; Camk2a-Cre;Rng105f/+, F(2,10) = 3.29 Number of falls: Rng105f/f, F(2,22) = 16.6; Camk2a-Cre;Rng105f/f, F(2,22) = 25.99; Camk2a-Cre;Rng105f/+, F(2,10) = 8.44	Longest retention time: Rng105f/f, p = 4.21E-4; Camk2a-Cre;Rng105f/f, p = 6.42E-4; Camk2a-Cre;Rng105f/+, p = 0.0798 Number of falls: Rng105f/f, p = 4.03E-5; Camk2a-Cre;Rng105f/f, p = 1.61E-6; Camk2a-Cre;Rng105f/+, p = 0.00713	Longest retention time: Rng105f/f, > 0.999; Camk2a-Cre;Rng105f/f, > 0.999; Camk2a-Cre;Rng105f/+, 0.967 Number of falls: Rng105f/f, > 0.999; Camk2a-Cre;Rng105f/f, > 0.999; Camk2a-Cre;Rng105f/+, > 0.999
6A		two-way repeated measures ANOVA	genotype, F(2,53) = 32.6; trial, F(14,742) = 115; genotype×trial, F(28,742) = 3.945	genotype, p = 5.87E-10; trial, p = 5.19E-175; genotype×trial, p = 8.49E-11	genotype, > 0.999; trial, > 0.999; genotype×trial, > 0.999
		one-way repeated measures ANOVA	Rng105f/f, F(14, 294) = 51.0; Camk2a-Cre;Rng105f/f, F(14, 238) = 37.4; Camk2a-Cre;Rng105f/+, F(14, 210) = 38.1	Rng105f/f, p = 4.52E-70; Camk2a-Cre;Rng105f/f, p = 3.91E-52; Camk2a-Cre;Rng105f/+, p = 7.15E-50	Rng105f/f, > 0.999; Camk2a-Cre;Rng105f/f, > 0.999; Camk2a-Cre;Rng105f/+, > 0.999
6B		two-way repeated measures ANOVA	genotype, F(2,53) = 34.2; trial, F(29,1537) = 3.03; genotype×trial, F(58,1537) = 2.17	genotype, p = 2.89E-10; trial, p = 1.39E-7; genotype×trial, p = 1.35E-6	genotype, > 0.999; trial, > 0.999; genotype×trial, > 0.999
		one-way repeated measures ANOVA	Rng105f/f, F(29, 609) = 5.899; Camk2a-Cre;Rng105f/f, F(29, 493) = 1.244; Camk2a-Cre;Rng105f/+, F(29, 435) = 1.922	Rng105f/f, p = 5.51E-19; Camk2a-Cre;Rng105f/f, p = 0.181; Camk2a-Cre;Rng105f/+, p = 0.00319	Rng105f/f, > 0.999; Camk2a-Cre;Rng105f/f, > 0.999; Camk2a-Cre;Rng105f/+, > 0.999
6D		two-way repeated measures ANOVA	genotype, F(2,53) = 0.206; quadrant, F(3,159) = 33.9; genotype×quadrant, F(6,159) = 3.790	genotype, p = 0.814; quadrant, p = 5.47E-17; genotype×quadrant, p = 0.00148	genotype, 0.103; quadrant, > 0.999; genotype×quadrant, > 0.999
	L	one-way ANOVA	F(2,53) = 0.476	p = 0.624	0.128
	T	one-way ANOVA with Tukey-Kramer test	F(2,53) = 6.04	one-way ANOVA: p = 0.00432 Tukey-Kramer test: Rng105f/f vs Camk2a-Cre;Rng105f/f, p = 0.00448; Rng105f/f vs Camk2a-Cre;Rng105f/+, p = 0.850; Camk2a-Cre;Rng105f/f vs Camk2a-Cre;Rng105f/+, p = 0.0352	0.885
	R	one-way ANOVA	F(2,53) = 0.774	p = 0.466	0.183
	O	one-way ANOVA with Tukey-Kramer test	F(2,53) = 6.48	one-way ANOVA: p = 0.00304 Tukey-Kramer test: Rng105f/f vs Camk2a-Cre;Rng105f/f, p = 0.00704; Rng105f/f vs Camk2a-Cre;Rng105f/+, p = 0.987; Camk2a-Cre;Rng105f/f vs Camk2a-Cre;Rng105f/+, p = 0.00902	0.906
	Rng105f/f	one-way repeated measures ANOVA with Bonferroni post-hoc paired t-test	F(3,63) = 35.5	one-way repeated measures ANOVA: p = 1.46E-13 Bonferroni post-hoc paired t-test : T vs R, p = 3.01E-6; T vs O, p = 9.21E-6; T vs L, p = 5.51E-5; R vs O, p = 0.140; R vs L, p > 0.999; O vs L, p = 0.00864	> 0.999
	Cre;Rng105f/f	one-way repeated measures ANOVA	F(3,51) = 1.06	one-way repeated measures ANOVA: p = 0.374	0.372
	Cre;Rng105f/+	one-way repeated measures ANOVA with Bonferroni post-hoc paired t-test	F(3,45) = 16.1	one-way repeated measures ANOVA: p = 3.08E-7 Bonferroni post-hoc paired t-test : T vs R, p = 0.00900; T vs O, p = 8.265E-5; T vs L, p = 0.00727; R vs O, p = 0.181; R vs L, p > 0.999; O vs L, p = 0.0587	> 0.999
6E		two-way repeated measures ANOVA	genotype, F(2,43) = 7.517; trial, F(3,129) = 140.153; genotype×trial, F(6,129) = 6.218	genotype, p = 0.00159; trial, p = 2.04E-40; genotype×trial, p = 9.33E-6	genotype, > 0.999; trial, > 0.999; genotype×trial, > 0.999
	genotype effect	one-way ANOVA with Tukey-Kramer test	Pre-FS, F(2,43) = 0.238; 5 min, F(2,43) = 0.465; 1 day, F(2,43) = 4.87; 1 week, F(2,43) = 11.3	one-way ANOVA: Pre-FS, p = 0.790; 5 min, p = 0.631; 1 day, p = 0.0124; 1 week, p = 1.15E-4 Tukey-Kramer test: 1 day: Rng105f/f vs Camk2a-Cre;Rng105f/f, p = 0.0164; Rng105f/f vs Camk2a-Cre;Rng105f/+, p = 0.932; Camk2a-Cre;Rng105f/f vs Camk2a-Cre;Rng105f/+, p = 0.0493 1 week: Rng105f/f vs Camk2a-Cre;Rng105f/f, p = 3.60E-4; Rng105f/f vs Camk2a-Cre;Rng105f/+, p = 0.992; Camk2a-Cre;Rng105f/f vs Camk2a…	Pre-FS, 0.0875; 5 min, 0.126; 1 day, 0.803; 1 week, 0.993
	trial effect	one-way repeated measures ANOVA with Bonferroni post-hoc paired t-test	Rng105f/f, F(3,45) = 86.4; Camk2a-Cre;Rng105f/f, F(3,45) = 39.3; Camk2a-Cre;Rng105f/+, F(3,39) = 45.3	one-way repeated measures ANOVA: Rng105f/f, p= 1.07E-18; Camk2a-Cre;Rng105f/f, p = 1.25E-12; Camk2a-Cre;Rng105f/+, p = 8.92E-13 Bonferroni post-hoc paired t-test: Rng105f/f: Pre-FS vs 5 min, p = 1.72E-10; Pre-FS vs 1 week, p = 1.03E-6; 5 min vs 1 day, p = 0.105; 1 day vs 1 week, p = 0.185 Camk2a-Cre;Rng105f/f: Pre-FS vs 5 min, p = 1.19E-9; Pre-FS vs 1 week, p = 0.211; 5 min vs 1 day, p = 0.00969;…	Rng105f/f, > 0.999; Camk2a-Cre;Rng105f/f, > 0.999; Camk2a-Cre;Rng105f/+, > 0.999
10C		two-way ANOVA with Student's t-test	Number: genotype, F(1,129) = 47.6; TTX/APV, F(1,129) = 9.09; genotype×TTX/APV, F(1,129) = 2.43 Intensity: genotype, F(1,129) = 12.8; TTX/APV, F(1,129) = 3.19; genotype×TTX/APV, F(1,129) = 1.43	Number: two-way ANOVA: genotype, p = 2.09E-10; TTX/APV, p = 0.00310; genotype×TTX/APV, p = 0.122 Student's t-test: Rng105+/+ (TTX/APV[−] vs [+]), p = 0.00176; Rng105−/− (TTX/APV[−] vs [+]), p = 0.423; TTX/APV[−] (Rng105+/+ vs Rng105−/−), p = 0.000970; TTX/APV[+] (Rng105+/+ vs Rng105−/−), p = 1.24E10-8 Intensity: two-way ANOVA: genotype, p = 0.000497; TTX/APV, p = 0.0762; genotype×TTX/APV, p = 0.2…	Number: genotype, > 0.999; TTX/APV, 0.860; genotype×TTX/APV, 0.349 Intensity: genotype, 0.950; TTX/APV, 0.437; genotype×TTX/APV, 0.226
10D		two-way ANOVA with Student's t-test	Number: genotype, F(1,152) = 2.39; TTX/APV, F(1,152) = 11.3; genotype×TTX/APV, F(1,152) = 2.80 Intensity: genotype, F(1,152) = 1.87; TTX/APV, F(1,152) = 0.0675; genotype×TTX/APV, F(1,152) = 0.579	Number: two-way ANOVA: genotype, p = 0.124; TTX/APV, p = 0.000989; genotype×TTX/APV, p = 0.0965 Student's t-test: Rng105+/+ (TTX/APV[−] vs [+]), p = 0.000247; Rng105−/− (TTX/APV[−] vs [+]), p = 0.285 Intensity: two-way ANOVA: genotype, p = 0.173; TTX/APV, p = 0.795; genotype×TTX/APV, p = 0.448	Number: genotype, 0.342; TTX/APV, 0.922; genotype×TTX/APV, 0.391 Intensity: genotype, 0.281; TTX/APV, 0.0579; genotype×TTX/APV, 0.119
5−S1A	Distance traveled	two-way repeated measures ANOVA	genotype, F(2,37) = 0.925; chamber, F(1,37) = 20.209; genotype×chamber, F(2,37) = 2.875	genotype, p = 0.405; chamber, p = 6.62E-5; genotype×chamber, p = 0.0691	genotype, 0.270; chamber, > 0.999; genotype×chamber, 0.993
	Time spent in light	one-way ANOVA	F(2,37) = 1.12	p = 0.336	0.249
	Number of transition	one-way ANOVA	F(2,37) = 1.35	p = 0.271	0.292
5−S1B		two-way repeated measures ANOVA	1st session: genotype, F(1,8) = 0.0475; object, F(1,8) = 2.16; genotype×object, F(1,8) = 1.70 2nd session: genotype, F(1,8) = 0.0839; object: F(1,8) = 3.56; genotype×object, F(1,8) = 6.33	1st session: genotype, p = 0.833; object, p = 0.180; genotype×object, p = 0.229 2nd session: genotype, p = 0.779; object, p = 0.0958; genotype×object, p = 0.0360	1st session: genotype, 0.0572; object, 0.820; genotype×object, 0.723 2nd session: genotype, 0.0627; object, 0.957; genotype×object, 0.998
		Paired t-test	1st session (object 1 vs object 2): Rng105f/f, t = 0.164; Camk2a-Cre;Rng105f/f, t = 1.42 2nd session (object 1 vs object 3): Rng105f/f, t = 2.91; Cank2a-Cre;Rng105f/f, t = 0.775	1st session (object 1 vs object 2): Rng105f/f, p = 0.876; Camk2a-Cre;Rng105f/f, p = 0.250 2nd session (object 1 vs object 3): Rng105f/f, p = 0.0335; Camk2a-Cre;Rng105f/f, p = 0.495	1st session (object 1 vs object 2): Rng105f/f, 0.0521; Camk2a-Cre;Rng105f/f, 0.174 2nd session (object 1 vs object 3): Rng105f/f, 0.646; Camk2a-Cre;Rng105f/f, 0.0868
		Student's t-test	1st session (Rng105f/f vs Camk2a-Cre;Rng105f/f): object 1, t = 0.422; object 2, t =0.666 2nd session (Rng105f/f vs Camk2a-Cre;Rng105f/f): object 1,: t = 1.41; object 3, t =1.01	1st session (Rng105f/f vs Camk2a-Cre;Rng105f/f): object 1, p = 0.684; object 2, p = 0.524 2nd session (Rng105f/f vs Camk2a-Cre;Rng105f/f): object 1, p = 0.195; object 3, p = 0.344	1st session (Rng105f/f vs Camk2a-Cre;Rng105f/f): object 1, 0.0664; object 2, 0.0839 2nd session (Rng105f/f vs Camk2a-Cre;Rng105f/f): object 1, 0.220; object 3, p0.150
6-S1		two-way repeated measures ANOVA	genotype, F(1,10) = 23.0; context, F(1,10) = 28.8; genotype×context, F(1,10) = 17.9	genotype, p = 0.000726; context, p = 0.000315; genotype×context, p =0.00174	genotype, > 0.999; context, > 0.999; genotype×context, > 0.999
	genotype effect	Student's t-test	Rng105f/f vs Camk2a-Cre;Rng105f/f: control chamber, t = 0.300; test chamber, t = 4.79	control chamber, p = 0.759; test chamber, p = 0.000499	control chamber, 0.115; test chamber, 0.999
	context effect	paired t-test	control chamber vs test chamber Rng105f/f, t = 7.04; Camk2a-Cre;Rng105f/f, t = 2.47	Rng105f/f, p = 0.000204; Camk2a-Cre;Rng105f/f, p = 0.0901	Rng105f/f, > 0.999; Camk2a-Cre;Rng105f/f, 0.400
10-S1D		two-way ANOVA with Student's t-test	genotype, F(1,32) = 10.8; TTX/APV, F(1,32) = 5.14; genotype×TTX/APV, F(1,32) = 0.247	two-way ANOVA: genotype, p = 0.00248; TTX/APV, p = 0.0302; genotype×TTX/APV, p = 0.622 Student's t-test: Rng105+/+ (TTX/APV[−] vs [+]), p = 0.0432; Rng105−/− (TTX/APV[−] vs [+]), p = 0.271; TTX/APV[−] (Rng105+/+ vs Rng105−/−), p = 0.0487; TTX/APV[+] (Rng105+/+ vs Rng105−/−), p = 0.0238	genotype, 0.922; TTX/APV, 0.645; genotype×TTX/APV, 0.0804
10-S1E		two-way ANOVA with Student's t-test	genotype, F(1,32) = 2.10; TTX/APV, F(1,32) = 3.91; genotype×TTX/APV, F(1,32) = 0.367	two-way ANOVA: genotype, p = 0.157; TTX/APV, p = 0.0565; genotype×TTX/APV, p = 0.549	genotype, 0.320; TTX/APV, 0.530; genotype×TTX/APV, 0.0956
